# Supplementary material for: Multi-omics analysis of the development and fracture resistance for maize internode
Source: Sci Rep. 2019 Jun 3;9:8183. doi: 10.1038/s41598-019-44690-6 (PMC6547879; doi:10.1038/s41598-019-44690-6)
Supplement: Supplementary file 2 — Dataset 1 [file 41598_2019_44690_MOESM2_ESM.xlsx]

## Sheet: metabolites_by_positive_ion
Dataset 1. All the 2012 metabolites identified under positive and negative ion mode, respectively.
Mode	ID	MS2 name	MS2 score	MS1 name	MS1 ppm	type
negative_ion	meta_1	——	——	——	——	Unmapped
negative_ion	meta_10	Creatinine	0.7605	——	——	MS2 forward
negative_ion	meta_100	D-Ribulose 5-phosphate	0.9691	——	——	MS2 forward
negative_ion	meta_101	D-Ribose 5-phosphate	0.9947	——	——	MS2 forward
negative_ion	meta_102	——	——	Thorium;5-Hydroxyxanthotoxin	-4.56821609349517;-0.861930759406851	MS1 mz matched
negative_ion	meta_103	——	——	2,3-Diphenylpyrazine;Cryptolepine	-10.7720787531979;-10.5635501938332	MS1 mz matched
negative_ion	meta_104	——	——	Ketamine;Ketamine	15.0481643031883;15.2244698259574	MS1 mz matched
negative_ion	meta_105	——	——	——	——	Unmapped
negative_ion	meta_106	2-Dehydro-3-deoxy-D-gluconate	0.9131	——	——	MS2 forward
negative_ion	meta_107	——	——	Propyl 1-(propylsulfinyl)propyl disulfide;(1R,6R)-6-Hydroxy-2-succinylcyclohexa-2,4-diene-1-carboxylate;(1R,6R)-2-Succinyl-6-hydroxy-2,4-cyclohexadiene-1-carboxylate;SHCHC	2.75880595590867;20.3679527991885	MS1 mz matched
negative_ion	meta_108	——	——	——	——	Unmapped
negative_ion	meta_109	Phosphorylcholine	0.876	——	——	MS2 forward
negative_ion	meta_11	Maleamic acid	0.8913	——	——	MS2 forward
negative_ion	meta_110	Cytidine	0.6311	——	——	MS2 forward
negative_ion	meta_111	——	——	——	——	Unmapped
negative_ion	meta_112	Uridine	0.6702	——	——	MS2 forward
negative_ion	meta_113	——	——	D-altro-D-manno-Heptose;D-Manno-2-heptulose;L-Galacto-2-heptulose;Sedoheptulose;Sedoheptulose;D-altro-Heptulose;D-Sedoheptulose;Volemulose;alpha-D-Mannoheptulopyranose;Mannoheptulose;beta-D-Sedoheptulopyranose;beta-D-Sedoheptulose;Coriose;D-altro-3-Heptulose;D-glycero-D-manno-Heptose;D-glycero-D-manno-Heptopyranose;L-glycero-D-manno-Heptose;L-glycero-D-manno-Heptopyranose	0.224682781384648;0.224682781384648;0.224682781384648;0.224682781384648;0;0;0;0;0;0	MS1 mz matched
negative_ion	meta_114	——	——	Nigakinone;S-(4-Methylthiobutylthiohydroximoyl)-L-cysteine	4.97315069728418;-21.6392750621446	MS1 mz matched
negative_ion	meta_115	——	——	Quinic acid;Quite;Quinic acid;Kinic acid;Chinic acid;L-Quinic acid;L-Quite;(-)-Quinic acid;2D-5-O-Methyl-2,3,5/4,6-pentahydroxycyclohexanone;5D-5-O-Methyl-2,3,5/4,6-pentahydroxycyclohexanone;D-5-O-Methyl-2,3,5/4,6-pentahydroxycyclohexanone;Valiolone;2-epi-5-epi-Valiolone;(2S,3S,4S,5R)-2,3,4,5-Tetrahydroxy-5-(hydroxymethyl)cyclohexan-1-one;5-epi-Valiolone;2-epi-Valiolone;(2S,3S,4S,5S)-2,3,4,5-Tetr…	-2.0206870442541;-2.08264562646126;-2.08264562646126;-2.08264562646126;-2.08264562646126;-2.08264562646126;-2.08264562646126	MS1 mz matched
negative_ion	meta_116	——	——	Carotamine;	-2.55002208502938;	MS1 mz matched
negative_ion	meta_117	2-keto-D-Gluconic acid	0.9242	——	——	MS2 forward
negative_ion	meta_118	Ammeline	0.916	——	——	MS2 reverse
negative_ion	meta_119	——	——	——	——	Unmapped
negative_ion	meta_12	L-Proline	0.999	——	——	MS2 forward
negative_ion	meta_120	——	——	——	——	Unmapped
negative_ion	meta_121	Galactonic acid	0.9464	——	——	MS2 forward
negative_ion	meta_122	——	——	Threoninyl-Threonine;N-Acetyl-b-glucosaminylamine;N-Acetyl-beta-D-glucosaminylamine	0.356192143477049;0.356192143477049;0.454326758180129	MS1 mz matched
negative_ion	meta_123	——	——	2-Keto-3-deoxy-6-phosphogluconic acid;6-Phosphonoglucono-D-lactone;Heritonin;3'-O-Methylbatatasin III;Dihydroechinofuran	4.26158541053245;4.26158541053245;-17.8207818210941;-17.8207818210941;-17.8207818210941	MS1 mz matched
negative_ion	meta_124	D-Glucosamine 1-phosphate (Glucosamine-1P)	0.8118	——	——	MS2 forward
negative_ion	meta_125	D-Glucose 6-phosphate	0.9965	——	——	MS2 forward
negative_ion	meta_126	——	——	Urolithin D;Demethylbellidifolin;1,3,5,8-Tetrahydroxyxanthone;Norathyriol;1,3,6,7-Tetrahydroxyxanthone;Norswertianin;1,2,6,8-Tetrahydroxyxanthone	8.51664122314807;8.47049268138633;8.47049268138633;8.47049268138633	MS1 mz matched
negative_ion	meta_127	——	——	2-Benzylidene-1-heptanol;3-Benzyl-4-heptanone;(6R,7S)-6,7-Epoxy-1,3-tetradecadiyne;2,4-Di-tert-butylphenol;	-21.6275747758929;-21.6275747758929;-21.6275747758929;-21.6275747758929;	MS1 mz matched
negative_ion	meta_128	——	——	Etidronic acid;Etidronic acid;1-Hydroxyethylidene-1,1-diphosphonic acid;Ethane-1-hydroxy-1,1-bisphosphote	16.8681053634915;16.9923946896461	MS1 mz matched
negative_ion	meta_129	(R)-mevalonic acid 5-Phosphate	0.658	——	——	MS2 reverse
negative_ion	meta_13	——	——	——	——	Unmapped
negative_ion	meta_130	——	——	7-Hydroxytrichodermol;Blennin D;Ipomeamaronol;Alkhanol;(1alpha,4alpha,5beta,6alpha,11betaH)-1,4-Epoxy-5-hydroxy-10(14)-germacren-12,6-olide;Ipomeamaronolide;Isoleptospermone;1alpha,15-Dihydroxymarasmene;Absindiol;Adhumulinic acid;4'-Dihydroabscisic acid;3,14-Dihydroxy-11,13-dihydrocostunolide;Arabsin;Artemin;(R)-Athanagrandione;Arlatin;3alpha,15-Dihydroxymarasmene;10-Hydroxymyoporone;Humulinic ac…	-1.69452163918712;-1.69452163918712;-1.69452163918712;-1.69452163918712;-1.69452163918712;-1.69452163918712;-1.69452163918712;-1.69452163918712;-1.69452163918712;-1.69452163918712;-1.69452163918712;-1.69452163918712;-1.69452163918712;-1.69452163918712;-1.	MS1 mz matched
negative_ion	meta_131	——	——	Lansine;Mukeic acid;9-Hydroxy-2-nitrofluorene;9-OHNF	-14.2835598227063;-14.2835598227063;-14.0933029504882	MS1 mz matched
negative_ion	meta_132	Inosine	0.9974	——	——	MS2 forward
negative_ion	meta_133	——	——	2-Phosphinomethylmalate;2-Phosphinomethylmalic acid;(4S)-4-Hydroxy-5-phosphonooxypentane-2,3-dione;Phospho-DPD;P-DPD;3-Hydroxy-5-phosphonooxypentane-2,4-dione;3-Hydroxy-2,4-pentadione-5-phosphate;P-HPD	-2.83007387432159;-2.83007387432159;-2.83007387432159	MS1 mz matched
negative_ion	meta_134	——	——	6,7-Dichloro-3-hydroxy-1,5 dihydro-imidazo[2,1-b]quinazolin-2-one;1,2-Bis(4-nitrophenyl)ethane;4,4'-Dinitrodibenzyl	-21.0127642997086;5.81704552001394	MS1 mz matched
negative_ion	meta_135	1-Deoxy-D-xylulose 5-phosphate	0.9895	——	——	MS2 reverse
negative_ion	meta_136	——	——	5-(3-Buten-1-ynyl)-2,2'-bithiophene;5-(3-Buten-1-ynyl)-2,2'-bithienyl	15.2773	MS1 mz matched
negative_ion	meta_137	——	——	Aldoifosfamide;4-Hydroxyifosfamide;4-Hydroxycyclophosphamide;Aldophosphamide;4-Hydroxycyclophosphamide;Aldophosphamide;4-Hydroxyifosfamide;Aldoifosfamide	3.45881066237412;3.45881066237412;3.45881066237412;3.45881066237412;3.58307758469459;3.58307758469459;3.58307758469459;3.58307758469459	MS1 mz matched
negative_ion	meta_138	——	——	Ethyl 3,4,5-trimethoxybenzoate;3-Carboxy-4-methyl-5-propyl-2-furanpropionic acid;3-(3,4,5-Trimethoxyphenyl)propanoic acid;Isopropyl 3-(3,4-dihydroxyphenyl)-2-hydroxypropanoate;2-Hydroxyamino-1-methyl-6-phenylimidazo[4,5-b]pyridine;2-Hydroxyamino-PhIP	-3.22199387530893;-3.22199387530893;-3.22199387530893;-3.22199387530893;-8.74631561460097	MS1 mz matched
negative_ion	meta_139	L-Saccharopine	0.605	——	——	MS2 forward
negative_ion	meta_14	Maleic acid	0.9122	——	——	MS2 forward
negative_ion	meta_140	——	——	Panaquinquecol 2;Ginsenoyne K;Ginsenoyne C;[8]-Shogaol;Cyclandelate;Panaquinquecol 7;Buddledin A;[6]-Shogaol;Shogaol;Sugeonyl acetate;Onchidal;[E,(+)]-2-[(E)-2-Acetoxyethenyl]-4-(2,2-dimethyl-6-methylenecyclohexyl)-2-butel	8.89081861336751;8.89081861336751;8.89081861336751;8.89081861336751;8.89081861336751;8.89081861336751;9.05231331866035;9.05231331866035;9.05231331866035;9.05231331866035	MS1 mz matched
negative_ion	meta_141	——	——	——	——	Unmapped
negative_ion	meta_142	——	——	Dehydroxymethylflazine;	13.1215566427751;	MS1 mz matched
negative_ion	meta_143	——	——	2-ethyl-1,5-dimethyl-3,3-diphenylpyrrolinium (EDDP);6-Paradol;3-Decanone, 1-(4-hydroxy-3-methoxyphenyl)-;Paxytriol	7.6393591324452;17.2545061220742;17.2545061220742	MS1 mz matched
negative_ion	meta_144	——	——	Cyclopeptine;(3S)-3-Benzyl-4-methyl-3,4-dihydro-1H-1,4-benzodiazepine-2,5-dione	-11.4236	MS1 mz matched
negative_ion	meta_145	Linoleic acid	0.999	——	——	MS2 forward
negative_ion	meta_146	——	——	5-Hydroxy-4-methoxy-6-canthinone 3-N-oxide;Phenytoin quinone;N-(p-Nitrobenzyl)phthalimide;2-(4-Nitrobenzyl)isoindole-1,3-dione	6.00466439854348;6.00466439854348;5.8515068028241	MS1 mz matched
negative_ion	meta_147	——	——	Dinoseb acetate;Dinoseb acetate	5.38915219368527;5.34023054041588	MS1 mz matched
negative_ion	meta_148	——	——	C;GSK 4716	4.94901763970649;4.94901763970649	MS1 mz matched
negative_ion	meta_149	Guanosine	0.9996	——	——	MS2 forward
negative_ion	meta_15	L-Valine	0.8338	——	——	MS2 forward
negative_ion	meta_150	——	——	DTP;(2,4-Dichlorophenyl)(5-hydroxy-1,3-dimethyl-1H-pyrazol-4-yl)methanone;4-(2,4-Dichlorobenzoyl)-1,3-dimethyl-5-hydroxypyrazole	-24.2948	MS1 mz matched
negative_ion	meta_151	Xanthosine	0.997	——	——	MS2 forward
negative_ion	meta_152	——	——	Maculine;1,3-Dioxolo(4,5-g)furo(2,3-b)quinoline, 9-methoxy-	19.7488	MS1 mz matched
negative_ion	meta_153	——	——	2'-Hydroxy-4',6'-dimethoxychalcone;(S)-5,7-Dihydroxy-6,8-dimethylflavanone;Stercurensin;DL-Propylene glycol dibenzoate;Batatasin I;Batatasin I;2,5,7-Trimethoxyphenthren-3-ol;Isobatatasin I;Phenethyl caffeate;Caffeic acid phenethyl ester	7.53594995730595;7.53594995730595;7.53594995730595;7.53594995730595;7.53594995730595;7.39163597685676;7.39163597685676;7.39163597685676	MS1 mz matched
negative_ion	meta_154	——	——	2-(2,4-Dihydroxyphenyl)-5,6-dimethoxybenzofuran;Dihydrowogonin;3',7-Dihydroxy-4'-methoxyisoflavanone;3,8-Dihydroxy-9-methoxypterocarpan;Melilotocarpan B;3,4-Dihydroxy-9-methoxypterocarpan;Moracin B;(-)-5,7-Dihydroxy-3-(4-hydroxybenzyl)-4-chromanone;(R)-Oxypeucedanin;6alpha-Hydroxyisomedicarpin;Licochalcone B;Vestitone;Heliannone C;6alpha-Hydroxymedicarpin;Dihydroglycitein;Asperxanthone;3,4-Dihydr…	-12.8892157788717;-12.8892157788717;-12.8892157788717;-12.8892157788717;-12.8892157788717;-12.8892157788717;-12.8892157788717;-12.8892157788717;-12.8892157788717;-12.8892157788717;-12.8892157788717;-12.8892157788717;-12.8892157788717;-12.8892157788717;-12	MS1 mz matched
negative_ion	meta_155	——	——	5-Chloro-1,3-dihydro-1-(4-piperidinyl)-2H-benzimidazol-2-one;N-Feruloylglycine;N-[3-(4-Hydroxy-3-methoxyphenyl)-1-oxo-2-propen-1-yl]glycine	-6.1326446723219;6.37248615376758	MS1 mz matched
negative_ion	meta_156	——	——	Oxydisulfoton	-24.0974	MS1 mz matched
negative_ion	meta_157	——	——	3,4,3',4'-Tetrachlorobiphenyl;PCB 77;2,2',5,5'-Tetrachlorobiphenyl;2,2',5,5'-TCB;PCB 52;2,2',4,4'-Tetrachlorobiphenyl;PCB 47;2,2',4,5-Tetrachlorobiphenyl;PCB 48;2,3,4,4'-Tetrachlorobiphenyl;PCB 60;2,3,4,5-Tetrachlorobiphenyl;PCB 61;2,3,5,6-Tetrachlorobiphenyl;PCB 65;2,4,4',6-Tetrachlorobiphenyl;PCB 75;3,4,4',5-Tetrachlorobiphenyl;PCB 81	3.42479827930036;3.42479827930036;3.42479827930036;3.42479827930036;3.42479827930036;3.42479827930036;3.42479827930036;3.42479827930036;3.42479827930036	MS1 mz matched
negative_ion	meta_158	——	——	Deoxyadenosine;5'-Deoxyadenosine;3-Oxohexobarbital	4.62242731176204;4.62242731176204;-0.796485269714673	MS1 mz matched
negative_ion	meta_159	——	——	Nicotinate D-ribonucleoside;Hexadecanoic acid;Hexadecanoate;Hexadecylic acid;Palmitic acid;Palmitate;Cetylic acid	7.8054263322017;-24.1960473026297	MS1 mz matched
negative_ion	meta_16	Succinate	0.9644	——	——	MS2 forward
negative_ion	meta_160	——	——	2-Keto-3-deoxy-6-phosphogluconic acid;6-Phosphonoglucono-D-lactone;Heritonin;3'-O-Methylbatatasin III;Dihydroechinofuran	4.26158541053245;4.26158541053245;-17.8207818210941;-17.8207818210941;-17.8207818210941	MS1 mz matched
negative_ion	meta_161	——	——	Phytuberin;Nordihydrocapsiate;Gingerol;Myrsinone;Tanacetol A;Phytuberin;Embelin;[6]-Gingerol;(S)-(+)-[6]Gingerol;6-Gingerol	3.02770611859043;3.02770611859043;3.02770611859043;3.02770611859043;3.02770611859043;3.05931917911483;3.05931917911483;3.05931917911483	MS1 mz matched
negative_ion	meta_162	9-OxoODE	0.9379	——	——	MS2 reverse
negative_ion	meta_163	——	——	(+)-Erythraline;(卤)-Clausenamide;(卤)-Aegeline;Lansamide 3;Oripavine;Codeinone;(5alpha)-7,8-Didehydro-4,5-epoxy-3-methoxy-17-methylmorphin-6-one;Neopinone;Oripavine;(-)-Apoglaziovine;Glaziovine;3-Hydroxyestra-1,3,5(10),7-tetraene-16,17-dione 16-oxime;Tuduranine	-8.72191755860418;-8.72191755860418;-8.72191755860418;-8.72191755860418;-8.72191755860418;-8.74379283595303;-8.74379283595303;-8.74379283595303;-8.74379283595303;-8.74379283595303;-8.74379283595303;-8.74379283595303	MS1 mz matched
negative_ion	meta_164	——	——	4'-N-desmethylolanzapine;Dibenzylsuccite;Enterolactone	-0.728888357524158;15.0945674651937;15.0945674651937	MS1 mz matched
negative_ion	meta_165	——	——	7-Methylguanosine;N7-Methylguanosine	2.26087139306135;2.40712395994017	MS1 mz matched
negative_ion	meta_166	——	——	Trimeprazine;Trimeprazine;Methylpromazine;Alimemazine	4.79590215797026;4.69326890053734	MS1 mz matched
negative_ion	meta_167	Parthenin	0.9599	——	——	MS2 reverse
negative_ion	meta_168	——	——	Mizoribine;	-13.2592026771948;	MS1 mz matched
negative_ion	meta_169	——	——	2-Hydroxy-4-(4-methoxyphenyl)-1H-phenalen-1-one;9-(4-Hydroxyphenyl)-2-methoxy-1H-phenalen-1-one;Benzo[a]pyrene-7,8-dihydrodiol-9,10-oxide;7,8-Dihydro-7,8-dihydroxybenzo[a]pyrene 9,10-oxide	15.5769244529825;15.5769244529825;15.5580558786244	MS1 mz matched
negative_ion	meta_17	L-Threonine	0.9969	——	——	MS2 forward
negative_ion	meta_170	Thymidine	0.7279	——	——	MS2 reverse
negative_ion	meta_171	——	——	Neuraminic acid;N-(1-Deoxy-1-fructosyl)serine;Neuraminic acid;5-Amino-3,5-dideoxy-D-glycero-D-galacto-2-nonulosonic acid;Miserotoxin	-1.55936782977936;-1.55936782977936;-1.49759224590328;-1.49759224590328	MS1 mz matched
negative_ion	meta_172	——	——	Thymidine 3',5'-cyclic monophosphate;16alpha-Hydroxydehydroepiandrosterone;5-Androstene-3beta,16alpha-diol-17-one;7alpha-Hydroxytestosterone;19-Hydroxytestosterone;17beta,19-Dihydroxyandrost-4-en-3-one;6beta-Hydroxytestosterone;6beta,17beta-Dihydroxyandrost-4-en-3-one;11-Ketoetiocholanolone;3alpha-Hydroxy-5beta-androstane-11,17-dione;16alpha-Hydroxytestosterone;16alpha,17beta-Dihydroxy-4-androste…	18.9652497163286;-15.8804722360528;-15.8804722360528;-15.8804722360528;-15.8804722360528;-15.8804722360528;-15.8804722360528;-15.8804722360528;-15.8804722360528;-15.8804722360528;-15.8804722360528;-15.8804722360528;-15.8804722360528;-15.8804722360528;-15.8804722360528;-15.8804722360528;-15.8804722360528;-15.8804722360528;-15.8804722360528	MS1 mz matched
negative_ion	meta_173	——	——	——	——	Unmapped
negative_ion	meta_174	——	——	5-Androstene-3alpha-16b,17b-triol;5-Androstenetriol;5-Androstene-3b,16b,17a-triol;Oxandrolone;16-alpha-Hydroxyandrosterone;[8]-Paradol;11-Hydroxyandrosterone;5-Androstene-3b,16a,17a-triol;Oxandrolone;3alpha,11beta-Dihydroxy-5beta-androstane-17-one;11beta-Hydroxyetiocholanolone;3alpha,11beta-Dihydroxy-5alpha-androstane-17-one;11beta-Hydroxyandrosterone;Androst-5-ene-3beta,17beta,19-triol;3beta-Hyd…	-16.9198894517324;-16.9198894517324;-16.9198894517324;-16.9198894517324;-16.9198894517324;-16.9198894517324;-16.9198894517324;-16.9198894517324;-16.9368704473649;-16.9368704473649;-16.9368704473649;-16.9368704473649;-16.9368704473649;-16.9368704473649	MS1 mz matched
negative_ion	meta_175	——	——	Iodotyrosine;3-Iodo-L-tyrosine	16.2699653696564;16.3891970074454	MS1 mz matched
negative_ion	meta_176	——	——	——	——	Unmapped
negative_ion	meta_177	——	——	Cryptodorine;Piperolactam C;Lumarine	-7.01326186529565;-7.01326186529565;-6.98738046353064	MS1 mz matched
negative_ion	meta_178	——	——	Fluoxetine;SB 218655	-2.46850841242167;-18.484565195664	MS1 mz matched
negative_ion	meta_179	——	——	Ribose 1,5-bisphosphate;D-Ribose 5-diphosphate;D-Ribose 1,5-bisphosphate;Ribose 1,5-bisphosphate;alpha-D-Ribose 1,5-bisphosphate;D-Ribulose 1,5-bisphosphate;D-Ribose 2,5-bisphosphate	17.279196192403;17.2285477869478;17.2285477869478;17.2285477869478;17.2285477869478	MS1 mz matched
negative_ion	meta_18	Purine	0.9683	——	——	MS2 reverse
negative_ion	meta_180	——	——	(9R,10S,12Z)-9,10-Dihydroxy-8-oxo-12-octadecenoic acid;Corchorifatty acid F;Auxin a;2,3-Dinor-8-iso prostaglandin F1alpha;2,3-Dinor-8-iso PGF1alpha	0.0789092910939413;0.0789092910939413;0.0789092910939413;0	MS1 mz matched
negative_ion	meta_181	——	——	Auxin b;12(13)Ep-9-KODE;Sterebin A;(9Z,11R,12S,13S,15Z)-12,13-Epoxy-11-hydroxy-9,15-octadecadienoic acid;13(S)-HPOT;(9Z,11E,15Z)-(13S)-Hydroperoxyoctadeca-9,11,15-trienoate;(9Z,11E,15Z)-(13S)-13-Hydroperoxyoctadeca-9,11,15-trienoic acid;13(S)-HpOTrE;13-HPOT;(9Z,12Z,15Z)-(7S,8S)-Dihydroxyoctadeca-9,12,15-trienoic acid;(9Z,12Z,15Z)-(7S,8S)-Dihydroxyoctadeca-9,12,15-trienoate;Dihydroalbocycline;9(S)…	5.12742139561586;5.12742139561586;5.12742139561586;5.12742139561586;5.15772317466975;5.15772317466975;5.15772317466975;5.15772317466975;5.15772317466975;5.15772317466975;5.15772317466975	MS1 mz matched
negative_ion	meta_182	——	——	Didesmethyl doxepin;Prosulfocarb	-8.02051473584648;-21.5024305710756	MS1 mz matched
negative_ion	meta_183	——	——	——	——	Unmapped
negative_ion	meta_184	——	——	Ethopropazine;Jatrophone;Broussonin C;Centrolobine;Yakuchinone A;Yakuchinone-A	3.67688963023878;-17.0825425045343;-17.0825425045343;-17.0825425045343;-17.0825425045343	MS1 mz matched
negative_ion	meta_185	——	——	Ethopropazine;Jatrophone;Broussonin C;Centrolobine;Yakuchinone A;Yakuchinone-A	3.9959506227138;-16.76348813556;-16.76348813556;-16.76348813556;-16.76348813556	MS1 mz matched
negative_ion	meta_186	——	——	(S)-5'-Deoxy-5'-(methylsulfinyl)adenosine;Hexacozole	-11.0982826705132;19.4841553890253	MS1 mz matched
negative_ion	meta_187	——	——	Laurelliptine;Moupinamide;N-cis-Feruloyltyramine;Muricinine;Laurolitsine;N-Feruloyltyramine;trans-N-Feruloyltyramine;Acetylcaranine;Belamarine;Kresoxim-methyl;BAS 490 F;Laurolitsine	-7.84431052416597;-7.84431052416597;-7.84431052416597;-7.84431052416597;-7.84431052416597;-7.81844299231394;-7.81844299231394;-7.81844299231394;-7.81844299231394	MS1 mz matched
negative_ion	meta_188	——	——	——	——	Unmapped
negative_ion	meta_189	——	——	Galactosylglycerol;(2R)-1-O-beta-D-Galactopyranosylglycerol;3-beta-D-Galactosyl-sn-glycerol;Galactosylglycerol;2-O-(alpha-D-Glucopyranosyl)glycerol;2-O-alpha-D-Glucosylglycerol	-4.59503829151456;-4.59503829151456;-4.72254646006345;-4.72254646006345	MS1 mz matched
negative_ion	meta_19	L-Pyroglutamic acid	0.9968	——	——	MS2 forward
negative_ion	meta_190	——	——	2-Hydroxyenterolactone;4-Hydroxyenterolactone;2'-Hydroxy-4,4',6'-trimethoxychalcone;beta,2-Dihydroxy-4,6-dimethoxy-3-methylchalcone;5-Hydroxyenterolactone;2'-Hydroxyenterolactone;6-Hydroxyenterolactone;(-)-3,4,9-Trimethoxypterocarpan;7-Hydroxyenterolactone;5,8-Dimethoxychalepensin;4'-Hydroxyenterolactone;p-Hydroxyphenethyl trans-ferulate;2,3,9-Trimethoxypterocarpan;6'-Hydroxyenterolactone;Dihydro…	-1.3488672253279;-1.3488672253279;-1.3488672253279;-1.3488672253279;-1.3488672253279;-1.3488672253279;-1.3488672253279;-1.3488672253279;-1.3488672253279;-1.3488672253279;-1.3488672253279;-1.3488672253279;-1.3488672253279;-1.3488672253279;7.32221269624274	MS1 mz matched
negative_ion	meta_191	——	——	7,8-Dihydropteroic acid;Dihydropteroate;7,8-Dihydropteroate	-0.602968224197816;-0.481037538562275	MS1 mz matched
negative_ion	meta_192	——	——	2,6-Dimethoxy-4-phenanthrenol;Dexketoprofen;Ketoprofen;3,6-Dimethoxy-4-phenanthrenol;Ketoprofen;Chalepensin;3-(alpha,alpha-Dimethylallyl)psoralen;(R)-4-Methoxydalbergione;4'-Methoxyflavanone	-1.1582314385219;-1.1582314385219;-1.1582314385219;-1.1582314385219;-1.18066402910242;-1.18066402910242;-1.18066402910242;-1.18066402910242	MS1 mz matched
negative_ion	meta_193	——	——	Cysteinyldopa;5-S-Cysteinyl-DOPA	-6.53773	MS1 mz matched
negative_ion	meta_194	——	——	Paraoxon;L-Tyrosine methyl ester 4-sulfate	-21.3545703314137;13.0887006701626	MS1 mz matched
negative_ion	meta_195	——	——	4-Ketoifosfamide;4-Ketocyclophosphamide;3-beta-D-Glucopyranuronosyloxy-5-methylisoxazole;C20911;Tabtoxin biosynthesis intermediate 1	-21.8127088113479;-21.8127088113479;-3.99906785366791;-3.99906785366791	MS1 mz matched
negative_ion	meta_196	——	——	Glycerophosphocholine;Tolmetin;Ismine	-3.20455445608321;-12.446267131312;-12.446267131312	MS1 mz matched
negative_ion	meta_197	——	——	Phenytoin methylcatechol;5,5',6,6'-Tetrahydroxy-3,3'-biindolyl;5-Hydroxy-4-methoxy-3-methyl-2,6-canthinedione;3,3'-Dimethoxybenzidine-4,4'-diisocyate	-2.3875327607314;-2.3875327607314;-2.3875327607314;-2.36422828040834	MS1 mz matched
negative_ion	meta_198	——	——	2-Keto-3-deoxy-6-phosphogluconic acid;6-Phosphonoglucono-D-lactone;Heritonin;3'-O-Methylbatatasin III;Dihydroechinofuran	4.26158541053245;4.26158541053245;-17.8207818210941;-17.8207818210941;-17.8207818210941	MS1 mz matched
negative_ion	meta_199	——	——	10-Acetylpanaxytriol;5'-Carboxy-alpha-chromanol;Oryzalide A;Oryzalide B;[8]-Gingerdione;Testolate;10beta-Hydroxy-6beta-isobutyrylfuranoeremophilane	-12.9891196573487;-12.9891196573487;-12.9891196573487;-12.9891196573487;-12.9891196573487;-13.1159142383267;-13.1159142383267	MS1 mz matched
negative_ion	meta_2	L-Alanine	0.9842	——	——	MS2 forward
negative_ion	meta_20	——	——	Flucytosine;	13.9079794882556;	MS1 mz matched
negative_ion	meta_200	20-HETE	0.7005	——	——	MS2 forward
negative_ion	meta_201	Cytidine 5'-monophosphate (CMP)	0.9174	——	——	MS2 forward
negative_ion	meta_202	Uridine 5'-monophosphate (UMP)	0.9971	——	——	MS2 forward
negative_ion	meta_203	Isomaltose	0.7389	——	——	MS2 forward
negative_ion	meta_204	p-Hydroxyphenylbutazone	0.7252	——	——	MS2 reverse
negative_ion	meta_205	——	——	Diclofop	23.6188	MS1 mz matched
negative_ion	meta_206	——	——	(9Z,11E,13E,15Z)-4-Oxo-9,11,13,15-octadecatetraenoic acid;ML-236C	-4.11698346729818;-4.13524740145531	MS1 mz matched
negative_ion	meta_207	——	——	Acitretin;Isoacitretin;AA861;Docebenone;Moxestrol;11beta-Methoxy-17alpha-ethinylestradiol;17alpha-Ethinyl-11beta-methoxy-1,3,5(10)-estratrien-3,17-diol;Preg-4,16-diene-3,11,20-trione	-13.365597133332;-13.365597133332;-13.3818452047225;-13.3818452047225;-13.3818452047225	MS1 mz matched
negative_ion	meta_208	——	——	Acitretin;Isoacitretin;AA861;Docebenone;Moxestrol;11beta-Methoxy-17alpha-ethinylestradiol;17alpha-Ethinyl-11beta-methoxy-1,3,5(10)-estratrien-3,17-diol;Preg-4,16-diene-3,11,20-trione	-14.9297248617348;-14.9297248617348;-14.9459729077108;-14.9459729077108;-14.9459729077108	MS1 mz matched
negative_ion	meta_209	——	——	3-O-Galloyl-1,4-galactarolactone;5-O-Galloyl-1,4-galactarolactone;2-O-Galloyl-1,4-galactarolactone;Bluensidine 6-phosphate	-22.6594133302851;-22.6594133302851;-22.6594133302851;12.4921669755349	MS1 mz matched
negative_ion	meta_21	Mesaconic acid	0.9956	——	——	MS2 forward
negative_ion	meta_210	——	——	Acetaminophen glucuronide;Blepharin;Diclobutrazol	-4.33054065740728;-4.33054065740728;10.7004024879172	MS1 mz matched
negative_ion	meta_211	——	——	Acetaminophen glucuronide;Blepharin;Diclobutrazol	-4.33054065740728;-4.33054065740728;10.7004024879172	MS1 mz matched
negative_ion	meta_212	——	——	N-(4-Hydroxycinnamoyl)tyrosine;Terrestriamide	-9.55395302208828;-9.63741021005666	MS1 mz matched
negative_ion	meta_213	——	——	——	——	Unmapped
negative_ion	meta_214	——	——	3'-Glucosyl-2',4',6'-trihydroxyacetophenone;1-O-Vanilloyl-beta-D-glucose	-3.27844932669773;-3.3323730040467	MS1 mz matched
negative_ion	meta_215	——	——	——	——	Unmapped
negative_ion	meta_216	Bisdemethoxycurcumin	0.8981	——	——	MS2 reverse
negative_ion	meta_217	——	——	——	——	Unmapped
negative_ion	meta_218	Acetylvalerenolic acid	0.9232	——	——	MS2 reverse
negative_ion	meta_219	——	——	Deoxyadenosine monophosphate;dAMP;2'-Deoxyadenosine 5'-phosphate;2'-Deoxyadenosine 5'-monophosphate;Deoxyadenylic acid;Deoxyadenosine monophosphate	5.52846865844325;5.4369462243819	MS1 mz matched
negative_ion	meta_22	L-Isoleucine	0.9975	——	——	MS2 forward
negative_ion	meta_220	——	——	Tienilic acid;Ticryfen	-15.5862	MS1 mz matched
negative_ion	meta_221	——	——	Dichlofluanid	19.7137	MS1 mz matched
negative_ion	meta_222	——	——	Patuletin;4',5,6,7,8-Pentahydroxy-3'-methoxyflavone;Corniculatusin;3,3',4',5,7-Pentahydroxy-8-methoxyflavone;Patuletin;Quercetagetin 6-methyl ether;Laricitrin;3'-O-Methylmyricetin	0.215628086886578;0.215628086886578;0.268029339884905;0.268029339884905;0.268029339884905	MS1 mz matched
negative_ion	meta_223	——	——	Fluorescein;Hypoxylone	-8.04171492660389;-8.12151709659138	MS1 mz matched
negative_ion	meta_224	——	——	Nicotinamide ribotide;Nicotimide D-ribonucleotide;NMN;Nicotimide mononucleotide;Nicotimide ribonucleotide;Nicotimide nucleotide;beta-Nicotimide D-ribonucleotide;beta-Nicotimide ribonucleotide;beta-Nicotimide mononucleotide	4.25915845243579;4.26514548730733	MS1 mz matched
negative_ion	meta_225	——	——	Semilicoisoflavone B;Citrusinol;3-(2,4-Dihydroxyphenyl)-8,9-dihydro-5-hydroxy-8-(1-methylethenyl)-4H-furo[2,3-h]-1-benzopyran-5-one;Cycloartocarpesin;Parvisoflavone A;Cyclocommunol;Lupinisoflavone A;Savinin	-4.79473294135766;-4.79473294135766;-4.79473294135766;-4.79473294135766;-4.79473294135766;-4.79473294135766;-4.79473294135766;-4.82824649155801	MS1 mz matched
negative_ion	meta_226	——	——	2-Methyl-1,4-naphthalenediol bis(dihydrogen phosphate);9-Fluoro-16alpha-hydroxyandrost-4-ene-3,11,17-trione	9.87563581877382;2.99259631664169	MS1 mz matched
negative_ion	meta_227	——	——	Bromodiphenhydramine;Emopamil	-16.0618816397339;14.1553592035059	MS1 mz matched
negative_ion	meta_228	——	——	——	——	Unmapped
negative_ion	meta_229	——	——	Lambertine;Junosidine;5-Methoxynoracronycine;Annuloline;Ficine;4H-1-Benzopyran-4-one, 5,7-dihydroxy-8-(1-methyl-2-pyrrolidinyl)-2-phenyl-, (-)-;Isoficine;4H-1-Benzopyran-4-one, 5,7-dihydroxy-6-(1-methyl-2-pyrrolidinyl)-2-phenyl-	1.75569521497108;1.75569521497108;1.75569521497108;1.77972149737437;1.77972149737437;1.77972149737437	MS1 mz matched
negative_ion	meta_23	L-Asparagine	0.9785	——	——	MS2 forward
negative_ion	meta_230	——	——	Imidazoleacetic acid ribotide;Chloropropylate	-7.44442748059955;4.1414286035151	MS1 mz matched
negative_ion	meta_231	——	——	Ovalitenone;O-Methylsterigmatocystin;6-(2-Amino-2-carboxyethyl)-7,8-dioxo-1,2,3,4,7,8-hexahydroquinoline-2,4-dicarboxylate;6-(2-Amino-2-carboxyethyl)-7,8-dioxo-1,2,3,4,7,8-hexahydroquinoline-2,4-dicarboxylic acid	-7.61892844259827;-7.61892844259827;4.32566738160681	MS1 mz matched
negative_ion	meta_232	——	——	Benzyl viologen	14.4598	MS1 mz matched
negative_ion	meta_233	——	——	Cichoriin;Aesculin;Indanofan	13.431861996995;13.431861996995;-7.64511156856114	MS1 mz matched
negative_ion	meta_234	Propylthiouracil	0.9999	——	——	MS2 reverse
negative_ion	meta_235	——	——	Ubiquinone-2;[8]-Dehydrogingerdione;Cohulupone;(1(10)E,4E,6a,9b)-9-(2-Methylpropanoyloxy)-1(10),4,11(13)-germacratrien-12,6-olide;Panaquinquecol 6;6beta-Hydroxy-D-homo-17a-oxaandrost-4-ene-3,17-dione;17beta-Hydroxy-4-oxa-5alpha-estr-1-en-3-one acetate;7alpha-Hydroxytestololactone;7alpha-Hydroxy-D-homo-17a-oxaandrost-4-ene-3,17-dione	-3.48635728161823;-3.48635728161823;-3.48635728161823;-3.48635728161823;-3.48635728161823;-3.45712892987746;-3.45712892987746;-3.45712892987746	MS1 mz matched
negative_ion	meta_236	Norethindrone Acetate	0.9992	——	——	MS2 forward
negative_ion	meta_237	——	——	Gravacridonediol;4-Hydroxynornantenine;Cassythine;Cassyfiline	-7.98882941197964;-7.98882941197964;-7.92228567541715	MS1 mz matched
negative_ion	meta_238	——	——	5-Fluorouridine monophosphate;5-Fluorouridine monophosphate	6.04017622614828;6.17086868142466	MS1 mz matched
negative_ion	meta_239	——	——	1,4,6-Trihydroxy-5-methoxy-7-prenylxanthone;1,5,8-Trihydroxy-3-methyl-2-prenylxanthone;4',5,6,7-Tetramethoxyflavone;Dulxanthone D;Zapotin;Dulxanthone A;(1R,2S,5R,6S)-6-(3,4-Dihydroxyphenyl)-2-(3,4-methylenedioxyphenyl)-3,7-dioxabicyclo-[3,3,0]octane;Streptidine 6-phosphate	-21.4500971718074;-21.4500971718074;-21.4500971718074;-21.4500971718074;-21.4500971718074;-21.4500971718074;-21.4500971718074;-6.72307619902728	MS1 mz matched
negative_ion	meta_24	L-Aspartate	0.9962	——	——	MS2 forward
negative_ion	meta_240	Sucrose	0.9748	——	——	MS2 forward
negative_ion	meta_241	——	——	Phenisopham	-5.84525	MS1 mz matched
negative_ion	meta_242	——	——	DHBOA-Glc;DIBOA-Glc;Violacein	10.6936852117534;10.6936852117534;-4.95488576519033	MS1 mz matched
negative_ion	meta_243	Glycerol 3-phosphate	0.9992	——	——	MS2 reverse
negative_ion	meta_244	Maltitol	0.8715	——	——	MS2 reverse
negative_ion	meta_245	Adenosine monophosphate (AMP)	0.9871	——	——	MS2 forward
negative_ion	meta_246	Shikimate	0.7056	——	——	MS2 reverse
negative_ion	meta_247	——	——	(S)-5'-Deoxy-5'-(methylsulfinyl)adenosine;Hexacozole	-11.0982826705132;19.4841553890253	MS1 mz matched
negative_ion	meta_248	——	——	Ditalimfos	9.69776	MS1 mz matched
negative_ion	meta_249	——	——	N-(Carbethoxyacetyl)-4-chloro-L-tryptophan;4-Methylumbelliferone glucuronide;4-Methylumbelliferyl glucuronide	12.4987716163651;21.5860399670304	MS1 mz matched
negative_ion	meta_25	L-Malic acid	0.9979	——	——	MS2 forward
negative_ion	meta_250	.beta.-Estradiol 3-sulfate	0.9759	——	——	MS2 reverse
negative_ion	meta_251	——	——	——	——	Unmapped
negative_ion	meta_252	——	——	N-Acetylglucosamine 6-phosphate;N-acetyl-alpha-D-galactosamine 1-phosphate;N-Acetyl-D-galactosamine 1-phosphate;N-Acetyl-D-mannosamine 6-phosphate;N-Acetyl-glucosamine 1-phosphate;N-Acetyl-D-Glucosamine 6-Phosphate;Nocodazole	-14.1754231991664;-14.1754231991664;-14.1754231991664;-14.1754231991664;-14.1754231991664;-14.1754231991664;-0.33216841860561	MS1 mz matched
negative_ion	meta_253	Chlorogenic acid	0.9827	——	——	MS2 forward
negative_ion	meta_254	——	——	Allithiamine;Cyclokievitone;Licoisoflavone A;2',4',5,7-Tetrahydroxy-3'-(3,3-dimethylallyl)isoflavone;Luteone;Hinokinin;Sesamin	-6.82624761067608;16.0966794809139;16.0966794809139;16.0966794809139;16.0966794809139;16.0966794809139	MS1 mz matched
negative_ion	meta_255	——	——	Leucyl-Tyrosine;Tyrosyl-Isoleucine;Sinapoylputrescine;Isoleucyl-Tyrosine;Tyrosyl-Leucine;Leukotriene A4;LTA4;(7E,9E,11Z,14Z)-(5S,6S)-5,6-Epoxyeicosa-7,9,11,14-tetraenoic acid;(7E,9E,11Z,14Z)-(5S,6S)-5,6-Epoxyeicosa-7,9,11,14-tetraenoate;(7E,9E,11Z,14Z)-(5S,6S)-5,6-Epoxyicosa-7,9,11,14-tetraenoate;(5S,6S,7E,9E,11Z,14Z)-5,6-Epoxyicosa-7,9,11,14-tetraenoate;4,5-Leukotriene A4;15-OxoETE;(5Z,8Z,11Z,13…	-3.25403402011455;-3.25403402011455;-3.25403402011455;-3.25403402011455;-3.25403402011455;-7.85621245711758;-7.85621245711758;-7.85621245711758;-7.85621245711758;-7.85621245711758;-7.85621245711758;-7.85621245711758;-7.85621245711758;-7.85621245711758;-7.	MS1 mz matched
negative_ion	meta_256	——	——	5-Amino-6-(5'-phosphoribitylamino)uracil;5-Amino-6-(5'-phospho-D-ribitylamino)uracil;5-Amino-2,6-dioxy-4-(5'-phospho-D-ribitylamino)pyrimidine;5-Amino-6-(5-phospho-D-ribitylamino)uracil	-0.883806752864599;-0.842523154750386	MS1 mz matched
negative_ion	meta_257	——	——	1-O-2'-Hydroxy-4'-methoxycinnamoyl-b-D-glucose;Veranisatin B;1-O-Feruloylglucose;Gentiopicrin;Gentiopicroside;1-O-Feruloyl-beta-D-glucose;1-Feruloyl-D-glucose	-4.86421734411348;-4.86421734411348;-4.86421734411348;-4.77379646280781;-4.77379646280781	MS1 mz matched
negative_ion	meta_258	——	——	2-Chloroticlopidine;	-5.30445348464484;	MS1 mz matched
negative_ion	meta_259	——	——	Cyclodopa glucoside;HMBOA-Glc;Deoxyviolaceinic acid;Protoviolaceinic acid;Protoviolaceite	8.4535128475374;8.4535128475374;-6.44056908881889;-6.44056908881889	MS1 mz matched
negative_ion	meta_26	2,3-Dihydroxy-3-methylbutyric acid	0.8356	——	——	MS2 forward
negative_ion	meta_260	——	——	Pyraclofos	-24.0961	MS1 mz matched
negative_ion	meta_261	——	——	6'-Methoxypolygoacetophenoside;3-Methoxy-4-hydroxyphenylglycol glucuronide;Fenofibrate	-4.57338010165387;-4.57338010165387;-24.4367875843567	MS1 mz matched
negative_ion	meta_262	——	——	Heteroflavanone A;Edulisin IV;Gibberellin A59;Acalyphin	-7.07373545607778;-7.07373545607778;-7.07373545607778;4.04202079931733	MS1 mz matched
negative_ion	meta_263	N-Acetylglucosamine 1-phosphate	0.9933	——	——	MS2 reverse
negative_ion	meta_264	——	——	Pyriminobac-methyl;Pyriminobac-methyl	4.49952029593254;4.45909116832906	MS1 mz matched
negative_ion	meta_265	——	——	6-O-b-D-Fructofuranosyl-2-deoxy-D-glucose;Neohesperidose;2-O-a-L-Fucopyranosyl-galactose;3-O-a-L-Fucopyranosyl-D-glucose;2-O-alpha-L-Rhamnopyranosyl-D-glucopyranose;Neohesperidose;Robinobiose;Rutinose;Scillabiose;6-Deoxy-4-O-beta-D-glucopyranosyl-L-mannose;beta-D-Galactosyl-(1->4)-L-rhamnose;3-O-alpha-D-Glucopyranosyl-L-rhamnopyranose;3-O-alpha-D-Glucosyl-L-rhamnose	-3.97674120742105;-3.97674120742105;-3.97674120742105;-3.97674120742105;-3.98624683519517;-3.98624683519517;-3.98624683519517;-3.98624683519517;-3.98624683519517;-3.98624683519517	MS1 mz matched
negative_ion	meta_266	——	——	2-Hydroxy-4-(4-methoxyphenyl)-1H-phenalen-1-one;9-(4-Hydroxyphenyl)-2-methoxy-1H-phenalen-1-one;Benzo[a]pyrene-7,8-dihydrodiol-9,10-oxide;7,8-Dihydro-7,8-dihydroxybenzo[a]pyrene 9,10-oxide	15.5769244529825;15.5769244529825;15.5580558786244	MS1 mz matched
negative_ion	meta_267	——	——	Thyrotropin releasing hormone;DU 122290	-15.2348238190943;-4.59567756710262	MS1 mz matched
negative_ion	meta_268	Guanosine 5'-monophosphate (GMP)	0.9823	——	——	MS2 forward
negative_ion	meta_269	——	——	Aucubin;3,4,5-Trimethoxyphenyl glucoside;1-(3-Hydroxy-4-Methoxyphenyl)-1,2-ethanediol 3'-O-b-D-glucoside;(1xi,2xi)-1-(4-Hydroxyphenyl)-1,2,3-propanetriol 2-O-beta-D-glucopyranoside;Di-O-methylcrenatin;(1xi,2xi)-1-(4-Hydroxyphenyl)-1,2,3-propanetriol 3-O-beta-D-Glucopyranoside;Aucubin;Deutzioside	19.1193169270082;19.1193169270082;19.1193169270082;19.1193169270082;19.1193169270082;19.1193169270082;19.068178561334;19.068178561334	MS1 mz matched
negative_ion	meta_27	Adenine	0.9965	——	——	MS2 forward
negative_ion	meta_270	——	——	Thymidine 3',5'-cyclic monophosphate;	13.0332236367161;	MS1 mz matched
negative_ion	meta_271	Indapamide	0.663	——	——	MS2 forward
negative_ion	meta_272	(-)-Usnic acid	0.8047	——	——	MS2 reverse
negative_ion	meta_273	——	——	3-O-Caffeoyl-1-O-methylquinic acid;3-O-Feruloylquinic acid;3-O-Caffeoyl-4-O-methylquinic acid;(S)-N-[3-(3,4-Methylenedioxyphenyl)-2-(mercaptomethyl)-1-oxoprolyl]-(S)-alanine;Indolylmethyl-desulfoglucosinolate	-16.6398299863289;-16.6398299863289;-16.6398299863289;1.10539352724029;1.10539352724029	MS1 mz matched
negative_ion	meta_274	——	——	4R,5R,6S-Trihydroxy-2-hydroxymethyl-2-cyclohexen-1-one 6-(2-hydroxy-6-methylbenzoate);Mecarbinzid	11.0263376889478;-4.21948734513391	MS1 mz matched
negative_ion	meta_275	——	——	9-Hydroxy-4-(3,7-dimethyl-2,6-octadienyloxy)-psoralen;Kanzonol P;2',4-Dihydroxy-4',6'-dimethoxy-3'-prenylchalcone;4,4-Bis[4-(acetyloxy)phenyl]3-hexanone;4,4-Bis(4-hydroxyphenyl)-3-hexanone diacetate	-3.73177732809036;-3.73177732809036;-3.73177732809036;-3.80266969139062	MS1 mz matched
negative_ion	meta_276	——	——	Phenylbutazone;Phenylbutazone;DMXB-A;GTS-21;2,4-Dimethoxybenzylidene abaseine	8.18458451852243;8.11286619449048;8.11286619449048	MS1 mz matched
negative_ion	meta_277	——	——	Sedoheptulose 1,7-bisphosphate;Sedoheptulose 1,7-bisphosphate;D-Sedoheptulose 1,7-bisphosphate;D-altro-Heptulose 1,7-biphosphate;D-glycero-beta-D-manno-Heptose 1,7-bisphosphate;D-glycero-alpha-D-manno-Heptose 1,7-bisphosphate	-2.07077379653313;-2.03401777157066;-2.03401777157066;-2.03401777157066	MS1 mz matched
negative_ion	meta_278	——	——	Sinensetin;Isosinensetin;Homoeriodictyol 4'-isobutyrate;Cyclokievitone hydrate;3',4',5',7,8-Pentamethoxyflavone;Auranetin;Sesamolinol;Tangeritin;Oxidihydroartocarpesin;3,4',5,6,8-Pentamethoxyflavone;Sinensetin;5,6,7,3',4'-Pentamethoxyflavone;Tangeretin;5,6,7,8,4'-Pentamethoxyflavone;Sesamolinol;(1'S)-Averantin;1,3,6,8-Tetrahydroxy-[(1S)-2-hydroxyhexyl]-9,10-anthraquinone	11.0098625660961;11.0098625660961;11.0098625660961;11.0098625660961;11.0098625660961;11.0098625660961;11.0098625660961;11.0098625660961;11.0098625660961;11.0098625660961;11.0179245508489;11.0179245508489;11.0179245508489;11.0179245508489	MS1 mz matched
negative_ion	meta_279	Proglumide	0.7188	——	——	MS2 reverse
negative_ion	meta_28	L-Threonate	0.9621	——	——	MS2 forward
negative_ion	meta_280	——	——	Pandamarilactone 31;Erythratidine;Bucharaine;Bucharidine;Salmefamol;O-Methyllycorenine;Tetramethrin;Neo-pymin;Phthalthrin	-19.1990202277298;-19.3249318191799;-19.3249318191799;-19.3249318191799;-19.3249318191799;-19.3249318191799;-19.3249318191799	MS1 mz matched
negative_ion	meta_281	——	——	Lambertine;Junosidine;5-Methoxynoracronycine;Annuloline;Ficine;4H-1-Benzopyran-4-one, 5,7-dihydroxy-8-(1-methyl-2-pyrrolidinyl)-2-phenyl-, (-)-;Isoficine;4H-1-Benzopyran-4-one, 5,7-dihydroxy-6-(1-methyl-2-pyrrolidinyl)-2-phenyl-	1.75569521497108;1.75569521497108;1.75569521497108;1.77972149737437;1.77972149737437;1.77972149737437	MS1 mz matched
negative_ion	meta_282	——	——	5-(12-Nonadecenyl)-1,3-benzenediol;5-(10-Nonadecenyl)-1,3-benzenediol;5-(14-Nonadecenyl)-1,3-benzenediol;	14.4338037552838;14.4338037552838;14.4338037552838;	MS1 mz matched
negative_ion	meta_283	——	——	Phosacetim	16.6384	MS1 mz matched
negative_ion	meta_284	——	——	1-Methyl 2-galloylgalactarate;6-Methyl 2-galloylgalactarate;	-5.78624644098803;-5.78624644098803;	MS1 mz matched
negative_ion	meta_285	——	——	7-Methylrosmanol;Cortisone;19-Oic-deoxycorticosterone;Aldosterone;Prednisolone;Tricyclodehydroisohumulone;Cortisone;17alpha,21-Dihydroxy-4-pregnene-3,11,20-trione;Kendall's compound E;Reichstein's substance Fa;Aldosterone;11beta,21-Dihydroxy-3,20-dioxo-4-pregnen-18-al;Prednisolone;Cinerin II;Tricyclodehydroisohumulone;Aldosterone hemiacetal;11beta,18-Epoxy-18,21-dihydroxypregn-4-ene-3,20-dione	12.0102053763216;12.0102053763216;12.0102053763216;12.0102053763216;12.0102053763216;12.0102053763216;11.9380211258571;11.9380211258571;11.9380211258571;11.9380211258571;11.9380211258571;11.9380211258571	MS1 mz matched
negative_ion	meta_286	——	——	Maltulose;Isomaltose;Inulobiose;Galactinol;Sucrose;D-Maltose;Epimelibiose;Kojibiose;Glucinol;Trehalose;Sakebiose;Mannobiose;3-b-Galactopyranosyl glucose;Trehalulose;Allolactose;Turanose;beta-Lactose;Galabiose;Cellobiose;Lactulose;DEAE-cellulose;Melibiose;Neotrehalose;Glucose-1,3-mannose oligosaccharide;Fagopyritol A1;Alpha-Lactose;Sucrose;Cane sugar;Saccharose;1-alpha-D-Glucopyranosyl-2-beta-D-fr…	-3.54119436404083;-3.54119436404083;-3.54119436404083;-3.54119436404083;-3.54119436404083;-3.54119436404083;-3.54119436404083;-3.54119436404083;-3.54119436404083;-3.54119436404083;-3.54119436404083;-3.54119436404083;-3.54119436404083;-3.54119436404083;-3.	MS1 mz matched
negative_ion	meta_287	——	——	Maltulose;Isomaltose;Inulobiose;Galactinol;Sucrose;D-Maltose;Epimelibiose;Kojibiose;Glucinol;Trehalose;Sakebiose;Mannobiose;3-b-Galactopyranosyl glucose;Trehalulose;Allolactose;Turanose;beta-Lactose;Galabiose;Cellobiose;Lactulose;DEAE-cellulose;Melibiose;Neotrehalose;Glucose-1,3-mannose oligosaccharide;Fagopyritol A1;Alpha-Lactose;Sucrose;Cane sugar;Saccharose;1-alpha-D-Glucopyranosyl-2-beta-D-fr…	-3.54119436404083;-3.54119436404083;-3.54119436404083;-3.54119436404083;-3.54119436404083;-3.54119436404083;-3.54119436404083;-3.54119436404083;-3.54119436404083;-3.54119436404083;-3.54119436404083;-3.54119436404083;-3.54119436404083;-3.54119436404083;-3.	MS1 mz matched
negative_ion	meta_288	——	——	——	——	Unmapped
negative_ion	meta_289	——	——	4-Hydroxy-6-methylpretetramide	18.6245	MS1 mz matched
negative_ion	meta_29	——	——	——	——	Unmapped
negative_ion	meta_290	——	——	Butyl (S)-3-hydroxybutyrate glucoside;Akuammicine;Gelsemine;Gardneral;Quinidinone	6.92879569939308;-9.62230587063338;-9.62230587063338;-9.62230587063338;-9.62230587063338	MS1 mz matched
negative_ion	meta_291	——	——	Cyazofamid	16.0472	MS1 mz matched
negative_ion	meta_292	——	——	Phosphatidylserine;Tepoxalin	-2.38059514275434;-16.7072904422696	MS1 mz matched
negative_ion	meta_293	——	——	Sulfentrazone;Triphenyltin chloride	15.8745796975943;-1.03630057279773	MS1 mz matched
negative_ion	meta_294	——	——	Urolithin A-3-O-glucuronide;Urolithin A-8-O-glucuronide;3-O-(3,6-Anhydro-alpha-D-galactopyranosyl)-D-galactose 4-O-sulfate	-5.80759461505181;-5.80759461505181;23.5112142304785	MS1 mz matched
negative_ion	meta_295	——	——	(7R)-7-(4-Carboxybutamido)cephalosporate;7-Glutarylaminocephalosporate	-6.76391	MS1 mz matched
negative_ion	meta_296	——	——	1-O-Sinapoylglucose;1-O-Sipoyl-beta-D-glucose;1-O-Sipoyl beta-D-glucoside;4-O-beta-D-Glucosyl-sipate	-22.6620496467909;-22.6700780300025;-22.6700780300025	MS1 mz matched
negative_ion	meta_297	——	——	2-Methyl-1,4-naphthalenediol bis(dihydrogen phosphate);9-Fluoro-16alpha-hydroxyandrost-4-ene-3,11,17-trione	9.87563581877382;2.99259631664169	MS1 mz matched
negative_ion	meta_298	——	——	dUDP;dUDP;2'-Deoxyuridine 5'-diphosphate	1.29250151458107;1.24688375718819	MS1 mz matched
negative_ion	meta_299	——	——	dUDP;Nisoldipine	6.44576565749818;2.3237636521022	MS1 mz matched
negative_ion	meta_3	Dihydroxyacetone	1	——	——	MS2 forward
negative_ion	meta_30	——	——	——	——	Unmapped
negative_ion	meta_300	——	——	2',2'-Dimethyl(pyrano-5',6':3:4)-1,5-dihydroxy-6-methoxy-10-methylacridone;Honyumine;Citracridone I;Papaveraldine;Protopine;Protopine;Parfumine;Chelidonine	21.7409451136667;21.7409451136667;21.7409451136667;21.7409451136667;21.7409451136667;21.8052294603937;21.8052294603937;21.8052294603937	MS1 mz matched
negative_ion	meta_301	——	——	Cilazaprilat;(1S,9S)-9-((S)-1-Carboxy-3-phenylpropylamino)-10-oxo-4,6,7,8,9,10-hexahydro-1H-pyridazino[1,2-a][1,2]diazepine-1-carboxylic acid	0.755148	MS1 mz matched
negative_ion	meta_302	——	——	Dimethyl 2-galloylgalactarate;Permethrin;trans-Permethrin	6.76400014593194;8.88153425333552;8.88153425333552	MS1 mz matched
negative_ion	meta_303	——	——	Dimethyl 2-galloylgalactarate;Permethrin;trans-Permethrin	10.2607203274233;12.378261839201;12.378261839201	MS1 mz matched
negative_ion	meta_304	——	——	Orysastrobin	22.9477	MS1 mz matched
negative_ion	meta_305	——	——	——	——	Unmapped
negative_ion	meta_306	——	——	Tiotropium;	-3.42183967782247;	MS1 mz matched
negative_ion	meta_307	——	——	6-Methylthioguanosine monophosphate;6-Methylthioguanosine monophosphate	24.3800543737582;24.3930301121313	MS1 mz matched
negative_ion	meta_308	——	——	9-Hydroxy-4-methoxypsoralen 9-glucoside;5'-Butyrylphosphouridine	-18.943896218147;12.2595112588516	MS1 mz matched
negative_ion	meta_309	——	——	Isopetasoside;Echitovenine	-14.096898833772;10.8984013070309	MS1 mz matched
negative_ion	meta_31	Salicylic acid	0.6889	——	——	MS2 forward
negative_ion	meta_310	——	——	——	——	Unmapped
negative_ion	meta_311	——	——	Methylscopolamine;4-Keto-anhydrotetracycline;4-Ketoanhydrotetracycline;4-Keto-ATC;4-Dedimethylamino-4-oxo-anhydrotetracycline	-9.87940052601201;12.9643965772049	MS1 mz matched
negative_ion	meta_312	Demethoxycurcumin	0.945	——	——	MS2 reverse
negative_ion	meta_313	——	——	Kanzonol M;L-365260;N-[(3R)-2,3-Dihydro-1-methyl-2-oxo-5-phenyl-1H-1,4-benzodiazepin-3-yl]-N'-(3-methylphenyl)urea	21.091589070552;17.6724113031851	MS1 mz matched
negative_ion	meta_314	——	——	N-Desmethyltamoxifen;Calpurnine;Hoe 933	-11.9383801705216;-0.559902263479477	MS1 mz matched
negative_ion	meta_315	——	——	Glaudine;Colchicine;Colchicine;N-Formyldemecolcine	-8.09508398006224;-8.09508398006224;-8.12639884641866;-8.12639884641866	MS1 mz matched
negative_ion	meta_316	Sophoraflavanone B	0.8274	——	——	MS2 reverse
negative_ion	meta_317	N-Acetyl-D-lactosamine	0.9219	——	——	MS2 reverse
negative_ion	meta_318	——	——	Lepidine C;Lepidine;Triptolide;Euponin;Fastigilin C;Molephantinin;Multigilin;Lariciresinol;(+)-Lariciresinol;Dibenzo-18-crown-6;(-)-Lariciresinol	14.9214807407537;14.9214807407537;18.6029826411033;18.6029826411033;18.6029826411033;18.6029826411033;18.6029826411033;18.6029826411033;18.6029826411033;18.6029826411033	MS1 mz matched
negative_ion	meta_319	——	——	2,2'-Disulfonyl azobenzene	-14.62	MS1 mz matched
negative_ion	meta_32	——	——	trans-4-Carboxymethylenebut-2-en-4-olide;cis-4-Carboxymethylenebut-2-en-4-olide;cis-4-Carboxymethylenebut-2-en-4-olide;4-Carboxymethylenebut-2-en-4-olide;trans-4-Carboxymethylenebut-2-en-4-olide;5-Formyl-2-furoate;5-Formyl-2-furancarboxylate;5-Formylfuran-2-carboxylate	7.43798921458994;7.43798921458994;7.1422959624942;7.1422959624942;7.1422959624942	MS1 mz matched
negative_ion	meta_320	——	——	——	——	Unmapped
negative_ion	meta_321	Galactinol	0.8913	——	——	MS2 forward
negative_ion	meta_322	——	——	Clusin;6-Hydroxy-9,9-dimethyl-5-(3-methyl-1-oxobutyl)-1-propyl-3H,9H-[1,2]-dioxolo[3',4':4,5]furo[2,3-f][1]benzopyran-3-one;	-17.0406459529103;-17.0406459529103;	MS1 mz matched
negative_ion	meta_323	Cytidine diphosphate (CDP)	0.7924	——	——	MS2 reverse
negative_ion	meta_324	——	——	Cephaloglycin;Cefaloglycin;Cephaloglycin anhydrous	8.42361042321908;8.31499421746851	MS1 mz matched
negative_ion	meta_325	——	——	Cephaloglycin;Cefaloglycin;Cephaloglycin anhydrous	9.17009377571607;9.06147748888598	MS1 mz matched
negative_ion	meta_326	——	——	7-Chloro-3,4',5,6,8-pentamethoxyflavone;	-11.4597563894592;	MS1 mz matched
negative_ion	meta_327	——	——	Tryptophyl-Tryptophan;Compound II(R/S);5-(7-(6-Chloro-4-(5-hydro-4-methyl-2-oxazolyl)phenoxy)heptyl)-3-methylisoxazole	9.76345670493552;5.12595759297731	MS1 mz matched
negative_ion	meta_328	——	——	——	——	Unmapped
negative_ion	meta_329	Tamsulosin	0.8086	——	——	MS2 reverse
negative_ion	meta_33	Pyruvaldehyde	0.9885	——	——	MS2 reverse
negative_ion	meta_330	——	——	Q;Queuosine;Linustatin	2.19498619828226;2.19498619828226;5.48980541521783	MS1 mz matched
negative_ion	meta_331	——	——	——	——	Unmapped
negative_ion	meta_332	——	——	——	——	Unmapped
negative_ion	meta_333	——	——	7-Hydroxymethyl-12-methylbenz[a]anthracene sulfate;7-Hydroxymethyl-12-methylbenz[a]anthracene sulfate	-2.64061607434526;-2.55625972621736	MS1 mz matched
negative_ion	meta_334	——	——	Diltiazem;Diltiazem	-3.20647996377123;-3.13887367061551	MS1 mz matched
negative_ion	meta_335	——	——	Salmeterol;Bimatoprost;Salmeterol	-15.0713173559489;-15.0713173559489;-15.1707686738397	MS1 mz matched
negative_ion	meta_336	——	——	Trovafloxacin;Trovafloxacin	-4.81267406388131;-4.75259402805212	MS1 mz matched
negative_ion	meta_337	——	——	8-Acetoxypinoresinol;4'-Methylliquiritigenin 7-rhamnoside;1-Acetoxypinoresinol;Lophotoxin	9.32915268389608;9.32915268389608;9.37168611769097;9.37168611769097	MS1 mz matched
negative_ion	meta_338	——	——	3b,8b-Dihydroxy-6b-(3-chloro-2-hydroxy-2-methylbutanoyloxy)-7(11)-eremophilen-12,8-olide;Calophyllolide	-1.58592779937051;-6.91797240694301	MS1 mz matched
negative_ion	meta_339	——	——	3'-Amino-3'-deoxythimidine glucuronide;	2.49173928726108;	MS1 mz matched
negative_ion	meta_34	D-Threitol	0.7731	——	——	MS2 reverse
negative_ion	meta_340	——	——	6,6'-Dibromoindigotin;6,6'-Dibromoindigo;Tyrian purple	9.76063	MS1 mz matched
negative_ion	meta_341	——	——	——	——	Unmapped
negative_ion	meta_342	——	——	Lactose 6-phosphate;Trehalose 6-phosphate;2-Sulfotrehalose;2-O-Sulfo-alpha,alpha-trehalose	-21.6990732584387;-21.6990732584387;0.9078998183829	MS1 mz matched
negative_ion	meta_343	——	——	Losartan;Losartan	3.28783591338356;3.25727883741934	MS1 mz matched
negative_ion	meta_344	——	——	Euglobal IIb;Euglobal Ib;Euglobal Ia1;Euglobal IIc;Euglobal-Ia1;Robustadial A;16alpha,17alpha-Epoxy-3,20-dioxopregn-4-en-21-yl acetate;16,17-Epoxydeoxycorticosterone acetate;21-Acetyloxy-17-hydroxypreg-1,4-diene-3,20-dione;11-Deoxyprednisone acetate	6.92862609213642;6.92862609213642;6.92862609213642;6.92862609213642;6.9910279219179;6.9910279219179;6.9910279219179;6.9910279219179	MS1 mz matched
negative_ion	meta_345	——	——	Thalicsessine;21-(2-Hydroxyethyl)-6,21-secohetisan-6,11,19-trione;Corydaline;(+)-Corydaline	8.1258091951275;8.1258091951275	MS1 mz matched
negative_ion	meta_346	——	——	Xanthotoxol glucoside;Sulfometuron methyl	-12.1734424119118;-24.9942252352944	MS1 mz matched
negative_ion	meta_347	——	——	Azimsulfuron;Azimsulfuron	15.9911781946794;15.9543940546017	MS1 mz matched
negative_ion	meta_348	——	——	——	——	Unmapped
negative_ion	meta_349	——	——	Pravastatin;Pravastatin	9.43037535752312;9.43862536382248	MS1 mz matched
negative_ion	meta_35	L-Glutamine	0.9915	——	——	MS2 forward
negative_ion	meta_350	——	——	——	——	Unmapped
negative_ion	meta_351	——	——	Cinnzeylanine;	-21.4517968293713;	MS1 mz matched
negative_ion	meta_352	——	——	Prostaglandin D2-1-glyceryl ester ;Prostaglandin PGE2 1-glyceryl ester;Prostaglandin PGE2 glyceryl ester;	7.61597767697623;7.61597767697623;7.61597767697623;	MS1 mz matched
negative_ion	meta_353	——	——	Leptophos	-5.227	MS1 mz matched
negative_ion	meta_354	——	——	Irbesartan;Irbesartan	-0.817313102408178;-0.911887818036379	MS1 mz matched
negative_ion	meta_355	——	——	DNDS;4,4'-Dinitrostilbene-2,2'-disulfonic acid	14.6519	MS1 mz matched
negative_ion	meta_356	——	——	Sesamolin;Glycyrrhizaflavonol A;Gancaonin P;Justisolin;Uralenol;8'-Episesaminone;2,3-Dehydrokievitol;Neouralenol;Glycyrrhizaisoflavone A;Styraxin;Norsolorinic acid;Norsolorite;2-Hexanoyl-1,3,6,8-tetrahydroxy-9,10-anthraquinone	10.1244172316859;10.1244172316859;10.1244172316859;10.1244172316859;10.1244172316859;10.1244172316859;10.1244172316859;10.1244172316859;10.1244172316859;9.99715486371235;9.99715486371235	MS1 mz matched
negative_ion	meta_357	Isradipine	0.6287	——	——	MS2 reverse
negative_ion	meta_358	——	——	LPA(0:0/18:2(9Z,12Z));LPA(18:2(9Z,12Z)/0:0);Glutathionylspermidine;N1-(gamma-L-Glutamyl-L-cysteinyl-glycyl)-spermidine	-19.1249910662352;-19.1249910662352;9.06245545287015	MS1 mz matched
negative_ion	meta_359	——	——	Taxifolin 3-arabinoside;Isochinomin;Homomangiferin;fcillin sodium	15.7261893366164;15.7261893366164;15.7261893366164;1.1916802966977	MS1 mz matched
negative_ion	meta_36	L-Lysine	0.9879	——	——	MS2 forward
negative_ion	meta_360	——	——	Kanzonol I;Polhovolide	-21.5166497959842;13.4980950676411	MS1 mz matched
negative_ion	meta_361	——	——	——	——	Unmapped
negative_ion	meta_362	——	——	——	——	Unmapped
negative_ion	meta_363	——	——	3,5-Dihydroxyphenyl 1-O-(6-O-galloyl-beta-D-glucopyranoside);Hallactone B	20.9095537212778;-21.4074032166171	MS1 mz matched
negative_ion	meta_364	——	——	——	——	Unmapped
negative_ion	meta_365	——	——	——	——	Unmapped
negative_ion	meta_366	——	——	——	——	Unmapped
negative_ion	meta_367	——	——	Methacycline;5a,11a-Dehydrotetracycline;12-Dehydrotetracycline;Methacycline;Metacycline	7.20635360308515;7.24186316650067;7.24186316650067	MS1 mz matched
negative_ion	meta_368	——	——	——	——	Unmapped
negative_ion	meta_369	Flavone	0.6904	——	——	MS2 reverse
negative_ion	meta_37	L-Glutamate	0.9991	——	——	MS2 forward
negative_ion	meta_370	——	——	——	——	Unmapped
negative_ion	meta_371	CDP-ethanolamine	0.9326	——	——	MS2 forward
negative_ion	meta_372	——	——	3-[3-Carboxy-2,3-dihydro-2-(4-hydroxy-3-methoxyphenyl)-7-methoxy-5-benzofuranyl]-2-propenoic acid;8-8'-Dehydrodiferulic acid;Dehydrodiferulic dilactone;Glucosyloxyanthraquinone;Cleomiscosin A;Daphneticin;Diferulic acid;Irisflorentin;5'-Oxoaverantin;1,3,6,8-Tetrahydroxy-2-[(1S)-1-hydroxy-5-oxohexyl]anthracene-9,10-dione;Versicolorone	-8.20408864292924;-8.20408864292924;-8.20408864292924;-8.28800399479861;-8.28800399479861;-8.28800399479861;-8.28800399479861;-8.28800399479861;-8.28800399479861;-8.28800399479861	MS1 mz matched
negative_ion	meta_373	——	——	——	——	Unmapped
negative_ion	meta_374	——	——	Euglobal IIb;Euglobal Ib;Euglobal Ia1;Euglobal IIc;Euglobal-Ia1;Robustadial A;16alpha,17alpha-Epoxy-3,20-dioxopregn-4-en-21-yl acetate;16,17-Epoxydeoxycorticosterone acetate;21-Acetyloxy-17-hydroxypreg-1,4-diene-3,20-dione;11-Deoxyprednisone acetate	6.92862609213642;6.92862609213642;6.92862609213642;6.92862609213642;6.9910279219179;6.9910279219179;6.9910279219179;6.9910279219179	MS1 mz matched
negative_ion	meta_375	——	——	Cyflumetofen	-3.80172	MS1 mz matched
negative_ion	meta_376	——	——	Glutathionylaminopropylcadaverine	7.63954	MS1 mz matched
negative_ion	meta_377	——	——	16alpha,17alpha-Dihydroxyprogesterone acetophenide	-7.58486	MS1 mz matched
negative_ion	meta_378	——	——	C.I. Pigment Blue 63;	-5.33466206414276;	MS1 mz matched
negative_ion	meta_379	——	——	Celastrol;Usambarine	-0.0215422946586753;-2.88710337587828	MS1 mz matched
negative_ion	meta_38	D-Arabinono-1,4-lactone	0.9395	——	——	MS2 forward
negative_ion	meta_380	——	——	——	——	Unmapped
negative_ion	meta_381	——	——	Torvanol A;	-12.6473829110161;	MS1 mz matched
negative_ion	meta_382	1-Palmitoyl-2-hydroxy-sn-glycero-3-phosphoethanolamine	0.9903	——	——	MS2 forward
negative_ion	meta_383	——	——	Kimycin D	-24.4529	MS1 mz matched
negative_ion	meta_384	——	——	3-hydroxyguanfacine glucuronide;beta-Fultrexamine;beta-F	-24.6208852176166;-12.2921007532843	MS1 mz matched
negative_ion	meta_385	Amygdalin	0.7342	——	——	MS2 reverse
negative_ion	meta_386	——	——	Artomunoxanthentrione epoxide;	-7.49786639112427;	MS1 mz matched
negative_ion	meta_387	——	——	Rosuvastatin 5 S-lactone;	-3.71342185634565;	MS1 mz matched
negative_ion	meta_388	——	——	Perphenazine;Perphezine;4-(3-(2-Chlorophenothiazin-10-YL)propyl)-1-piperazineethanol	16.096053500153;16.1230911189301	MS1 mz matched
negative_ion	meta_389	——	——	——	——	Unmapped
negative_ion	meta_39	(S)-2-Hydroxyglutarate	0.6276	——	——	MS2 reverse
negative_ion	meta_390	4-Androsten-17.beta.-ol-3-one glucosiduronate	0.9577	——	——	MS2 reverse
negative_ion	meta_391	——	——	Spirapril;	0.592286401506923;	MS1 mz matched
negative_ion	meta_392	——	——	——	——	Unmapped
negative_ion	meta_393	——	——	N-Nitrosofolic acid	-14.4641	MS1 mz matched
negative_ion	meta_394	——	——	Phosphonoformyl-CMP	20.649	MS1 mz matched
negative_ion	meta_395	——	——	2'-Deoxyinosine triphosphate;dITP;2'-Deoxyinosine-5'-triphosphate;2'-Deoxyinosine 5'-triphosphate	-8.94006579895007;-8.94006579895007	MS1 mz matched
negative_ion	meta_396	——	——	D-Galactopyranosyl-(1-&gt;3)-D-galactopyranosyl-(1-&gt;3)-L-arabinose;a-L-Arabinofuranosyl-(1-&gt;2)-[a-D-mannopyranosyl-(1-&gt;6)]-D-mannose;alpha-D-Xylopyranosyl-(1-&gt;6)-beta-D-glucopyranosyl-(1-&gt;4)-D-glucose;	4.89709695279745;4.89709695279745;4.89709695279745;	MS1 mz matched
negative_ion	meta_397	——	——	D-Galactopyranosyl-(1-&gt;3)-D-galactopyranosyl-(1-&gt;3)-L-arabinose;a-L-Arabinofuranosyl-(1-&gt;2)-[a-D-mannopyranosyl-(1-&gt;6)]-D-mannose;alpha-D-Xylopyranosyl-(1-&gt;6)-beta-D-glucopyranosyl-(1-&gt;4)-D-glucose;	13.7711343549612;13.7711343549612;13.7711343549612;	MS1 mz matched
negative_ion	meta_398	——	——	Diltiazem;Diltiazem	-3.20647996377123;-3.13887367061551	MS1 mz matched
negative_ion	meta_399	——	——	11'-Carboxy-alpha-tocotrienol;Adlupulone;Lupulone;Sodium deoxycholate	-4.85110192691085;-4.85110192691085;-4.85110192691085;0.965543144466098	MS1 mz matched
negative_ion	meta_4	——	——	——	——	Unmapped
negative_ion	meta_40	Mevalonic acid	0.9921	——	——	MS2 reverse
negative_ion	meta_400	——	——	Ertapenem;E3040 glucuronide	7.08168254798186;7.12566977449428	MS1 mz matched
negative_ion	meta_401	——	——	2',3'-Dideoxyadenosine-5-triphosphate;OA-6129 D	22.7281240752718;-12.2054180271962	MS1 mz matched
negative_ion	meta_402	——	——	Aztreonam;Aztreom;Monobactam	-11.1570608342155;-11.2630240207288	MS1 mz matched
negative_ion	meta_403	——	——	8-Acetoxypinoresinol;4'-Methylliquiritigenin 7-rhamnoside;1-Acetoxypinoresinol;Lophotoxin	9.32915268389608;9.32915268389608;9.37168611769097;9.37168611769097	MS1 mz matched
negative_ion	meta_404	——	——	LysoPE(18:2(9Z,12Z)/0:0);LysoPE(0:0/18:2(9Z,12Z));	-18.0600485248405;-18.0600485248405;	MS1 mz matched
negative_ion	meta_405	——	——	LysoPE(18:2(9Z,12Z)/0:0);LysoPE(0:0/18:2(9Z,12Z));	-18.8249994189026;-18.8249994189026;	MS1 mz matched
negative_ion	meta_406	——	——	——	——	Unmapped
negative_ion	meta_407	——	——	11-Deacetylvaltrate 11-(3-hydroxy-3-methylbutanoate);4-Propanoyl-HT2 toxin;8-Hexanoylneosolaniol;11-Oxo-androsterone glucuronide;6'-Oxogentamicin X2	16.7984098003499;16.7984098003499;16.7984098003499;16.7984098003499;1.87405087132216	MS1 mz matched
negative_ion	meta_408	——	——	LysoPE(18:0/0:0);LysoPE(0:0/18:0);LysoPC(15:0);	-18.9459400825574;-18.9459400825574;-18.9459400825574;	MS1 mz matched
negative_ion	meta_409	——	——	Thymidine 5'-triphosphate;SSR 125543	-13.8715050325232;4.37946364229003	MS1 mz matched
negative_ion	meta_41	L-Methionine	0.9756	——	——	MS2 forward
negative_ion	meta_410	——	——	Diospyrin;	-13.5259380504602;	MS1 mz matched
negative_ion	meta_411	——	——	Verbasoside;gamma-L-Glutamyl-S-(hercyn-2-yl)-L-cysteine S-oxide	-21.0449003144235;-4.11107786194233	MS1 mz matched
negative_ion	meta_412	——	——	Hydrocortisone sodium succite	15.8614	MS1 mz matched
negative_ion	meta_413	——	——	Stigmatellin Y	-5.16228	MS1 mz matched
negative_ion	meta_414	——	——	——	——	Unmapped
negative_ion	meta_415	——	——	——	——	Unmapped
negative_ion	meta_416	——	——	4'-Methyl-(-)-epigallocatechin 3-(4-methyl-gallate);Flavonol 3-O-(6-O-malonyl-beta-D-glucoside);Tetracenomycin X	-12.4328295519993;-12.4091729508609;-12.4091729508609	MS1 mz matched
negative_ion	meta_417	——	——	Prostaglandin D2-1-glyceryl ester ;Prostaglandin PGE2 1-glyceryl ester;Prostaglandin PGE2 glyceryl ester;	7.61597767697623;7.61597767697623;7.61597767697623;	MS1 mz matched
negative_ion	meta_418	——	——	——	——	Unmapped
negative_ion	meta_419	——	——	6''-O-Acetylglycitin;Phrymarolin I	10.5266638059203;10.4479957159677	MS1 mz matched
negative_ion	meta_42	D-Ribose	0.7199	——	——	MS2 forward
negative_ion	meta_420	——	——	Fucosyllactose;2-Fucosyllactose;B-Trisaccharide;3-Fucosyllactose;beta-D-Glc-(1->4)-alpha-L-Rha-(1->3)-beta-D-Glc	6.56302713751313;6.56302713751313;6.56302713751313;6.56302713751313;6.60481578190937	MS1 mz matched
negative_ion	meta_421	——	——	——	——	Unmapped
negative_ion	meta_422	——	——	——	——	Unmapped
negative_ion	meta_423	——	——	——	——	Unmapped
negative_ion	meta_424	——	——	Palmidin B;Palmidin C;N-Adenylyl-L-phenylalanine	-7.15126209106046;-7.15126209106046;3.0748899837523	MS1 mz matched
negative_ion	meta_425	——	——	7,11-Bisdeacetylvaltrate 7-(3-methylpentanoate) 11-(3-hydroxy-3-methylbutanoate);6'-Oxo-G418	5.68414972810814;-8.91800004375047	MS1 mz matched
negative_ion	meta_426	——	——	Idarubicin;2'-Deoxy-5-hydroxymethylcytidine-5'-triphosphate	16.0937362048278;-12.7059880780538	MS1 mz matched
negative_ion	meta_427	——	——	——	——	Unmapped
negative_ion	meta_428	——	——	——	——	Unmapped
negative_ion	meta_429	——	——	3,4-Dicaffeoyl-1,5-quinolactone;Bis-gamma-glutamylcystine;Oxidized gamma-glutamylcysteine;Bis-gamma-L-glutamyl-L-cystine;Oxidized gamma-L-glutamyl-L-cysteine	5.59809123981563;20.0759271566018	MS1 mz matched
negative_ion	meta_43	Ribitol	0.9404	——	——	MS2 forward
negative_ion	meta_430	——	——	——	——	Unmapped
negative_ion	meta_431	——	——	Verbasoside;gamma-L-Glutamyl-S-(hercyn-2-yl)-L-cysteine S-oxide	-21.0449003144235;-4.11107786194233	MS1 mz matched
negative_ion	meta_432	——	——	Bacampicillin hydrochloride	5.44486	MS1 mz matched
negative_ion	meta_433	Raffinose	0.8291	——	——	MS2 forward
negative_ion	meta_434	——	——	Caryatin glucoside;Streptonigrin	-16.7529919631217;-19.4669973236591	MS1 mz matched
negative_ion	meta_435	——	——	Caryatin glucoside;Streptonigrin	-6.01293201653133;-8.72696652613732	MS1 mz matched
negative_ion	meta_436	——	——	Stigmatellin Y	-5.16228	MS1 mz matched
negative_ion	meta_437	——	——	Terpendole I	7.72198	MS1 mz matched
negative_ion	meta_438	——	——	——	——	Unmapped
negative_ion	meta_439	——	——	——	——	Unmapped
negative_ion	meta_44	L-Histidine	0.9708	——	——	MS2 forward
negative_ion	meta_440	——	——	Inosine triphosphate;ITP;Inosine 5'-triphosphate;Inosine triphosphate;Inosine tripolyphosphate;dXTP	-20.3691393635536;-20.3691393635536;-20.3691393635536	MS1 mz matched
negative_ion	meta_441	——	——	——	——	Unmapped
negative_ion	meta_442	——	——	16alpha,17alpha-Dihydroxyprogesterone acetophenide	-7.58486	MS1 mz matched
negative_ion	meta_443	——	——	——	——	Unmapped
negative_ion	meta_444	——	——	C.I. Food Red 6;	-5.64885833207077;	MS1 mz matched
negative_ion	meta_445	——	——	Leimycin	-4.50896	MS1 mz matched
negative_ion	meta_446	——	——	6''-O-Acetylglycitin;Phrymarolin I	10.5266638059203;10.4479957159677	MS1 mz matched
negative_ion	meta_447	——	——	——	——	Unmapped
negative_ion	meta_448	——	——	Phthalocyanine;29H,31H-Phthalocyanine;Pigment blue 16	20.6159	MS1 mz matched
negative_ion	meta_449	Flavin mononucleotide (FMN)	0.6988	——	——	MS2 reverse
negative_ion	meta_45	——	——	——	——	Unmapped
negative_ion	meta_450	——	——	——	——	Unmapped
negative_ion	meta_451	——	——	Medicarpin 3-O-(6'-malonylglucoside);Medicarpin 3-O-glucoside-6'-malote	-23.9824020757197;-23.9316450457575	MS1 mz matched
negative_ion	meta_452	——	——	Medicarpin 3-O-(6'-malonylglucoside);Medicarpin 3-O-glucoside-6'-malote	-5.14240846684581;-5.09165048059857	MS1 mz matched
negative_ion	meta_453	——	——	Medicarpin 3-O-(6'-malonylglucoside);Medicarpin 3-O-glucoside-6'-malote	-6.98803999872635;-6.93728210616013	MS1 mz matched
negative_ion	meta_454	——	——	——	——	Unmapped
negative_ion	meta_455	——	——	(7'S,8'S)-4,7'-Epoxy-3,8'-bilign-7-ene-3',5-dimethoxy-4',9,9'-triol 4'-glucoside;Brusatol;(-)-Pinoresinol glucoside	-0.887937173182714;-0.961178943622389;-0.961178943622389	MS1 mz matched
negative_ion	meta_456	——	——	Citrusin F;Brusatol;(-)-Pinoresinol glucoside	12.7175402774601;-16.6839518679068;-16.6839518679068	MS1 mz matched
negative_ion	meta_457	——	——	Molybdopterin;Molybdoenzyme molybdenum cofactor;Molybdenum cofactor	-6.80856370016793;-15.8248616325659	MS1 mz matched
negative_ion	meta_458	——	——	Verbasoside;gamma-L-Glutamyl-S-(hercyn-2-yl)-L-cysteine S-oxide	-21.0449003144235;-4.11107786194233	MS1 mz matched
negative_ion	meta_459	——	——	Ligustroside;	-9.48683857957639;	MS1 mz matched
negative_ion	meta_46	Allantoin	0.9777	——	——	MS2 forward
negative_ion	meta_460	——	——	(2S,2''S,3S,3''R,4S)-3,4',5,7-Tetrahydroxyflavan(2-&gt;7,4-&gt;8)-3,4',5,7-tetrahydroxyflavan;	3.77294725411518;	MS1 mz matched
negative_ion	meta_461	——	——	——	——	Unmapped
negative_ion	meta_462	——	——	Americanin B;Oxicozole nitrate	6.02996656372722;9.75331826172463	MS1 mz matched
negative_ion	meta_463	——	——	——	——	Unmapped
negative_ion	meta_464	——	——	Mahuannin D;ent-Apigeniflavan-(2alpha->7,4alpha->8)-epiafzelechin	3.78686	MS1 mz matched
negative_ion	meta_465	——	——	dTDP-3,4-dioxo-2,6-dideoxy-D-glucose;dTDP-3,4-didehydro-2,6-dideoxy-alpha-D-glucose;dTDP-2,6-dideoxy-D-glycero-hex-2-enos-4-ulose;dTDP-2,6-dideoxy-L-glycero-hex-2-enos-4-ulose;dTDP-3,4-dioxo-2,6-dideoxy-L-glucose	-12.1143656690709;-12.1143656690709;-12.1143656690709;-12.1143656690709	MS1 mz matched
negative_ion	meta_466	——	——	Contigsterol	-21.6391	MS1 mz matched
negative_ion	meta_467	——	——	CDP-4-dehydro-3,6-dideoxy-D-glucose;CDP-3,6-dideoxy-D-erythro-hexos-4-ulose;CDP-4-dehydro-3,6-dideoxy-alpha-D-glucose;CDP-4-dehydro-3,6-dideoxy-D-glucose epimer	-2.41632682541836;-2.41632682541836	MS1 mz matched
negative_ion	meta_468	——	——	Piperenol A triacetate;	24.3121373301748;	MS1 mz matched
negative_ion	meta_469	——	——	Dalpanin	8.04982	MS1 mz matched
negative_ion	meta_47	——	——	——	——	Unmapped
negative_ion	meta_470	——	——	Asperlicin	24.7645	MS1 mz matched
negative_ion	meta_471	——	——	Phthalocyanine;29H,31H-Phthalocyanine;Pigment blue 16	20.6159	MS1 mz matched
negative_ion	meta_472	——	——	Asticolorin B;	-5.91196853405497;	MS1 mz matched
negative_ion	meta_473	——	——	Cellulose triacetate;Schisantherin A;Gomisin C;Lappaol A;Gomisin G	3.36210952531272;15.2365347107884;15.2365347107884;15.2365347107884	MS1 mz matched
negative_ion	meta_474	——	——	Lippioside I;	-6.19396922455402;	MS1 mz matched
negative_ion	meta_475	——	——	N,N'-Bis(g-glutamyl)-3,3'-(1,2-propylenedithio)dialanine;Cleistanthin A;2''-o-p-Coumaroylaloesin	6.63234343806465;-6.72555997883022;-6.72555997883022	MS1 mz matched
negative_ion	meta_476	——	——	Tetrahydroaldosterone-3-glucuronide;Saccharocin;KA-5685;4''-Deamino-4''-hydroxyapramycin	8.07319386642476;-5.32387574012454	MS1 mz matched
negative_ion	meta_477	Cyclic adenosine diphosphate ribose	0.8789	——	——	MS2 forward
negative_ion	meta_478	——	——	Xanthoaphin;Xanthoaphin fb;Afzelechin-(4alpha->8)-afzelechin;Guibourtinidol-(4alpha->6)-catechin	11.7183365967407;11.7183365967407;11.7183365967407	MS1 mz matched
negative_ion	meta_479	——	——	——	——	Unmapped
negative_ion	meta_48	——	——	6-Chlorobenzene-1,2,4-triol;6-Chlorohydroxyquinol;5-Chloro-1,2,4-trihydroxybenzene	3.69141842084747;3.69141842084747	MS1 mz matched
negative_ion	meta_480	——	——	——	——	Unmapped
negative_ion	meta_481	——	——	——	——	Unmapped
negative_ion	meta_482	——	——	UDP-L-rhamnose;UDP-2-deoxyglucose;UDP-L-rhamnose;UDP-rhamnose;UDP-beta-L-rhamnose	-2.01032575957596;-1.99978147854196;-1.99978147854196	MS1 mz matched
negative_ion	meta_483	——	——	4',5,6-Trimethylscutellarein 7-glucoside;	13.2374435147028;	MS1 mz matched
negative_ion	meta_484	——	——	(Z)-Resveratrol 3,4'-diglucoside;Delavirdine mesylate;Delavirdine mesilate	-11.8556433160601;-8.61200780542997	MS1 mz matched
negative_ion	meta_485	——	——	——	——	Unmapped
negative_ion	meta_486	——	——	——	——	Unmapped
negative_ion	meta_487	——	——	Sesaminol glucoside;Flavonol 3-O-D-xylosylglucoside;Flavonol 3-O-D-xylosylglycoside;Flavonol 3-O-[D-xylosyl-(1->2)-beta-D-glycoside];Flavonol 3-[beta-D-xylosyl-(1->2)-beta-D-glycoside];Flavonol 3-O-D-xylosylgalactoside	-9.53927080154185;-9.58361810140699;-9.58361810140699;-9.58361810140699	MS1 mz matched
negative_ion	meta_488	——	——	Pateamine;Pateamine A	-22.5575	MS1 mz matched
negative_ion	meta_489	——	——	——	——	Unmapped
negative_ion	meta_49	——	——	4-Acetylimidazo[4,5-c]pyridine;	15.5738044570022;	MS1 mz matched
negative_ion	meta_490	——	——	3,3'-Bis(4''-hydroxyanigorufone);Anigorootin;	4.11327073673531;4.11327073673531;	MS1 mz matched
negative_ion	meta_491	——	——	3beta,15alpha-Diacetoxylanosta-8,24-dien-26-oic acid;	-4.96228821459475;	MS1 mz matched
negative_ion	meta_492	——	——	——	——	Unmapped
negative_ion	meta_493	——	——	——	——	Unmapped
negative_ion	meta_494	——	——	Dihydromorelloflavone;Deoxyrubroskyrin;	6.78801282238241;6.78801282238241;	MS1 mz matched
negative_ion	meta_495	——	——	3,4-Dicaffeoyl-1,5-quinolactone;Bis-gamma-glutamylcystine;Oxidized gamma-glutamylcysteine;Bis-gamma-L-glutamyl-L-cystine;Oxidized gamma-L-glutamyl-L-cysteine	5.59809123981563;20.0759271566018	MS1 mz matched
negative_ion	meta_496	——	——	Albanol B;	1.91137762646813;	MS1 mz matched
negative_ion	meta_497	——	——	Gadoteridol;dTDP-D-desosamine;dTDP-3-dimethylamino-3,4,6-trideoxy-D-glucose;dTDP-alpha-D-desosamine;dTDP-3-dimethylamino-3,4,6-trideoxy-alpha-D-glucose;dTDP-3-dimethylamino-3,4,6-trideoxy-alpha-D-glucopyranose;dTDP-L-megosamine;dTDP-D-angolosamine;dTDP-beta-L-rhodosamine;dTDP-L-rhodosamine;dTDP-beta-L-evernosamine;dTDP-3-amino-2,3,6-trideoxy-3-C-methyl-4-O-methyl-beta-L-arabino-hexopyranose	4.06919546119686;-5.72314432409405;-5.72314432409405;-5.72314432409405;-5.72314432409405;-5.72314432409405	MS1 mz matched
negative_ion	meta_498	——	——	——	——	Unmapped
negative_ion	meta_499	——	——	——	——	Unmapped
negative_ion	meta_5	(S)-2-aminobutyric acid	0.9943	——	——	MS2 forward
negative_ion	meta_50	——	——	——	——	Unmapped
negative_ion	meta_500	——	——	——	——	Unmapped
negative_ion	meta_501	——	——	dTDP-D-glucose;dTDP-D-galactose;dTDP-glucose;dTDP-D-glucose;dTDP-alpha-D-glucose;dTDP-galactose;dTDP-D-galactose	-3.112702473055;-3.112702473055;-3.19106049222979;-3.19106049222979	MS1 mz matched
negative_ion	meta_502	——	——	——	——	Unmapped
negative_ion	meta_503	——	——	Aerobactin;Aerobactin	-3.34492506042645;-3.36743362031159	MS1 mz matched
negative_ion	meta_504	Uridine diphosphate glucose(UDP-D-Glucose)	0.9994	——	——	MS2 forward
negative_ion	meta_505	——	——	——	——	Unmapped
negative_ion	meta_506	——	——	——	——	Unmapped
negative_ion	meta_507	——	——	Piperenol A triacetate;	24.3121373301748;	MS1 mz matched
negative_ion	meta_508	——	——	Hericenone C;Hericenone F;	17.4625508602207;17.4625508602207;	MS1 mz matched
negative_ion	meta_509	——	——	Ganoderic acid H;	-18.1349407721918;	MS1 mz matched
negative_ion	meta_51	Formylanthranilic acid	0.8244	——	——	MS2 reverse
negative_ion	meta_510	——	——	Mulberrofuran P;	-1.17587350258302;	MS1 mz matched
negative_ion	meta_511	——	——	Diosbulbinoside F;Citrusin A;Morfamquat;Morfamquat dichloride	3.66663242159531;3.66663242159531;-8.17522631447862	MS1 mz matched
negative_ion	meta_512	——	——	3'-demethyletoposide;	10.074914558159;	MS1 mz matched
negative_ion	meta_513	——	——	Kaempferitrin;Chrysophanol 8-gentiobioside;Daidzein 4',7-diglucoside;Vitexin 4'-O-alpha-L-Rhamnopyranoside;Galangin 3-[galactosyl-(1-&gt;4)-rhamnoside];Isorhoifolin;Acacetin 7-[apiosyl(1-&gt;6)-glucoside];Rhoifolin;Camellianin B;eq-4''-Hydroxymaysin;Scolymoside;Violanthin;Apigenin 7-O-neohesperidoside;Rhoifolin;Rhoifoloside;Vitexin 2''-O-beta-L-rhamnoside;2''-O-Rhamnosylvitexin;Vitexin 2''-rhamno…	-15.1880897945888;-15.1880897945888;-15.1880897945888;-15.1880897945888;-15.1880897945888;-15.1880897945888;-15.1880897945888;-15.1880897945888;-15.1880897945888;-15.1880897945888;-15.1880897945888;-15.2647105420395;-15.2647105420395;-15.2647105420395;-15	MS1 mz matched
negative_ion	meta_514	——	——	Cucurbitacin E	-22.6495	MS1 mz matched
negative_ion	meta_515	——	——	Deserpidine;Deserpidine	8.69120382497547;8.71921901253738	MS1 mz matched
negative_ion	meta_516	——	——	Deserpidine;Deserpidine	8.29622771105213;8.32424288754881	MS1 mz matched
negative_ion	meta_517	——	——	Prednisolone 21-all-cis-farnesylate	-20.3217	MS1 mz matched
negative_ion	meta_518	——	——	——	——	Unmapped
negative_ion	meta_519	Uridine 5'-diphosphoglucuronic acid (UDP-D-glucuronate)	0.9329	——	——	MS2 forward
negative_ion	meta_52	L-Phenylalanine	0.7722	——	——	MS2 forward
negative_ion	meta_520	——	——	Valnemulin	-24.2753	MS1 mz matched
negative_ion	meta_521	——	——	——	——	Unmapped
negative_ion	meta_522	——	——	——	——	Unmapped
negative_ion	meta_523	——	——	——	——	Unmapped
negative_ion	meta_524	——	——	——	——	Unmapped
negative_ion	meta_525	——	——	Sandoricin;	7.53072132148454;	MS1 mz matched
negative_ion	meta_526	——	——	dTDP-4-dimethylamino-4,6-dideoxy-5-C-methyl-L-mannose	-16.7623	MS1 mz matched
negative_ion	meta_527	——	——	——	——	Unmapped
negative_ion	meta_528	——	——	——	——	Unmapped
negative_ion	meta_529	——	——	Proanthocyanidin A2;	12.9558555007037;	MS1 mz matched
negative_ion	meta_53	——	——	Ribonic acid;L-Lyxonate;2,3,4,5-Tetrahydroxypentanoic acid;L-Xylonate;Arabinonic acid;D-Xylote;L-Arabinote;D-Arabinote;D-Arabinonic acid;D-Ribote;D-Ribonic acid;L-Xylote;L-Xylonic acid;L-Lyxote;L-Lyxonic acid	-22.5122006644939;-22.5122006644939;-22.5122006644939;-22.5122006644939;-22.5122006644939;-22.2827536905402;-22.2827536905402;-22.2827536905402;-22.2827536905402;-22.2827536905402;-22.2827536905402	MS1 mz matched
negative_ion	meta_530	——	——	ax-4''-Hydroxy-3-'-methoxymaysin;Margaritene;Liquiritigenin 4'-[3-acetylapiosyl-(1-&gt;2)-glucoside];Isomargaritene;Isowertin 2''-rhamnoside;1,2-Bis-O-sipoyl-beta-D-glucoside;Isoswertisin 2''-rhamnoside;7-O-Methylvitexin 2''-O-beta-L-rhamnoside;2''-O-Rhamnosylisoswertisin	-4.68591259749304;-4.68591259749304;-4.68591259749304;-4.68591259749304;-4.68591259749304;-4.67628717791644;-4.67628717791644	MS1 mz matched
negative_ion	meta_531	——	——	——	——	Unmapped
negative_ion	meta_532	——	——	Kuwanon Z;Isoorientin 2''-O-rhamnoside;Vitexin 2''-O-beta-D-glucoside;Flavosativaside;2''-O-Glucosylvitexin;Isovitexin 2''-O-beta-D-glucoside;Saporin;Isovitexin-7-O-beta-D-glucopyranoside;Vicenin-2;Apigenin-6,8-di-C-glycoside;5,7,4'-Trihydroxyflavone-6,8-di-C-glucoside;Paniculatin;Scolymoside;Luteolin 7-O-neohesperidoside;Veronicastroside;Multiflorin B	-4.84757621862449;-14.7824191692278;-14.7824191692278;-14.7824191692278;-14.7824191692278;-14.7824191692278;-14.7824191692278;-14.7824191692278;-14.7824191692278	MS1 mz matched
negative_ion	meta_533	——	——	Obamegine;(+)-Obamegine;Stepholine;Aromoline;(+)-Bebeerine;Bebeerine;Daphndrine;Isochondrodendrine;(+)-Atherospermoline	-0.723236626947973;-0.723236626947973;-0.723236626947973;-0.723236626947973;-0.723236626947973;-0.723236626947973	MS1 mz matched
negative_ion	meta_534	——	——	L-Urobilin;L-Urobilin;L-Stercobilin;Stercobilin	3.37247055241384;3.43169594208658	MS1 mz matched
negative_ion	meta_535	——	——	Pipercyclobutanamide B;Dipiperamide D;Berbamunine;(1S)-1,2,3,4-Tetrahydro-1-[[4-[2-hydroxy-5-[[(1R)-1,2,3,4-tetrahydro-7-hydroxy-6-methoxy-2-methyl-1-isoquinolinyl]methyl]phenoxy]phenyl]methyl]-6-methoxy-2-methyl-7-isoquinolinol;Guattegaumerine;N,N'-Dimethyllindoldhamine;Magnoline	-0.595684669980536;-0.595684669980536;-0.533634216592801;-0.533634216592801;-0.533634216592801	MS1 mz matched
negative_ion	meta_536	——	——	5-Oxo-delta-bilirubin;15-Oxo-beta-bilirubin	-6.25966685435444;-6.25966685435444	MS1 mz matched
negative_ion	meta_537	——	——	Hericenone G;Hericenone D;IACI;N-(Hydrocinchonidin-8'-yl)-4-azido-2-hydroxybenzamide	7.78779785419037;7.78779785419037;-12.3655786405039	MS1 mz matched
negative_ion	meta_538	——	——	——	——	Unmapped
negative_ion	meta_539	——	——	Penitrem C	8.48168	MS1 mz matched
negative_ion	meta_54	Vanillic acid	0.96	——	——	MS2 forward
negative_ion	meta_540	——	——	——	——	Unmapped
negative_ion	meta_541	Garcinol	0.9759	——	——	MS2 reverse
negative_ion	meta_542	——	——	10-Acetoxyligustroside;Kamycin sulfate;Kamycin monosulfate	5.40059735778848;-12.7102909043357	MS1 mz matched
negative_ion	meta_543	GDP-glucose	0.6561	——	——	MS2 forward
negative_ion	meta_544	——	——	Caffeoylcycloartenol;	-14.434682636565;	MS1 mz matched
negative_ion	meta_545	——	——	——	——	Unmapped
negative_ion	meta_546	——	——	Hericenone C;Hericenone F;	17.4625508602207;17.4625508602207;	MS1 mz matched
negative_ion	meta_547	UDP-N-acetylglucosamine	0.9986	——	——	MS2 forward
negative_ion	meta_548	——	——	Cefetamet pivoxil hydrochloride	-4.92671	MS1 mz matched
negative_ion	meta_549	——	——	Rhamnetin 3-(4-rhamnosylrhamnoside);8-Galactopyranosyl-6-glucopyranosyl-4',5-dihydroxy-7-methoxyflavone;Diosmetin 8-C-(2''-rhamnosylglucoside);Isotectorigenin 4'-glucoside 7-rhamnoside;Chrysoeriol 7-rutinoside;Isoswertisin 4'-glucoside;Diosmetin 7-neohesperidoside;Calendoflaside;Diosmin;Physcion 8-gentiobioside;3,6-Diglucopyranosyl-5,7-dihydroxy-4'-methoxyflavone;Diosmin;Diosmetin 7-O-rutinoside;…	-13.8083810512257;-13.8083810512257;-13.8083810512257;-13.8083810512257;-13.8083810512257;-13.8083810512257;-13.8083810512257;-13.8083810512257;-13.8083810512257;-13.8083810512257;-13.8083810512257;-13.7748384877583;-13.7748384877583;-13.7748384877583;-13	MS1 mz matched
negative_ion	meta_55	3-Dehydroshikimic acid	0.9901	——	——	MS2 forward
negative_ion	meta_550	Reserpine	0.9109	——	——	MS2 forward
negative_ion	meta_551	Neohesperidin	0.9859	——	——	MS2 reverse
negative_ion	meta_552	Glutathione disulfide	0.9958	——	——	MS2 forward
negative_ion	meta_553	——	——	Ferroxamine;Ferrioxamine;Desferal-iron(III)	-9.15918	MS1 mz matched
negative_ion	meta_554	——	——	Catechin 3',5-diglucoside;Catechin 3',4'-diglucoside;Catechin 3',7-diglucoside;Leiocarposide	-13.8118064600644;-13.8118064600644;-13.8118064600644;-13.8362287436197	MS1 mz matched
negative_ion	meta_555	——	——	Harderoporphyrinogen;Neomycin B;Fradiomycin B;Framycetin;Neomycin C	-19.452542749083;-22.4882360325376;-22.4882360325376	MS1 mz matched
negative_ion	meta_556	——	——	DG(18:4(6Z,9Z,12Z,15Z)/18:1(11Z)/0:0);DG(18:1(11Z)/18:4(6Z,9Z,12Z,15Z)/0:0);DG(20:5(5Z,8Z,11Z,14Z,17Z)/16:0/0:0);DG(14:0/22:5(7Z,10Z,13Z,16Z,19Z)/0:0);DG(22:4(7Z,10Z,13Z,16Z)/14:1(9Z)/0:0);DG(18:1(9Z)/18:4(6Z,9Z,12Z,15Z)/0:0);DG(14:1n5/0:0/22:4n6);DG(18:3(6Z,9Z,12Z)/18:2(9Z,12Z)/0:0);DG(14:0/0:0/22:5n6);DG(20:4(8Z,11Z,14Z,17Z)/16:1(9Z)/0:0);DG(18:2(9Z,12Z)/18:3(9Z,12Z,15Z)/0:0);DG(18:4(6Z,9Z,12Z,…	-8.1778248890482;-8.1778248890482;-8.1778248890482;-8.1778248890482;-8.1778248890482;-8.1778248890482;-8.1778248890482;-8.1778248890482;-8.1778248890482;-8.1778248890482;-8.1778248890482;-8.1778248890482;-8.1778248890482;-8.1778248890482;-8.1778248890482;	MS1 mz matched
negative_ion	meta_557	——	——	Vicenin 2;Astragalin 7-rhamnoside;Isovitexin 2''-O-glucoside;Safflor Yellow A;1,8-Dihydroxy-3-hydroxymethylanthraquinone 1,8-di-O-b-D-glucoside;Orientin 2''-rhamnoside;Kaempferol 3-neohesperidoside;Isorhamnetin 3-O-a-L-arabinopyranoside 7-O-a-L-rhamnopyranoside;Graveobioside B;Rheinoside C;3,6-Diglucopyranosyl-4',5,7-trihydroxyflavone;Kaempferol 3-O-glucosyl-(1-&gt;2)-rhamnoside;Scoparin 2''-xylo…	16.0389870318913;16.0389870318913;16.0389870318913;16.0389870318913;16.0389870318913;16.0389870318913;16.0389870318913;16.0389870318913;16.0389870318913;16.0389870318913;16.0389870318913;16.0389870318913;16.0389870318913;16.0389870318913;16.0389870318913;16.0389870318913;16.0389870318913;16.0389870318913;16.0389870318913;16.0389870318913;15.9889995683016;15.9889995683016;15.9889995683016;15.98899…	MS1 mz matched
negative_ion	meta_558	——	——	Sceptrin	24.3764	MS1 mz matched
negative_ion	meta_559	——	——	Garcilivin A;Garcilivin B;	-15.8503761615752;-15.8503761615752;	MS1 mz matched
negative_ion	meta_56	——	——	1,2,3,4-Tetrahydro-beta-carboline;Deoxypeganine;3-Deoxyvasicine	12.4514781949097;12.7327135385978	MS1 mz matched
negative_ion	meta_560	——	——	Penitrem C	8.48168	MS1 mz matched
negative_ion	meta_561	——	——	Acteoside;Isoacteoside;Forsythiaside;Verbascoside;Acteoside;Methyl hesperidin;Magnoloside A	-5.8238840621027;-5.8238840621027;-5.79104249985128;-5.79104249985128;-5.79104249985128;-5.79104249985128	MS1 mz matched
negative_ion	meta_562	——	——	——	——	Unmapped
negative_ion	meta_563	——	——	Isopentenyladenosine-5'-triphosphate;Isopentenyl-ATP;N6-(Dimethylallyl)adenosine 5'-triphosphate	-12.1676	MS1 mz matched
negative_ion	meta_564	——	——	——	——	Unmapped
negative_ion	meta_565	——	——	Ergoloid mesylate;	11.7477915671352;	MS1 mz matched
negative_ion	meta_566	——	——	——	——	Unmapped
negative_ion	meta_567	——	——	Penitrem A;Pennigritrem	8.36905049337737;8.36905049337737	MS1 mz matched
negative_ion	meta_568	——	——	——	——	Unmapped
negative_ion	meta_569	——	——	——	——	Unmapped
negative_ion	meta_57	Dehydroascorbic acid (Oxidized vitamin C)	0.824	——	——	MS2 forward
negative_ion	meta_570	——	——	Punicacortein A;Corilagin;Pterocaryanin B;Punicacortein B;Sanguiin H4;Cefpiramide sodium	23.3058694369384;23.3058694369384;23.3058694369384;23.3058694369384;23.3058694369384;-11.8408226802412	MS1 mz matched
negative_ion	meta_571	——	——	3,3'-Bis(4''-hydroxyanigorufone);Anigorootin;	16.3053842010288;16.3053842010288;	MS1 mz matched
negative_ion	meta_572	——	——	Pelargonidin 3-sophoroside;	3.31969496586347;	MS1 mz matched
negative_ion	meta_573	——	——	——	——	Unmapped
negative_ion	meta_574	——	——	Ansatrienin A	-22.0365	MS1 mz matched
negative_ion	meta_575	——	——	——	——	Unmapped
negative_ion	meta_576	——	——	——	——	Unmapped
negative_ion	meta_577	——	——	——	——	Unmapped
negative_ion	meta_578	——	——	Picrotoxin;(6R)-10-Formyltetrahydropteroyldiglutamate;10-Formyl-THF-L-glutamate;(6R)-10-HCO-H4PteGlu2	0.0976419889983264;-14.1147127612989	MS1 mz matched
negative_ion	meta_579	——	——	——	——	Unmapped
negative_ion	meta_58	cis-Aconitate	0.9912	——	——	MS2 forward
negative_ion	meta_580	——	——	Pimelea factor P2;Daphnopsis factor R1	-7.04947	MS1 mz matched
negative_ion	meta_581	——	——	Pelargonidin 3-rhamnoside 5-glucoside;Pelargonidin 3-O-rutinoside	7.97570486731494;7.94238113293554	MS1 mz matched
negative_ion	meta_582	——	——	Demethyl-desacetyl-rifamycin S	-17.2072	MS1 mz matched
negative_ion	meta_583	——	——	——	——	Unmapped
negative_ion	meta_584	——	——	DG(18:0/18:2(9Z,12Z)/0:0);DG(14:1n5/0:0/22:1n9);DG(20:2(11Z,14Z)/16:0/0:0);DG(14:0/0:0/22:2n6);DG(18:1(11Z)/18:1(9Z)/0:0);DG(18:1n7/0:0/18:1n7);DG(16:1n7/0:0/20:1n9);DG(22:1(13Z)/14:1(9Z)/0:0);DG(18:1n7/0:0/18:1n9);DG(18:1(9Z)/18:1(9Z)/0:0);DG(14:0/22:2(13Z,16Z)/0:0);DG(22:2(13Z,16Z)/14:0/0:0);DG(18:1n9/0:0/18:1n9);DG(18:1(9Z)/18:1(11Z)/0:0);DG(16:0/20:2(11Z,14Z)/0:0);DG(18:1(11Z)/18:1(11Z)/0:0);…	-17.6869110918343;-17.6869110918343;-17.6869110918343;-17.6869110918343;-17.6869110918343;-17.6869110918343;-17.6869110918343;-17.6869110918343;-17.6869110918343;-17.6869110918343;-17.6869110918343;-17.6869110918343;-17.6869110918343;-17.6869110918343;-17	MS1 mz matched
negative_ion	meta_585	——	——	——	——	Unmapped
negative_ion	meta_586	——	——	——	——	Unmapped
negative_ion	meta_587	——	——	Janthitrem F;	-13.4711478207262;	MS1 mz matched
negative_ion	meta_588	——	——	Nitrosylhaem;8-Demethyl-8-(2,3,4-tri-O-methyl-alpha-L-rhamnosyl)tetracenomycin C	16.580176040689;-5.88062516609766	MS1 mz matched
negative_ion	meta_589	——	——	PE(14:1(9Z)/15:0);PE(15:0/14:1(9Z));Eosin;D & C Red no. 21	22.3812577803784;22.3812577803784;-19.2933836812421	MS1 mz matched
negative_ion	meta_59	——	——	Quinoxaline-2-carboxylic acid;Toluene diisocyates	15.7139417925534;15.7139417925534	MS1 mz matched
negative_ion	meta_590	——	——	——	——	Unmapped
negative_ion	meta_591	——	——	——	——	Unmapped
negative_ion	meta_592	——	——	——	——	Unmapped
negative_ion	meta_593	——	——	——	——	Unmapped
negative_ion	meta_594	——	——	——	——	Unmapped
negative_ion	meta_595	——	——	——	——	Unmapped
negative_ion	meta_596	——	——	——	——	Unmapped
negative_ion	meta_597	——	——	DG(20:4n3/0:0/20:5n3);DG(22:5(7Z,10Z,13Z,16Z,19Z)/18:4(6Z,9Z,12Z,15Z)/0:0);DG(22:6(4Z,7Z,10Z,13Z,16Z,19Z)/18:3(6Z,9Z,12Z)/0:0);DG(20:4(5Z,8Z,11Z,14Z)/20:5(5Z,8Z,11Z,14Z,17Z)/0:0);DG(20:4n6/0:0/20:5n3);DG(20:5(5Z,8Z,11Z,14Z,17Z)/20:4(8Z,11Z,14Z,17Z)/0:0);DG(22:5n6/0:0/18:4n3);DG(18:4n3/0:0/22:5n3);DG(18:3n3/0:0/22:6n3);DG(18:3n6/0:0/22:6n3);DG(22:6(4Z,7Z,10Z,13Z,16Z,19Z)/18:3(9Z,12Z,15Z)/0:0);DG(1…	-18.318587782094;-18.318587782094;-18.318587782094;-18.318587782094;-18.318587782094;-18.318587782094;-18.318587782094;-18.318587782094;-18.318587782094;-18.318587782094;-18.318587782094;-18.318587782094;-18.318587782094;-18.318587782094;-18.318587782094;	MS1 mz matched
negative_ion	meta_598	——	——	——	——	Unmapped
negative_ion	meta_599	——	——	Glycerol 1,2-didodecanoate 3-tetradecanoate;	20.3881422564587;	MS1 mz matched
negative_ion	meta_6	Malonic acid	0.8002	——	——	MS2 forward
negative_ion	meta_60	Dihydrouracil	0.9992	——	——	MS2 reverse
negative_ion	meta_600	——	——	——	——	Unmapped
negative_ion	meta_601	——	——	C.I. Acid Green 3;	-21.0116266662995;	MS1 mz matched
negative_ion	meta_602	——	——	Harderoporphyrin;Epoxypheophorbide a	-7.37328495183818;-7.39810953642176	MS1 mz matched
negative_ion	meta_603	——	——	Spinacetin 3-gentiobioside;	10.8765699745524;	MS1 mz matched
negative_ion	meta_604	——	——	——	——	Unmapped
negative_ion	meta_605	——	——	Carthamidin 6,7-diglucoside;Hydroxysafflor yellow A;Aromadendrin 3,7-diglucoside;Safflomin A;Glutathione disulfide;GSSG;Oxiglutatione;Oxidized glutathione	-3.32424523886287;-3.32424523886287;-3.32424523886287;-3.32424523886287;24.5037180307936	MS1 mz matched
negative_ion	meta_606	——	——	——	——	Unmapped
negative_ion	meta_607	1-Palmitoyl-2-linoleoyl-sn-glycero-3-phosphate	0.7201	——	——	MS2 forward
negative_ion	meta_608	——	——	——	——	Unmapped
negative_ion	meta_609	——	——	Rhamnazin 3-rutinoside;Tricin 7-neohesperidoside;	6.76136563825503;6.76136563825503;	MS1 mz matched
negative_ion	meta_61	L-Arginine	0.9843	——	——	MS2 forward
negative_ion	meta_610	——	——	Trichilin A	18.308	MS1 mz matched
negative_ion	meta_611	——	——	——	——	Unmapped
negative_ion	meta_612	——	——	(S)-Nerolidol 3-O-[a-L-rhamnopyranosyl-(1-&gt;4)-a-L-rhamnopyranosyl-(1-&gt;6)-b-D-glucopyranoside];(S)-Nerolidol 3-O-[a-L-Rhamnopyranosyl-(1-&gt;4)-a-L-rhamnopyranosyl-(1-&gt;2)-b-D-glucopyranoside];Gingerglycolipid A;	-0.00961016722868858;-0.00961016722868858;-0.00961016722868858;	MS1 mz matched
negative_ion	meta_613	——	——	Demethyl-desacetyl-rifamycin S	-17.2072	MS1 mz matched
negative_ion	meta_614	——	——	Cer(d18:0/26:1(17Z));Cer(d18:1/26:0);	14.7363516186592;14.7363516186592;	MS1 mz matched
negative_ion	meta_615	——	——	7-Epizucchini factor A;	-6.78737079188833;	MS1 mz matched
negative_ion	meta_616	——	——	——	——	Unmapped
negative_ion	meta_617	——	——	Bruceoside A	-11.7066	MS1 mz matched
negative_ion	meta_618	——	——	Citbismine C;	-2.79145122002942;	MS1 mz matched
negative_ion	meta_619	——	——	——	——	Unmapped
negative_ion	meta_62	L-Citrulline	0.9904	——	——	MS2 forward
negative_ion	meta_620	——	——	——	——	Unmapped
negative_ion	meta_621	——	——	——	——	Unmapped
negative_ion	meta_622	——	——	DG(22:6(4Z,7Z,10Z,13Z,16Z,19Z)/20:5(5Z,8Z,11Z,14Z,17Z)/0:0);DG(20:5(5Z,8Z,11Z,14Z,17Z)/22:6(4Z,7Z,10Z,13Z,16Z,19Z)/0:0);DG(20:5n3/0:0/22:6n3);	4.33334142889082;4.33334142889082;4.33334142889082;	MS1 mz matched
negative_ion	meta_623	——	——	——	——	Unmapped
negative_ion	meta_624	——	——	——	——	Unmapped
negative_ion	meta_625	——	——	Guavin B;	12.3245792962647;	MS1 mz matched
negative_ion	meta_626	——	——	1,2-Di-(9Z,12Z-octadecadienoyl)-sn-glycero-3-phosphate;	-10.7289154625408;	MS1 mz matched
negative_ion	meta_627	——	——	1,2-Di-(9Z,12Z-octadecadienoyl)-sn-glycero-3-phosphate;	-1.443989920404;	MS1 mz matched
negative_ion	meta_628	——	——	2,2',3,4,4',5',6-Heptabromodiphenyl ether;2,2',3,3',4',5,6'-Heptabromodiphenyl ether;1,2,3,5-Tetrabromo-4-(2,3,5-tribromophenoxy)-benzene;BDE 175;2,2',3,4,4',5',6-Heptabromodiphenyl ether;1,2,3,5-Tetrabromo-4-(2,4,5-tribromophenoxy)-benzene;BDE 183	-2.45049682886613;-2.51591033743237;-2.51591033743237	MS1 mz matched
negative_ion	meta_629	——	——	——	——	Unmapped
negative_ion	meta_63	——	——	——	——	Unmapped
negative_ion	meta_630	——	——	——	——	Unmapped
negative_ion	meta_631	——	——	——	——	Unmapped
negative_ion	meta_632	——	——	——	——	Unmapped
negative_ion	meta_633	——	——	——	——	Unmapped
negative_ion	meta_634	——	——	——	——	Unmapped
negative_ion	meta_635	——	——	PA(18:1(11Z)/18:1(9Z));PA(18:1(9Z)/18:1(11Z));PA(18:1(9Z)/18:1(9Z));PA(18:1(11Z)/18:1(11Z));9-Octadecenoic acid 1-[(phosphonoxy)methyl]-1,2-ethanediyl ester;PA(18:0/18:2(9Z,12Z));Mycolactone F	-12.2765840677239;-12.2765840677239;-12.2765840677239;-12.2765840677239;-12.2765840677239;-12.2765840677239;6.14711329795388	MS1 mz matched
negative_ion	meta_636	——	——	——	——	Unmapped
negative_ion	meta_637	——	——	Citbismine C;	-2.79145122002942;	MS1 mz matched
negative_ion	meta_638	——	——	Nicotinic acid adenine dinucleotide;Deamino-D+;Deamido-D+;Deamido-D;Nicotimide hypoxanthine dinucleotide	0.300563044676286;0.300563044676286;0.300563044676286	MS1 mz matched
negative_ion	meta_639	——	——	——	——	Unmapped
negative_ion	meta_64	Alpha-ketoisovaleric acid	0.81	——	——	MS2 reverse
negative_ion	meta_640	——	——	——	——	Unmapped
negative_ion	meta_641	——	——	——	——	Unmapped
negative_ion	meta_642	——	——	Glucoliquiritin apioside;	-4.77800820344197;	MS1 mz matched
negative_ion	meta_643	——	——	Delphinidin 3-(6''-malonylglucoside) 5-glucoside;Delphinidin 3-O-(6''-O-malonyl)-beta-glucoside-3'-O-beta-glucoside;Delphinidin 3-O-(6''-O-malonyl)-beta-D-glucoside-3'-O-beta-D-glucoside	-3.53148282967145;-3.50554191128395	MS1 mz matched
negative_ion	meta_644	——	——	——	——	Unmapped
negative_ion	meta_645	——	——	Gingerglycolipid B;	0.506203978947294;	MS1 mz matched
negative_ion	meta_646	——	——	——	——	Unmapped
negative_ion	meta_647	——	——	DG(24:1n9/0:0/18:2n6);DG(24:1n9/0:0/20:2n6);	8.0527784601696;8.0527784601696;	MS1 mz matched
negative_ion	meta_648	——	——	——	——	Unmapped
negative_ion	meta_649	——	——	Citbismine C;	-2.79145122002942;	MS1 mz matched
negative_ion	meta_65	D-Fructose	0.9887	——	——	MS2 forward
negative_ion	meta_650	——	——	Campesteryl brassidate;	-17.3243718218172;	MS1 mz matched
negative_ion	meta_651	——	——	PG(16:0/16:0);	-8.01940696097404;	MS1 mz matched
negative_ion	meta_652	——	——	Nigericin	-16.8398	MS1 mz matched
negative_ion	meta_653	——	——	——	——	Unmapped
negative_ion	meta_654	——	——	CE(22:0);	-20.867942863624;	MS1 mz matched
negative_ion	meta_655	——	——	PE(14:1(9Z)/P-18:0);PE(P-18:1(11Z)/14:0);PE(16:1(9Z)/P-16:0);PE(P-18:1(9Z)/14:0);PE(14:0/P-18:1(11Z));PE(14:0/P-18:1(9Z));PE(P-16:0/16:1(9Z));PE(P-18:0/14:1(9Z));	19.8362404689922;19.8362404689922;19.8362404689922;19.8362404689922;19.8362404689922;19.8362404689922;19.8362404689922;19.8362404689922;	MS1 mz matched
negative_ion	meta_656	——	——	Galactosylceramide (d18:1/18:0) ;Glucosylceramide (d18:1/18:0);	4.47373307648928;4.47373307648928;	MS1 mz matched
negative_ion	meta_657	——	——	——	——	Unmapped
negative_ion	meta_658	——	——	——	——	Unmapped
negative_ion	meta_659	——	——	Licoagrodin;	18.5229523391015;	MS1 mz matched
negative_ion	meta_66	——	——	——	——	Unmapped
negative_ion	meta_660	——	——	——	——	Unmapped
negative_ion	meta_661	——	——	——	——	Unmapped
negative_ion	meta_662	——	——	TG(14:0/14:1(9Z)/15:0);TG(15:0/14:0/14:1(9Z));TG(14:0/15:0/14:1(9Z));	1.61717389999389;1.61717389999389;1.61717389999389;	MS1 mz matched
negative_ion	meta_663	——	——	——	——	Unmapped
negative_ion	meta_664	——	——	(S)-Nerolidol 3-O-[a-L-rhamnopyranosyl-(1-&gt;4)-a-L-rhamnopyranosyl-(1-&gt;6)-b-D-glucopyranoside];(S)-Nerolidol 3-O-[a-L-Rhamnopyranosyl-(1-&gt;4)-a-L-rhamnopyranosyl-(1-&gt;2)-b-D-glucopyranoside];Gingerglycolipid A;	-0.00961016722868858;-0.00961016722868858;-0.00961016722868858;	MS1 mz matched
negative_ion	meta_665	——	——	——	——	Unmapped
negative_ion	meta_666	——	——	PE(22:5(4Z,7Z,10Z,13Z,16Z)/14:0);PE(14:1(9Z)/22:4(7Z,10Z,13Z,16Z));PE(20:4(5Z,8Z,11Z,14Z)/16:1(9Z));PE(20:5(5Z,8Z,11Z,14Z,17Z)/16:0);PE(18:2(9Z,12Z)/18:3(9Z,12Z,15Z));PE(16:1(9Z)/20:4(8Z,11Z,14Z,17Z));PE(16:0/20:5(5Z,8Z,11Z,14Z,17Z));PE(14:0/22:5(7Z,10Z,13Z,16Z,19Z));PE(14:0/22:5(4Z,7Z,10Z,13Z,16Z));PE(18:1(11Z)/18:4(6Z,9Z,12Z,15Z));PE(18:4(6Z,9Z,12Z,15Z)/18:1(11Z));PE(18:4(6Z,9Z,12Z,15Z)/18:1(9Z…	-11.13966774154;-11.13966774154;-11.13966774154;-11.13966774154;-11.13966774154;-11.13966774154;-11.13966774154;-11.13966774154;-11.13966774154;-11.13966774154;-11.13966774154;-11.13966774154;-11.13966774154;-11.13966774154;-11.13966774154;-11.13966774154	MS1 mz matched
negative_ion	meta_667	——	——	Gingerglycolipid B;	0.506203978947294;	MS1 mz matched
negative_ion	meta_668	——	——	2,2',3,4,4',5',6-Heptabromodiphenyl ether;2,2',3,3',4',5,6'-Heptabromodiphenyl ether;1,2,3,5-Tetrabromo-4-(2,3,5-tribromophenoxy)-benzene;BDE 175;2,2',3,4,4',5',6-Heptabromodiphenyl ether;1,2,3,5-Tetrabromo-4-(2,4,5-tribromophenoxy)-benzene;BDE 183	16.6094563170518;17.1631143633078;17.1631143633078	MS1 mz matched
negative_ion	meta_669	——	——	——	——	Unmapped
negative_ion	meta_67	——	——	——	——	Unmapped
negative_ion	meta_670	——	——	——	——	Unmapped
negative_ion	meta_671	——	——	——	——	Unmapped
negative_ion	meta_672	Nicotinamide adenine dinucleotide phosphate (NADP)	0.997	——	——	MS2 forward
negative_ion	meta_673	——	——	——	——	Unmapped
negative_ion	meta_674	——	——	——	——	Unmapped
negative_ion	meta_675	——	——	Citbismine C;	-2.79145122002942;	MS1 mz matched
negative_ion	meta_676	——	——	PG(16:0/18:3(9Z,12Z,15Z));PG(18:3(9Z,12Z,15Z)/16:0);PG(16:0/18:3(6Z,9Z,12Z));PG(16:1(9Z)/18:2(9Z,12Z));PG(18:2(9Z,12Z)/16:1(9Z));PG(18:3(6Z,9Z,12Z)/16:0);Argiopinin II	-11.4327294181794;-11.4327294181794;-11.4327294181794;-11.4327294181794;-11.4327294181794;-11.4327294181794;13.0608660400559	MS1 mz matched
negative_ion	meta_677	——	——	Licoagrodin;	18.5229523391015;	MS1 mz matched
negative_ion	meta_678	——	——	——	——	Unmapped
negative_ion	meta_679	——	——	Clarithromycin;Clarithromycin	-9.21941544978247;-9.23105449810323	MS1 mz matched
negative_ion	meta_68	L-Iditol	0.6563	——	——	MS2 forward
negative_ion	meta_680	——	——	——	——	Unmapped
negative_ion	meta_681	——	——	1,2-Di-(9Z,12Z-octadecadienoyl)-sn-glycero-3-phosphate;	2.86342756094914;	MS1 mz matched
negative_ion	meta_682	——	——	Soyacerebroside I;	-0.256466248835942;	MS1 mz matched
negative_ion	meta_683	——	——	——	——	Unmapped
negative_ion	meta_684	——	——	Adenosine thiamine triphosphate;	5.05995586019014;	MS1 mz matched
negative_ion	meta_685	——	——	——	——	Unmapped
negative_ion	meta_686	——	——	——	——	Unmapped
negative_ion	meta_687	——	——	2,2',3,4,4',5',6-Heptabromodiphenyl ether;2,2',3,3',4',5,6'-Heptabromodiphenyl ether;1,2,3,5-Tetrabromo-4-(2,3,5-tribromophenoxy)-benzene;BDE 175;2,2',3,4,4',5',6-Heptabromodiphenyl ether;1,2,3,5-Tetrabromo-4-(2,4,5-tribromophenoxy)-benzene;BDE 183	16.6094563170518;17.1631143633078;17.1631143633078	MS1 mz matched
negative_ion	meta_688	——	——	——	——	Unmapped
negative_ion	meta_689	——	——	——	——	Unmapped
negative_ion	meta_69	Monomethyl glutaric acid	0.9139	——	——	MS2 reverse
negative_ion	meta_690	——	——	——	——	Unmapped
negative_ion	meta_691	——	——	——	——	Unmapped
negative_ion	meta_692	——	——	——	——	Unmapped
negative_ion	meta_693	——	——	——	——	Unmapped
negative_ion	meta_694	——	——	(3b,5a,25R)-3-Hydroxyspirostan-6-one 3-[2-acetylarabinosyl-(1-&gt;6)-glucoside];	-1.24828102567436;	MS1 mz matched
negative_ion	meta_695	——	——	——	——	Unmapped
negative_ion	meta_696	——	——	——	——	Unmapped
negative_ion	meta_697	——	——	Phyllanthusol B;	16.8920499196498;	MS1 mz matched
negative_ion	meta_698	——	——	PC(18:4(6Z,9Z,12Z,15Z)/18:4(6Z,9Z,12Z,15Z));	-22.6952942521389;	MS1 mz matched
negative_ion	meta_699	——	——	——	——	Unmapped
negative_ion	meta_7	L-Serine	0.9916	——	——	MS2 forward
negative_ion	meta_70	——	——	Calcium propiote	9.05922	MS1 mz matched
negative_ion	meta_700	——	——	TG(14:0/18:1(11Z)/14:1(9Z));TG(14:1(9Z)/18:0/14:1(9Z));TG(16:0/16:1(9Z)/14:1(9Z));TG(14:0/16:1(9Z)/16:1(9Z));TG(14:1(9Z)/14:0/18:1(11Z));TG(14:0/14:1(9Z)/18:1(11Z));TG(14:1(9Z)/16:0/16:1(9Z));TG(14:1(9Z)/14:0/18:1(9Z));TG(18:0/14:1(9Z)/14:1(9Z));TG(16:0/14:1(9Z)/16:1(9Z));TG(16:1(9Z)/14:0/16:1(9Z))[iso3];TG(14:0/14:1(9Z)/18:1(9Z));TG(14:0/18:1(9Z)/14:1(9Z));	4.77287347460359;4.77287347460359;4.77287347460359;4.77287347460359;4.77287347460359;4.77287347460359;4.77287347460359;4.77287347460359;4.77287347460359;4.77287347460359;4.77287347460359;4.77287347460359;4.77287347460359;	MS1 mz matched
negative_ion	meta_701	——	——	——	——	Unmapped
negative_ion	meta_702	——	——	——	——	Unmapped
negative_ion	meta_703	——	——	——	——	Unmapped
negative_ion	meta_704	——	——	——	——	Unmapped
negative_ion	meta_705	——	——	Alphazurine FG	-14.1853	MS1 mz matched
negative_ion	meta_706	——	——	——	——	Unmapped
negative_ion	meta_707	——	——	PE(18:3(6Z,9Z,12Z)/22:5(4Z,7Z,10Z,13Z,16Z));PE(22:5(7Z,10Z,13Z,16Z,19Z)/18:3(6Z,9Z,12Z));PE(20:4(5Z,8Z,11Z,14Z)/20:4(5Z,8Z,11Z,14Z));PE(22:5(7Z,10Z,13Z,16Z,19Z)/18:3(9Z,12Z,15Z));PE(18:3(6Z,9Z,12Z)/22:5(7Z,10Z,13Z,16Z,19Z));PE(20:3(5Z,8Z,11Z)/20:5(5Z,8Z,11Z,14Z,17Z));PE(20:4(8Z,11Z,14Z,17Z)/20:4(8Z,11Z,14Z,17Z));PE(22:4(7Z,10Z,13Z,16Z)/18:4(6Z,9Z,12Z,15Z));PE(22:5(4Z,7Z,10Z,13Z,16Z)/18:3(6Z,9Z,12…	24.4909965131802;24.4909965131802;24.4909965131802;24.4909965131802;24.4909965131802;24.4909965131802;24.4909965131802;24.4909965131802;24.4909965131802;24.4909965131802;24.4909965131802;24.4909965131802;24.4909965131802;24.4909965131802;24.4909965131802;24.4909965131802;24.4909965131802;24.4909965131802;24.4909965131802;24.4909965131802;	MS1 mz matched
negative_ion	meta_708	——	——	——	——	Unmapped
negative_ion	meta_709	——	——	Phomopsin A;Delphinidin 3,3',5'-tri-O-glucoside;Delphinidin 3,5,3'-triglucoside	-10.2080767534254;13.993126534721;13.993126534721	MS1 mz matched
negative_ion	meta_71	——	——	Amantadine hydrochloride	1.64713	MS1 mz matched
negative_ion	meta_710	——	——	——	——	Unmapped
negative_ion	meta_711	——	——	——	——	Unmapped
negative_ion	meta_712	——	——	——	——	Unmapped
negative_ion	meta_713	——	——	——	——	Unmapped
negative_ion	meta_714	——	——	——	——	Unmapped
negative_ion	meta_715	——	——	1,2-Di-O-palmitoyl-3-O-(6-sulfoquinovopyranosyl)glycerol;	0.756807810423606;	MS1 mz matched
negative_ion	meta_716	——	——	1,2-Di-O-palmitoyl-3-O-(6-sulfoquinovopyranosyl)glycerol;	0.756807810423606;	MS1 mz matched
negative_ion	meta_717	——	——	PC(18:4(6Z,9Z,12Z,15Z)/18:4(6Z,9Z,12Z,15Z));	-22.6952942521389;	MS1 mz matched
negative_ion	meta_718	——	——	——	——	Unmapped
negative_ion	meta_719	——	——	PC(20:4(5Z,8Z,11Z,14Z)/18:3(9Z,12Z,15Z));PC(20:4(8Z,11Z,14Z,17Z)/18:3(6Z,9Z,12Z));PC(20:4(8Z,11Z,14Z,17Z)/18:3(9Z,12Z,15Z));PC(18:3(9Z,12Z,15Z)/20:4(8Z,11Z,14Z,17Z));PC(22:6(4Z,7Z,10Z,13Z,16Z,19Z)/16:1(9Z));PC(16:1(9Z)/22:6(4Z,7Z,10Z,13Z,16Z,19Z));PC(18:2(9Z,12Z)/20:5(5Z,8Z,11Z,14Z,17Z));PC(18:3(6Z,9Z,12Z)/20:4(5Z,8Z,11Z,14Z));PC(18:4(6Z,9Z,12Z,15Z)/20:3(5Z,8Z,11Z));PC(18:3(6Z,9Z,12Z)/20:4(8Z,11Z…	-21.3137331374147;-21.3137331374147;-21.3137331374147;-21.3137331374147;-21.3137331374147;-21.3137331374147;-21.3137331374147;-21.3137331374147;-21.3137331374147;-21.3137331374147;-21.3137331374147;-21.3137331374147;-21.3137331374147;-21.3137331374147;-21	MS1 mz matched
negative_ion	meta_72	——	——	2-Phenylethyl 2-methylbutanoate;Ethyl (卤)-2-ethyl-3-phenylpropanoate;2-Phenylpropyl isobutyrate;2-Phenylpropyl butyrate;2-Phenylethyl pentanoate;2-Phenylethyl 3-methylbutanoate;Methyl 4-tert-butylphenylacetate;Benzyl hexanoate;xi-8,9-Dehydrotheaspirone;3-Methylbutyl phenylacetate;alpha-Methylphenethyl butyrate;Eremopetasinorone A;3-Phenylpropyl 2-methylpropanoate;Hexyl benzoate;(E)-6-Methyl-6-(5-…	16.107257799818;16.107257799818;16.107257799818;16.107257799818;16.107257799818;16.107257799818;16.107257799818;16.107257799818;16.107257799818;16.107257799818;16.107257799818;16.107257799818;16.107257799818;16.107257799818;16.107257799818;16.107257799818;16.107257799818;16.107257799818;16.107257799818;16.107257799818;16.107257799818;16.107257799818;16.107257799818;16.0092601441506;16.00926014415…	MS1 mz matched
negative_ion	meta_720	——	——	——	——	Unmapped
negative_ion	meta_721	——	——	——	——	Unmapped
negative_ion	meta_722	——	——	——	——	Unmapped
negative_ion	meta_723	——	——	PI(16:1(9Z)/16:1(9Z));PI(16:0/16:2(9Z,12Z));PI(16:2(9Z,12Z)/16:0);	-8.72070391939819;-8.72070391939819;-8.72070391939819;	MS1 mz matched
negative_ion	meta_724	——	——	——	——	Unmapped
negative_ion	meta_725	——	——	1,2-Di-O-palmitoyl-3-O-(6-sulfoquinovopyranosyl)glycerol;	0.756807810423606;	MS1 mz matched
negative_ion	meta_726	——	——	——	——	Unmapped
negative_ion	meta_727	——	——	——	——	Unmapped
negative_ion	meta_728	——	——	PC(18:2(9Z,12Z)/18:3(9Z,12Z,15Z));PC(20:4(8Z,11Z,14Z,17Z)/16:1(9Z));PC(22:5(7Z,10Z,13Z,16Z,19Z)/14:0);PC(16:0/20:5(5Z,8Z,11Z,14Z,17Z));PC(18:1(11Z)/18:4(6Z,9Z,12Z,15Z));PC(18:4(6Z,9Z,12Z,15Z)/18:1(9Z));PC(14:0/22:5(7Z,10Z,13Z,16Z,19Z));PC(22:5(4Z,7Z,10Z,13Z,16Z)/14:0);PC(18:3(6Z,9Z,12Z)/18:2(9Z,12Z));PC(18:4(6Z,9Z,12Z,15Z)/18:1(11Z));PC(18:1(9Z)/18:4(6Z,9Z,12Z,15Z));PC(16:1(9Z)/20:4(8Z,11Z,14Z,17…	-8.34459516954803;-8.34459516954803;-8.34459516954803;-8.34459516954803;-8.34459516954803;-8.34459516954803;-8.34459516954803;-8.34459516954803;-8.34459516954803;-8.34459516954803;-8.34459516954803;-8.34459516954803;-8.34459516954803;-8.34459516954803;-8.	MS1 mz matched
negative_ion	meta_729	——	——	——	——	Unmapped
negative_ion	meta_73	Isocitrate	0.8531	——	——	MS2 forward
negative_ion	meta_730	——	——	——	——	Unmapped
negative_ion	meta_731	——	——	——	——	Unmapped
negative_ion	meta_732	——	——	Phomopsin A;Phomopsin A	6.33530488020629;5.7017707798104	MS1 mz matched
negative_ion	meta_733	——	——	6'-HMG SDG;	-23.8994361499926;	MS1 mz matched
negative_ion	meta_734	——	——	——	——	Unmapped
negative_ion	meta_735	——	——	——	——	Unmapped
negative_ion	meta_736	——	——	——	——	Unmapped
negative_ion	meta_737	——	——	PI(16:1(9Z)/18:1(11Z));PI(18:1(11Z)/16:1(9Z));PI(18:2(9Z,12Z)/16:0);PI(18:0/16:2(9Z,12Z));PI(16:2(9Z,12Z)/18:0);PI(16:0/18:2(9Z,12Z));PI(16:1(9Z)/18:1(9Z));PI(18:1(9Z)/16:1(9Z));	-7.57352232798651;-7.57352232798651;-7.57352232798651;-7.57352232798651;-7.57352232798651;-7.57352232798651;-7.57352232798651;-7.57352232798651;	MS1 mz matched
negative_ion	meta_738	——	——	PI(16:1(9Z)/18:1(11Z));PI(18:1(11Z)/16:1(9Z));PI(18:2(9Z,12Z)/16:0);PI(18:0/16:2(9Z,12Z));PI(16:2(9Z,12Z)/18:0);PI(16:0/18:2(9Z,12Z));PI(16:1(9Z)/18:1(9Z));PI(18:1(9Z)/16:1(9Z));	-7.42553409842434;-7.42553409842434;-7.42553409842434;-7.42553409842434;-7.42553409842434;-7.42553409842434;-7.42553409842434;-7.42553409842434;	MS1 mz matched
negative_ion	meta_739	——	——	——	——	Unmapped
negative_ion	meta_74	D-Glucarate	0.8035	——	——	MS2 forward
negative_ion	meta_740	——	——	——	——	Unmapped
negative_ion	meta_741	——	——	——	——	Unmapped
negative_ion	meta_742	——	——	——	——	Unmapped
negative_ion	meta_743	——	——	PG(18:0/22:5(4Z,7Z,10Z,13Z,16Z));PG(18:0/22:5(7Z,10Z,13Z,16Z,19Z));PG(18:1(11Z)/22:4(7Z,10Z,13Z,16Z));PG(18:1(9Z)/22:4(7Z,10Z,13Z,16Z));	8.81043073077013;8.81043073077013;8.81043073077013;8.81043073077013;	MS1 mz matched
negative_ion	meta_744	——	——	——	——	Unmapped
negative_ion	meta_745	——	——	PC(22:1(13Z)/18:1(11Z));PC(18:0/22:2(13Z,16Z));PC(22:0/18:2(9Z,12Z));PC(22:2(13Z,16Z)/18:0);PC(22:1(13Z)/18:1(9Z));PC(18:1(9Z)/22:1(13Z));PC(20:2(11Z,14Z)/20:0);PC(18:2(9Z,12Z)/22:0);PC(24:1(15Z)/16:1(9Z));PC(18:1(11Z)/22:1(13Z));PC(20:0/20:2(11Z,14Z));PC(20:1(11Z)/20:1(11Z));PC(16:1(9Z)/24:1(15Z));	12.2295880754502;12.2295880754502;12.2295880754502;12.2295880754502;12.2295880754502;12.2295880754502;12.2295880754502;12.2295880754502;12.2295880754502;12.2295880754502;12.2295880754502;12.2295880754502;12.2295880754502;	MS1 mz matched
negative_ion	meta_746	——	——	Triiodothyronine glucuronide;	-7.4092114937179;	MS1 mz matched
negative_ion	meta_747	——	——	——	——	Unmapped
negative_ion	meta_748	——	——	PI(16:1(9Z)/16:0);PI(16:0/16:1(9Z));	14.6205951460591;14.6205951460591;	MS1 mz matched
negative_ion	meta_749	——	——	Halstoctacosanolide A	22.0725	MS1 mz matched
negative_ion	meta_75	Quinate	0.8032	——	——	MS2 forward
negative_ion	meta_750	——	——	Sennoside C;Sennoside D	15.8417120913938;15.8417120913938	MS1 mz matched
negative_ion	meta_751	——	——	Hebevinoside XI;Hebevinoside V;	6.1192850325177;6.1192850325177;	MS1 mz matched
negative_ion	meta_752	——	——	Koryoginsenoside R1;	22.5420664761257;	MS1 mz matched
negative_ion	meta_753	——	——	Guanosine tetraphosphate adenosine;Pristimycin IB;Vermycin B beta;Efepristin;4-[N-Methyl-4-(methylamino)-L-phenylalanine]virginiamycin S1;Pristimycin IC;Vermycin B gamma;2-D-Alanine-4-[4-(dimethylamino)-N-methyl-L-phenylalanine]virginiamycin S1	5.39661355458296;12.2011223624801;12.2011223624801	MS1 mz matched
negative_ion	meta_754	——	——	——	——	Unmapped
negative_ion	meta_755	——	——	PGP(18:1(11Z)/18:0);PGP(18:0/18:1(9Z));PGP(18:1(9Z)/18:0);PGP(18:0/18:1(11Z));	-15.2543469326095;-15.2543469326095;-15.2543469326095;-15.2543469326095;	MS1 mz matched
negative_ion	meta_756	——	——	PGP(18:1(11Z)/18:0);PGP(18:0/18:1(9Z));PGP(18:1(9Z)/18:0);PGP(18:0/18:1(11Z));	-24.6500075075688;-24.6500075075688;-24.6500075075688;-24.6500075075688;	MS1 mz matched
negative_ion	meta_757	——	——	PC(o-22:0/20:1(11Z));PC(o-18:1(9Z)/24:0);PC(P-18:0/24:0);PC(24:0/P-18:0);KRN 7000	11.5643295442041;11.5643295442041;11.5643295442041;11.5643295442041;1.93545303192717	MS1 mz matched
negative_ion	meta_758	——	——	PI(18:1(9Z)/18:3(9Z,12Z,15Z));PI(16:0/20:4(5Z,8Z,11Z,14Z));PI(18:3(9Z,12Z,15Z)/18:1(9Z));PI(18:3(9Z,12Z,15Z)/18:1(11Z));PI(20:4(8Z,11Z,14Z,17Z)/16:0);PI(18:1(11Z)/18:3(9Z,12Z,15Z));PI(18:1(11Z)/18:3(6Z,9Z,12Z));PI(16:0/20:4(8Z,11Z,14Z,17Z));PI(18:3(6Z,9Z,12Z)/18:1(11Z));PI(20:4(5Z,8Z,11Z,14Z)/16:0);PI(18:1(9Z)/18:3(6Z,9Z,12Z));PI(18:3(6Z,9Z,12Z)/18:1(9Z));PI(18:2(9Z,12Z)/18:2(9Z,12Z));	-6.8474352206759;-6.8474352206759;-6.8474352206759;-6.8474352206759;-6.8474352206759;-6.8474352206759;-6.8474352206759;-6.8474352206759;-6.8474352206759;-6.8474352206759;-6.8474352206759;-6.8474352206759;-6.8474352206759;	MS1 mz matched
negative_ion	meta_759	——	——	PI(18:1(9Z)/18:3(9Z,12Z,15Z));PI(16:0/20:4(5Z,8Z,11Z,14Z));PI(18:3(9Z,12Z,15Z)/18:1(9Z));PI(18:3(9Z,12Z,15Z)/18:1(11Z));PI(20:4(8Z,11Z,14Z,17Z)/16:0);PI(18:1(11Z)/18:3(9Z,12Z,15Z));PI(18:1(11Z)/18:3(6Z,9Z,12Z));PI(16:0/20:4(8Z,11Z,14Z,17Z));PI(18:3(6Z,9Z,12Z)/18:1(11Z));PI(20:4(5Z,8Z,11Z,14Z)/16:0);PI(18:1(9Z)/18:3(6Z,9Z,12Z));PI(18:3(6Z,9Z,12Z)/18:1(9Z));PI(18:2(9Z,12Z)/18:2(9Z,12Z));	-7.85928596588422;-7.85928596588422;-7.85928596588422;-7.85928596588422;-7.85928596588422;-7.85928596588422;-7.85928596588422;-7.85928596588422;-7.85928596588422;-7.85928596588422;-7.85928596588422;-7.85928596588422;-7.85928596588422;	MS1 mz matched
negative_ion	meta_76	D-Glucuronate	0.9717	——	——	MS2 forward
negative_ion	meta_760	——	——	——	——	Unmapped
negative_ion	meta_761	——	——	PC(20:0/22:5(4Z,7Z,10Z,13Z,16Z));PC(22:5(4Z,7Z,10Z,13Z,16Z)/20:0);PC(22:2(13Z,16Z)/20:3(5Z,8Z,11Z));PC(20:4(8Z,11Z,14Z,17Z)/22:1(13Z));PC(18:4(6Z,9Z,12Z,15Z)/24:1(15Z));PC(22:4(7Z,10Z,13Z,16Z)/20:1(11Z));PC(20:0/22:5(7Z,10Z,13Z,16Z,19Z));PC(22:5(7Z,10Z,13Z,16Z,19Z)/20:0);PC(24:1(15Z)/18:4(6Z,9Z,12Z,15Z));PC(22:1(13Z)/20:4(8Z,11Z,14Z,17Z));PC(22:0/20:5(5Z,8Z,11Z,14Z,17Z));PC(22:2(13Z,16Z)/20:3(8Z,…	-17.7037168431786;-17.7037168431786;-17.7037168431786;-17.7037168431786;-17.7037168431786;-17.7037168431786;-17.7037168431786;-17.7037168431786;-17.7037168431786;-17.7037168431786;-17.7037168431786;-17.7037168431786;-17.7037168431786;-17.7037168431786;-17	MS1 mz matched
negative_ion	meta_762	——	——	——	——	Unmapped
negative_ion	meta_763	——	——	——	——	Unmapped
negative_ion	meta_764	——	——	1,3-alpha-D-Mannosyl-(1,2-N-acetyl-alpha-D-glucosaminyl)-1,2-alpha-D-mannosyl-1,2-alpha-D-mannosyl-D-mannose	-24.3964	MS1 mz matched
negative_ion	meta_765	——	——	Guanosine tetraphosphate adenosine;Pristimycin IB;Vermycin B beta;Efepristin;4-[N-Methyl-4-(methylamino)-L-phenylalanine]virginiamycin S1;Pristimycin IC;Vermycin B gamma;2-D-Alanine-4-[4-(dimethylamino)-N-methyl-L-phenylalanine]virginiamycin S1	5.39661355458296;12.2011223624801;12.2011223624801	MS1 mz matched
negative_ion	meta_766	——	——	——	——	Unmapped
negative_ion	meta_767	——	——	——	——	Unmapped
negative_ion	meta_768	——	——	——	——	Unmapped
negative_ion	meta_769	——	——	Elatoside E;Pitheduloside B;	6.0944069128504;6.0944069128504;	MS1 mz matched
negative_ion	meta_77	Ferulic acid	0.9969	——	——	MS2 forward
negative_ion	meta_770	——	——	——	——	Unmapped
negative_ion	meta_771	——	——	Procyanidin C1;Robinetinidol-(4alpha->8)-catechin-(6->4alpha)-robinetinidol;Cinmtannin A1;Proanthocyanidin C1;Procyanidin C1;Arecatannin B1;Arecatannin A1;Arecatannin C1	-23.5355901964519;-23.5355901964519;-23.5355901964519;-23.5355901964519;-23.5355901964519;-23.5355901964519	MS1 mz matched
negative_ion	meta_772	——	——	——	——	Unmapped
negative_ion	meta_773	——	——	TG(24:0/16:1(9Z)/14:1(9Z));TG(20:0/16:1(9Z)/18:1(9Z));TG(18:0/20:1(11Z)/16:1(9Z));TG(24:0/14:1(9Z)/16:1(9Z));TG(22:0/14:1(9Z)/18:1(9Z));TG(18:0/16:1(9Z)/20:1(11Z));TG(16:0/24:1(15Z)/14:1(9Z));TG(16:0/14:1(9Z)/24:1(15Z));TG(14:1(9Z)/18:0/22:1(13Z));TG(14:0/22:2(13Z,16Z)/18:0);TG(18:0/18:0/18:2(9Z,12Z))[iso3];TG(16:0/20:1(11Z)/18:1(11Z));TG(14:0/24:1(15Z)/16:1(9Z));TG(18:0/14:0/22:2(13Z,16Z));TG(14…	-14.2879373538444;-14.2879373538444;-14.2879373538444;-14.2879373538444;-14.2879373538444;-14.2879373538444;-14.2879373538444;-14.2879373538444;-14.2879373538444;-14.2879373538444;-14.2879373538444;-14.2879373538444;-14.2879373538444;-14.2879373538444;-14	MS1 mz matched
negative_ion	meta_774	——	——	TG(16:1(9Z)/18:0/20:0)[iso6];TG(14:0/22:1(13Z)/18:0);TG(16:0/20:0/18:1(11Z));TG(16:0/20:0/18:1(9Z));TG(14:0/22:0/18:1(9Z));TG(20:0/16:0/18:1(9Z));TG(20:0/18:0/16:1(9Z));TG(16:0/22:1(13Z)/16:0);TG(16:0/22:0/16:1(9Z));TG(16:0/24:0/14:1(9Z));TG(18:0/22:0/14:1(9Z));TG(20:0/20:0/14:1(9Z));Glycerol 1,3-dioctadecanoate 2-(9Z-octadecenoate);TG(14:0/24:1(15Z)/16:0);TG(16:0/16:0/22:1(13Z));TG(14:0/18:0/22:…	-14.3651714662686;-14.3651714662686;-14.3651714662686;-14.3651714662686;-14.3651714662686;-14.3651714662686;-14.3651714662686;-14.3651714662686;-14.3651714662686;-14.3651714662686;-14.3651714662686;-14.3651714662686;-14.3651714662686;-14.3651714662686;-14	MS1 mz matched
negative_ion	meta_775	——	——	——	——	Unmapped
negative_ion	meta_776	——	——	PGP(18:1(11Z)/18:0);PGP(18:0/18:1(9Z));PGP(18:1(9Z)/18:0);PGP(18:0/18:1(11Z));	-15.2543469326095;-15.2543469326095;-15.2543469326095;-15.2543469326095;	MS1 mz matched
negative_ion	meta_777	——	——	TG(14:1(9Z)/20:2n6/18:4(6Z,9Z,12Z,15Z));TG(14:1(9Z)/18:4(6Z,9Z,12Z,15Z)/18:2(9Z,12Z));TG(14:1(9Z)/18:2(9Z,12Z)/18:4(6Z,9Z,12Z,15Z));TG(18:2(9Z,12Z)/14:1(9Z)/18:4(6Z,9Z,12Z,15Z));TG(15:0/18:3(9Z,12Z,15Z)/18:4(6Z,9Z,12Z,15Z));TG(14:1(9Z)/18:4(6Z,9Z,12Z,15Z)/20:2n6);TG(14:1(9Z)/15:0/22:6(4Z,7Z,10Z,13Z,16Z,19Z));TG(18:3(9Z,12Z,15Z)/15:0/18:4(6Z,9Z,12Z,15Z));TG(15:0/14:1(9Z)/22:6(4Z,7Z,10Z,13Z,16Z,19Z…	-23.7043762588844;-23.7043762588844;-23.7043762588844;-23.7043762588844;-23.7043762588844;-23.7043762588844;-23.7043762588844;-23.7043762588844;-23.7043762588844;-23.7043762588844;-23.7043762588844;-23.7043762588844;-23.7043762588844;-23.7043762588844;-23	MS1 mz matched
negative_ion	meta_778	——	——	Akeboside Ste	4.1271	MS1 mz matched
negative_ion	meta_779	——	——	——	——	Unmapped
negative_ion	meta_78	2'-Deoxy-D-ribose	0.6791	——	——	MS2 forward
negative_ion	meta_780	——	——	Glycerol 2-(9Z,12Z-octadecadienoate) 1-hexadecanoate 3-O-[alpha-D-galactopyranosyl-(1-&gt;6)-beta-D-galactopyranoside];	0.739571118217979;	MS1 mz matched
negative_ion	meta_781	——	——	Glycerol 2-(9Z,12Z-octadecadienoate) 1-hexadecanoate 3-O-[alpha-D-galactopyranosyl-(1-&gt;6)-beta-D-galactopyranoside];	0.739571118217979;	MS1 mz matched
negative_ion	meta_782	——	——	——	——	Unmapped
negative_ion	meta_783	——	——	Disialyllactose;Cobalt-precorrin 7	3.66631415363892;-10.6744382872576	MS1 mz matched
negative_ion	meta_784	——	——	Pelargonidin 3-O-[b-D-Glucopyranosyl-(1-&gt;2)-[4-hydroxycinnamoyl-(-&gt;6)]-b-D-glucopyranoside](E-) 5-O-b-D-glucopyranoside;Cyanidin-3-(p-coumaroyl)-rutinoside-5-glucoside	4.54112727978639;4.53913448004491	MS1 mz matched
negative_ion	meta_785	——	——	——	——	Unmapped
negative_ion	meta_786	——	——	——	——	Unmapped
negative_ion	meta_787	——	——	——	——	Unmapped
negative_ion	meta_788	——	——	——	——	Unmapped
negative_ion	meta_789	——	——	Disialyllactose;	-11.4618683105592;	MS1 mz matched
negative_ion	meta_79	——	——	4,6-Dichloro-3-methyl-cis-1,2-dihydroxycyclohexa-3,5-diene	11.4769	MS1 mz matched
negative_ion	meta_790	——	——	——	——	Unmapped
negative_ion	meta_791	——	——	——	——	Unmapped
negative_ion	meta_792	——	——	3-oxo-Valproic acid CoA;3-Oxooctanoyl-CoA;(1-Hydroxycyclohexan-1-yl)acetyl-CoA;3-Oxooctanoyl-CoA	18.8073412405272;18.8073412405272;18.8492292043428;18.8492292043428	MS1 mz matched
negative_ion	meta_793	——	——	Glycerol 2-(9Z,12Z-octadecadienoate) 1-hexadecanoate 3-O-[alpha-D-galactopyranosyl-(1-&gt;6)-beta-D-galactopyranoside];	0.739571118217979;	MS1 mz matched
negative_ion	meta_794	——	——	——	——	Unmapped
negative_ion	meta_795	——	——	TG(18:0/15:0/24:0);Glycerol trinonadecanoate;TG(15:0/24:0/18:0);TG(20:0/15:0/22:0);TG(15:0/22:0/20:0);TG(15:0/18:0/24:0);TG(15:0/20:0/22:0);	-18.6383426699494;-18.6383426699494;-18.6383426699494;-18.6383426699494;-18.6383426699494;-18.6383426699494;-18.6383426699494;	MS1 mz matched
negative_ion	meta_796	——	——	TG(15:0/22:0/22:1(13Z));TG(15:0/24:0/20:1(11Z));TG(24:0/15:0/20:1(11Z));TG(15:0/22:1(13Z)/22:0);TG(15:0/20:0/24:1(15Z));TG(15:0/20:1(11Z)/24:0);TG(20:0/15:0/24:1(15Z));TG(22:0/15:0/22:1(13Z));TG(15:0/24:1(15Z)/20:0);	14.8883379860753;14.8883379860753;14.8883379860753;14.8883379860753;14.8883379860753;14.8883379860753;14.8883379860753;14.8883379860753;14.8883379860753;	MS1 mz matched
negative_ion	meta_797	——	——	——	——	Unmapped
negative_ion	meta_798	——	——	3-oxo-Valproic acid CoA;3-Oxooctanoyl-CoA;(1-Hydroxycyclohexan-1-yl)acetyl-CoA;3-Oxooctanoyl-CoA	8.81334869785473;8.81334869785473;9.03368440579838;9.03368440579838	MS1 mz matched
negative_ion	meta_799	——	——	TG(18:0/15:0/24:0);Glycerol trinonadecanoate;TG(15:0/24:0/18:0);TG(20:0/15:0/22:0);TG(15:0/22:0/20:0);TG(15:0/18:0/24:0);TG(15:0/20:0/22:0);	-18.6383426699494;-18.6383426699494;-18.6383426699494;-18.6383426699494;-18.6383426699494;-18.6383426699494;-18.6383426699494;	MS1 mz matched
negative_ion	meta_8	——	——	Chlorobenzene;Chlorobenzene;Monochlorobenzene;Benzene chloride;Phenyl chloride	13.3026238660808;13.1053139062266	MS1 mz matched
negative_ion	meta_80	——	——	——	——	Unmapped
negative_ion	meta_800	——	——	——	——	Unmapped
negative_ion	meta_801	——	——	——	——	Unmapped
negative_ion	meta_802	——	——	——	——	Unmapped
negative_ion	meta_803	——	——	Glycerol 2-(9Z,12Z-octadecadienoate) 1-hexadecanoate 3-O-[alpha-D-galactopyranosyl-(1-&gt;6)-beta-D-galactopyranoside];	0.739571118217979;	MS1 mz matched
negative_ion	meta_804	——	——	Prorocentrolide	0.184948	MS1 mz matched
negative_ion	meta_805	——	——	TG(22:5(4Z,7Z,10Z,13Z,16Z)/18:2(9Z,12Z)/20:5(5Z,8Z,11Z,14Z,17Z));TG(20:4(8Z,11Z,14Z,17Z)/18:2(9Z,12Z)/22:6(4Z,7Z,10Z,13Z,16Z,19Z));TG(18:2(9Z,12Z)/22:6(4Z,7Z,10Z,13Z,16Z,19Z)/20:4(8Z,11Z,14Z,17Z));TG(20:2n6/20:5(5Z,8Z,11Z,14Z,17Z)/22:5(4Z,7Z,10Z,13Z,16Z));TG(20:5(5Z,8Z,11Z,14Z,17Z)/20:2n6/22:5(7Z,10Z,13Z,16Z,19Z));TG(20:2n6/22:6(4Z,7Z,10Z,13Z,16Z,19Z)/20:4(5Z,8Z,11Z,14Z));TG(18:2(9Z,12Z)/20:4(8Z,…	-24.8674273039616;-24.8674273039616;-24.8674273039616;-24.8674273039616;-24.8674273039616;-24.8674273039616;-24.8674273039616;-24.8674273039616;-24.8674273039616;-24.8674273039616;-24.8674273039616;-24.8674273039616;-24.8674273039616;-24.8674273039616;-24	MS1 mz matched
negative_ion	meta_806	——	——	Dolastatin 11	-17.3083	MS1 mz matched
negative_ion	meta_807	——	——	1,2-Dioctadecanoyl-3-(galactosyl-B-1-6-galactosyl-B-1)-glycerol;Lauroyl-CoA;Lauroyl coenzyme A;Dodecanoyl-CoA	-20.9628389962391;-3.47631047157146	MS1 mz matched
negative_ion	meta_808	——	——	——	——	Unmapped
negative_ion	meta_809	——	——	——	——	Unmapped
negative_ion	meta_81	IS	0.913	——	——	MS2 forward
negative_ion	meta_810	——	——	TG(18:2(9Z,12Z)/22:0/o-18:0);TG(22:0/o-18:0/18:2(9Z,12Z));TG(22:0/18:2(9Z,12Z)/o-18:0);TG(20:2n6/22:0/o-18:0);TG(22:0/20:2n6/o-18:0);TG(22:0/o-18:0/20:2n6);	-4.55702872407274;-4.55702872407274;-4.55702872407274;-4.55702872407274;-4.55702872407274;-4.55702872407274;	MS1 mz matched
negative_ion	meta_811	——	——	——	——	Unmapped
negative_ion	meta_812	——	——	——	——	Unmapped
negative_ion	meta_813	——	——	——	——	Unmapped
negative_ion	meta_814	——	——	TG(20:0/22:4(7Z,10Z,13Z,16Z)/22:1(13Z));TG(22:2(13Z,16Z)/20:1(11Z)/22:2(13Z,16Z));TG(22:0/22:1(13Z)/20:4(5Z,8Z,11Z,14Z));TG(22:1(13Z)/24:1(15Z)/18:3(6Z,9Z,12Z));TG(22:1(13Z)/20:0/22:4(7Z,10Z,13Z,16Z));TG(20:0/22:5(4Z,7Z,10Z,13Z,16Z)/22:0);TG(22:1(13Z)/20:3n6/22:1(13Z));TG(22:1(13Z)/20:3(5Z,8Z,11Z)/22:1(13Z));TG(20:0/20:4(5Z,8Z,11Z,14Z)/24:1(15Z));TG(20:0/24:1(15Z)/20:4(5Z,8Z,11Z,14Z));TG(24:0/20:…	13.6052277744377;13.6052277744377;13.6052277744377;13.6052277744377;13.6052277744377;13.6052277744377;13.6052277744377;13.6052277744377;13.6052277744377;13.6052277744377;13.6052277744377;13.6052277744377;13.6052277744377;13.6052277744377;13.6052277744377;13.6052277744377;13.6052277744377;13.6052277744377;13.6052277744377;13.6052277744377;13.6052277744377;13.6052277744377;13.6052277744377;13.60522…	MS1 mz matched
negative_ion	meta_815	——	——	——	——	Unmapped
negative_ion	meta_816	Linoleoyl-CoA	1	——	——	MS2 reverse
negative_ion	meta_817	——	——	——	——	Unmapped
negative_ion	meta_818	——	——	TG(24:1(15Z)/22:1(13Z)/18:2(9Z,12Z));TG(22:1(13Z)/20:2n6/24:1(15Z));TG(20:2n6/24:0/22:2(13Z,16Z));TG(24:0/22:2(13Z,16Z)/20:2n6);TG(22:1(13Z)/18:2(9Z,12Z)/24:1(15Z));TG(24:0/18:2(9Z,12Z)/22:2(13Z,16Z));TG(22:1(13Z)/24:1(15Z)/20:2n6);TG(18:2(9Z,12Z)/24:0/22:2(13Z,16Z));TG(24:0/22:2(13Z,16Z)/18:2(9Z,12Z));TG(22:1(13Z)/24:1(15Z)/18:2(9Z,12Z));TG(24:1(15Z)/22:1(13Z)/20:2n6);TG(24:0/20:2n6/22:2(13Z,16Z…	10.9857430111827;10.9857430111827;10.9857430111827;10.9857430111827;10.9857430111827;10.9857430111827;10.9857430111827;10.9857430111827;10.9857430111827;10.9857430111827;10.9857430111827;10.9857430111827;	MS1 mz matched
negative_ion	meta_819	——	——	——	——	Unmapped
negative_ion	meta_82	p-CHLOROPHENYLALANINE	0.8846	——	——	MS2 forward
negative_ion	meta_820	——	——	——	——	Unmapped
negative_ion	meta_821	——	——	——	——	Unmapped
negative_ion	meta_822	——	——	——	——	Unmapped
negative_ion	meta_823	——	——	——	——	Unmapped
negative_ion	meta_824	——	——	Trihexosylceramide (d18:1/20:0);	-13.2606837048876;	MS1 mz matched
negative_ion	meta_825	——	——	——	——	Unmapped
negative_ion	meta_826	——	——	——	——	Unmapped
negative_ion	meta_827	——	——	——	——	Unmapped
negative_ion	meta_828	——	——	——	——	Unmapped
negative_ion	meta_829	——	——	Secaloside C;	19.2283735114143;	MS1 mz matched
negative_ion	meta_83	——	——	——	——	Unmapped
negative_ion	meta_830	——	——	——	——	Unmapped
negative_ion	meta_831	——	——	——	——	Unmapped
negative_ion	meta_84	——	——	3,6-Dihydro-4-(4-methyl-3-pentenyl)-1,2-dithiin;Diamidafos;Nellite	12.4796731786958;1.69289479018535	MS1 mz matched
negative_ion	meta_85	——	——	CCCP;Carbonyl cyanide m-chlorophenyl hydrazone	-4.29026	MS1 mz matched
negative_ion	meta_86	L-Tryptophan	0.9721	——	——	MS2 forward
negative_ion	meta_87	——	——	Etidronic acid;Etidronic acid;1-Hydroxyethylidene-1,1-diphosphonic acid;Ethane-1-hydroxy-1,1-bisphosphote	16.8681053634915;16.9923946896461	MS1 mz matched
negative_ion	meta_88	——	——	——	——	Unmapped
negative_ion	meta_89	D-Lyxose	0.9799	——	——	MS2 reverse
negative_ion	meta_9	——	——	Chlorobenzene;Chlorobenzene;Monochlorobenzene;Benzene chloride;Phenyl chloride	12.3151942019363;12.1178844369093	MS1 mz matched
negative_ion	meta_90	m-Chlorohippuric acid	0.6635	——	——	MS2 reverse
negative_ion	meta_91	sn-Glycerol 3-phosphoethanolamine	0.999	——	——	MS2 forward
negative_ion	meta_92	——	——	Chlorohydrin;Nithiazide	-9.33509633702707;2.20291744219883	MS1 mz matched
negative_ion	meta_93	——	——	Bergapten;Methoxsalen;Bergapten;5-Methoxypsoralen;O-Methylbergaptol;5-Methoxyfuranocoumarin;Xanthotoxin;Methoxsalen;O-Methylxanthotoxol;8-Methoxypsoralen;8-Methoxyfuranocoumarin;Norvisgin;Sphondin;Isobergapten	3.7538952095708;3.7538952095708;3.56272822488004;3.56272822488004;3.56272822488004;3.56272822488004;3.56272822488004	MS1 mz matched
negative_ion	meta_94	Aklomide	0.9996	——	——	MS2 reverse
negative_ion	meta_95	Pantothenate	0.996	——	——	MS2 forward
negative_ion	meta_96	——	——	(E)-1-Propenyl 1-(propylthio)propyl disulfide;1-(1-Propenylthio)propyl propyl disulfide;2,2,4,4,6,6-Hexamethyl-1,3,5-trithiane;2,4,6-Triethyl-1,3,5-trithiane;2-(3'-Methylthio)propylmalic acid;2-(3'-Methylthio)propylmalate;3-(3'-Methylthio)propylmalic acid;3-(3'-Methylthio)propylmalate	-6.50373369393916;-6.50373369393916;-6.50373369393916;-6.50373369393916;-2.6191567720417;-2.6191567720417	MS1 mz matched
negative_ion	meta_97	Phosphoenolpyruvate	0.9123	——	——	MS2 forward
negative_ion	meta_98	——	——	Mevalonic acid-5P;(R)-5-Phosphomevalote;(R)-5-Phosphomevaloonic acid;(R)-Mevalonic acid 5-phosphate;(R)-4-Phosphopantoate;(R)-Mevalote 3-phosphate;(R)-3-Phosphomevalote	-13.1108641087847;-13.1577851068372;-13.1577851068372;-13.1577851068372	MS1 mz matched
negative_ion	meta_99	2'-Deoxyuridine	0.659	——	——	MS2 reverse
positive_ion	meta_1	2-Amino-2-methyl-1,3-propanediol	0.8224	——	——	MS2 reverse
positive_ion	meta_10	Choline	0.6345	——	——	MS2 forward
positive_ion	meta_100	DL-Indole-3-lactic acid	0.7529	——	——	MS2 forward
positive_ion	meta_1000	——	——	Liriodendrin;Acanthoside D;(-)-Syringaresinol di-beta-D-glucoside;Eleutheroside E	-4.60035740762006;-4.58055334169692;-4.58055334169692	MS1 mz matched
positive_ion	meta_1001	——	——	Digitoxin;Momordin I;28-Glucosyl-3b,23-dihydroxy-12,19(29)-ursadien-28-oate 3-arabinoside;Digitoxin;Ophiopogonin A	-13.9869371583017;-13.9869371583017;-13.9869371583017;-13.9972714478327;-13.9972714478327	MS1 mz matched
positive_ion	meta_1002	——	——	——	——	Unmapped
positive_ion	meta_1003	——	——	——	——	Unmapped
positive_ion	meta_1004	——	——	——	——	Unmapped
positive_ion	meta_1005	——	——	PE(P-18:1(11Z)/20:5(5Z,8Z,11Z,14Z,17Z));PE(20:5(5Z,8Z,11Z,14Z,17Z)/P-18:1(11Z));PE(20:5(5Z,8Z,11Z,14Z,17Z)/P-18:1(9Z));PE(22:6(4Z,7Z,10Z,13Z,16Z,19Z)/P-16:0);PE(O-16:1(1Z)/22:6(4Z,7Z,10Z,13Z,16Z,19Z));PE(P-18:1(9Z)/20:5(5Z,8Z,11Z,14Z,17Z));	-1.72597321689565;-1.72597321689565;-1.72597321689565;-1.72597321689565;-1.72597321689565;-1.72597321689565;	MS1 mz matched
positive_ion	meta_1006	——	——	PC(o-18:1(9Z)/18:2(9Z,12Z));PC(o-18:1(11Z)/18:2(9Z,12Z));PC(P-18:1(11Z)/18:1(11Z));PC(P-18:1(9Z)/18:1(11Z));1-O-Hexadecyl-2-O-dihomogammalinolenoylglycero-3-phosphocholine;PC(18:1(11Z)/P-18:1(11Z));PC(18:2(9Z,12Z)/P-18:0);PC(P-18:0/18:2(9Z,12Z));PC(18:1(11Z)/P-18:1(9Z));PC(P-18:1(11Z)/18:1(9Z));PC(P-18:1(9Z)/18:1(9Z));PC(18:1(9Z)/P-18:1(11Z));PC(P-16:0/20:2(11Z,14Z));PC(18:1(9Z)/P-18:1(9Z));PC(20…	10.9919647111042;10.9919647111042;10.9919647111042;10.9919647111042;10.9919647111042;10.9919647111042;10.9919647111042;10.9919647111042;10.9919647111042;10.9919647111042;10.9919647111042;10.9919647111042;10.9919647111042;10.9919647111042;10.9919647111042;	MS1 mz matched
positive_ion	meta_1007	——	——	PC(o-18:1(9Z)/18:2(9Z,12Z));PC(o-18:1(11Z)/18:2(9Z,12Z));PC(P-18:1(11Z)/18:1(11Z));PC(P-18:1(9Z)/18:1(11Z));1-O-Hexadecyl-2-O-dihomogammalinolenoylglycero-3-phosphocholine;PC(18:1(11Z)/P-18:1(11Z));PC(18:2(9Z,12Z)/P-18:0);PC(P-18:0/18:2(9Z,12Z));PC(18:1(11Z)/P-18:1(9Z));PC(P-18:1(11Z)/18:1(9Z));PC(P-18:1(9Z)/18:1(9Z));PC(18:1(9Z)/P-18:1(11Z));PC(P-16:0/20:2(11Z,14Z));PC(18:1(9Z)/P-18:1(9Z));PC(20…	12.2913434744744;12.2913434744744;12.2913434744744;12.2913434744744;12.2913434744744;12.2913434744744;12.2913434744744;12.2913434744744;12.2913434744744;12.2913434744744;12.2913434744744;12.2913434744744;12.2913434744744;12.2913434744744;12.2913434744744;	MS1 mz matched
positive_ion	meta_1008	——	——	——	——	Unmapped
positive_ion	meta_1009	——	——	Quercetin 3-(2G-rhamnosylgentiobioside);Quercetin 3-(3R-glucosylrutinoside);Kaempferol 3-sophorotrioside;Quercetin 3-O-glucosyl-rutinoside;Hyperin 6''-[glucosyl-(1-&gt;3)-rhamnoside];Kaempferol 3-sophoroside 7-glucoside;Quercetin 3-rutinoside 7-galactoside;Quercetin 3-(2G-glucosylrutinoside);Kaempferol 3-sophorotrioside;Kaempferol 3-O-beta-D-glucosyl-(1->2)-beta-D-glucosyl-(1->2)-beta-D-glucoside	-10.6296736697428;-10.6296736697428;-10.6296736697428;-10.6296736697428;-10.6296736697428;-10.6296736697428;-10.6296736697428;-10.6296736697428;-10.6189253595581	MS1 mz matched
positive_ion	meta_101	——	——	——	——	Unmapped
positive_ion	meta_1010	——	——	——	——	Unmapped
positive_ion	meta_1011	——	——	Reactive blue 2;Reactive Blue 5	12.4005790036724;12.4005790036724	MS1 mz matched
positive_ion	meta_1012	——	——	——	——	Unmapped
positive_ion	meta_1013	——	——	PC(o-18:0/18:0);PC(o-16:0/20:0);	12.5001693622502;12.5001693622502;	MS1 mz matched
positive_ion	meta_1014	——	——	PC(16:0/16:0);PC(18:0/14:0);PE(20:0/15:0);PE(15:0/20:0);PC(14:0/18:0);	6.94786066510964;6.94786066510964;6.94786066510964;6.94786066510964;6.94786066510964;	MS1 mz matched
positive_ion	meta_1015	——	——	——	——	Unmapped
positive_ion	meta_1016	——	——	——	——	Unmapped
positive_ion	meta_1017	——	——	PC(18:1(11Z)/18:3(9Z,12Z,15Z));PC(18:0/18:4(6Z,9Z,12Z,15Z));PC(20:4(5Z,8Z,11Z,14Z)/16:0);PC(18:3(9Z,12Z,15Z)/18:1(11Z));PC(18:2(9Z,12Z)/18:2(9Z,12Z));PC(16:1(9Z)/20:3(5Z,8Z,11Z));PC(18:3(9Z,12Z,15Z)/18:1(9Z));PC(16:0/20:4(5Z,8Z,11Z,14Z));PC(18:4(6Z,9Z,12Z,15Z)/18:0);PC(20:3(5Z,8Z,11Z)/16:1(9Z));PC(16:1(9Z)/20:3(8Z,11Z,14Z));PC(20:4(8Z,11Z,14Z,17Z)/16:0);PC(16:0/20:4(8Z,11Z,14Z,17Z));PC(18:3(6Z,9Z…	7.50931958727013;7.50931958727013;7.50931958727013;7.50931958727013;7.50931958727013;7.50931958727013;7.50931958727013;7.50931958727013;7.50931958727013;7.50931958727013;7.50931958727013;7.50931958727013;7.50931958727013;7.50931958727013;7.50931958727013;7.50931958727013;7.50931958727013;7.50931958727013;7.50931958727013;7.50931958727013;7.50931958727013;	MS1 mz matched
positive_ion	meta_1018	——	——	——	——	Unmapped
positive_ion	meta_1019	——	——	PC(16:0/18:0);PE(22:0/15:0);PC(18:0/16:0);PC(20:0/14:0);PC(14:0/20:0);PE(15:0/22:0);	-4.53680369279798;-4.53680369279798;-4.53680369279798;-4.53680369279798;-4.53680369279798;-4.53680369279798;	MS1 mz matched
positive_ion	meta_102	——	——	N-Heptanoylglycine;Polyethylene glycol;8-Amino-7-oxononoate;8-Amino-7-oxononoic acid;7-Keto-8-aminopelargonic acid;KAPA;(E)-2-Butenyl-4-methyl-threonine;2-Butenyl-4-methylthreonine	0.836892337333504;0.836892337333504;1.06882826498518;1.06882826498518	MS1 mz matched
positive_ion	meta_1020	——	——	PC(14:1(9Z)/22:2(13Z,16Z));PC(16:0/20:3(8Z,11Z,14Z));PC(20:3(5Z,8Z,11Z)/16:0);PC(18:3(9Z,12Z,15Z)/18:0);PC(18:2(9Z,12Z)/18:1(9Z));PC(20:3(8Z,11Z,14Z)/16:0);PC(18:0/18:3(9Z,12Z,15Z));PC(16:0/20:3(5Z,8Z,11Z));PC(18:3(6Z,9Z,12Z)/18:0);PC(22:2(13Z,16Z)/14:1(9Z));PC(20:2(11Z,14Z)/16:1(9Z));PC(18:2(9Z,12Z)/18:1(11Z));PC(18:1(9Z)/18:2(9Z,12Z));PC(18:1(11Z)/18:2(9Z,12Z));PC(16:1(9Z)/20:2(11Z,14Z));PC(18:…	-0.637675799231826;-0.637675799231826;-0.637675799231826;-0.637675799231826;-0.637675799231826;-0.637675799231826;-0.637675799231826;-0.637675799231826;-0.637675799231826;-0.637675799231826;-0.637675799231826;-0.637675799231826;-0.637675799231826;-0.63767	MS1 mz matched
positive_ion	meta_1021	——	——	SM(d18:1/22:1(13Z));FAD;Flavin adenine dinucleotide	-22.5428399928203;-3.94825443216096	MS1 mz matched
positive_ion	meta_1022	——	——	PS(18:2(9Z,12Z)/18:1(9Z));PS(16:0/20:3(8Z,11Z,14Z));PS(18:3(9Z,12Z,15Z)/18:0);PS(18:1(9Z)/18:2(9Z,12Z));PS(20:3(8Z,11Z,14Z)/16:0);PS(18:0/18:3(9Z,12Z,15Z));	-12.3283831919723;-12.3283831919723;-12.3283831919723;-12.3283831919723;-12.3283831919723;-12.3283831919723;	MS1 mz matched
positive_ion	meta_1023	——	——	——	——	Unmapped
positive_ion	meta_1024	——	——	——	——	Unmapped
positive_ion	meta_1025	——	——	Echicoside;Purpureaside C;Magnoloside B	23.3357184700658;23.3357184700658;23.3357184700658	MS1 mz matched
positive_ion	meta_1026	——	——	PG(18:1(9Z)/16:1(9Z));PG(18:1(11Z)/16:1(9Z));PG(16:1(9Z)/18:1(11Z));PG(16:0/18:2(9Z,12Z));PG(16:1(9Z)/18:1(9Z));PG(18:2(9Z,12Z)/16:0);	-1.05169418499303;-1.05169418499303;-1.05169418499303;-1.05169418499303;-1.05169418499303;-1.05169418499303;	MS1 mz matched
positive_ion	meta_1027	——	——	5,10-Methylenetetrahydromethanopterin;5,10-Methylenetetrahydromethanopterin;N5,N10-Methylenetetrahydromethanopterin	3.84909621684226;3.80583637685526	MS1 mz matched
positive_ion	meta_1028	——	——	——	——	Unmapped
positive_ion	meta_1029	——	——	PC(o-18:1(9Z)/18:2(9Z,12Z));PC(o-18:1(11Z)/18:2(9Z,12Z));PC(P-18:1(11Z)/18:1(11Z));PC(P-18:1(9Z)/18:1(11Z));1-O-Hexadecyl-2-O-dihomogammalinolenoylglycero-3-phosphocholine;PC(18:1(11Z)/P-18:1(11Z));PC(18:2(9Z,12Z)/P-18:0);PC(P-18:0/18:2(9Z,12Z));PC(18:1(11Z)/P-18:1(9Z));PC(P-18:1(11Z)/18:1(9Z));PC(P-18:1(9Z)/18:1(9Z));PC(18:1(9Z)/P-18:1(11Z));PC(P-16:0/20:2(11Z,14Z));PC(18:1(9Z)/P-18:1(9Z));PC(20…	10.9919647111042;10.9919647111042;10.9919647111042;10.9919647111042;10.9919647111042;10.9919647111042;10.9919647111042;10.9919647111042;10.9919647111042;10.9919647111042;10.9919647111042;10.9919647111042;10.9919647111042;10.9919647111042;10.9919647111042;	MS1 mz matched
positive_ion	meta_103	N6-Acetyl-L-lysine	0.9994	——	——	MS2 forward
positive_ion	meta_1030	——	——	TG(14:0/15:0/18:0);TG(15:0/16:0/16:0);TG(16:0/15:0/16:0);TG(15:0/14:0/18:0);TG(14:0/18:0/15:0);	0.0750037565162598;0.0750037565162598;0.0750037565162598;0.0750037565162598;0.0750037565162598;	MS1 mz matched
positive_ion	meta_1031	——	——	——	——	Unmapped
positive_ion	meta_1032	——	——	PC(o-18:0/18:0);PC(o-16:0/20:0);	10.9704756889288;10.9704756889288;	MS1 mz matched
positive_ion	meta_1033	——	——	——	——	Unmapped
positive_ion	meta_1034	——	——	Leucomycin A13	10.2568	MS1 mz matched
positive_ion	meta_1035	——	——	Trabectedin;Trabectedin;Ecteiscidin 743	-3.93785022261028;-4.20037246816804	MS1 mz matched
positive_ion	meta_1036	——	——	——	——	Unmapped
positive_ion	meta_1037	——	——	Patellamide C	-14.6924	MS1 mz matched
positive_ion	meta_1038	——	——	——	——	Unmapped
positive_ion	meta_1039	——	——	PC(o-16:0/22:0);PC(o-18:0/20:0);	-7.8986976753352;-7.8986976753352;	MS1 mz matched
positive_ion	meta_104	Gly-Ile	0.6848	——	——	MS2 forward
positive_ion	meta_1040	——	——	PC(o-16:0/22:0);PC(o-18:0/20:0);	11.3411263124425;11.3411263124425;	MS1 mz matched
positive_ion	meta_1041	——	——	——	——	Unmapped
positive_ion	meta_1042	——	——	PC(22:1(13Z)/P-18:1(9Z));PC(P-18:0/22:2(13Z,16Z));PC(o-22:0/18:3(6Z,9Z,12Z));PC(22:1(13Z)/P-18:1(11Z));PC(P-18:1(11Z)/22:1(13Z));PC(P-18:1(9Z)/22:1(13Z));PC(o-22:0/18:3(9Z,12Z,15Z));PC(22:2(13Z,16Z)/P-18:0);	15.5744280123445;15.5744280123445;15.5744280123445;15.5744280123445;15.5744280123445;15.5744280123445;15.5744280123445;15.5744280123445;	MS1 mz matched
positive_ion	meta_1043	——	——	——	——	Unmapped
positive_ion	meta_1044	Acetyl coenzyme A (Acetyl-CoA)	0.9729	——	——	MS2 forward
positive_ion	meta_1045	——	——	PE(18:3(6Z,9Z,12Z)/22:5(4Z,7Z,10Z,13Z,16Z));PE(22:5(7Z,10Z,13Z,16Z,19Z)/18:3(6Z,9Z,12Z));PE(20:4(5Z,8Z,11Z,14Z)/20:4(5Z,8Z,11Z,14Z));PE(22:5(7Z,10Z,13Z,16Z,19Z)/18:3(9Z,12Z,15Z));PE(18:3(6Z,9Z,12Z)/22:5(7Z,10Z,13Z,16Z,19Z));PE(20:3(5Z,8Z,11Z)/20:5(5Z,8Z,11Z,14Z,17Z));PE(20:4(8Z,11Z,14Z,17Z)/20:4(8Z,11Z,14Z,17Z));PE(22:4(7Z,10Z,13Z,16Z)/18:4(6Z,9Z,12Z,15Z));PE(22:5(4Z,7Z,10Z,13Z,16Z)/18:3(6Z,9Z,12…	13.070324563969;13.070324563969;13.070324563969;13.070324563969;13.070324563969;13.070324563969;13.070324563969;13.070324563969;13.070324563969;13.070324563969;13.070324563969;13.070324563969;13.070324563969;13.070324563969;13.070324563969;13.070324563969;13.070324563969;13.070324563969;13.070324563969;13.070324563969;	MS1 mz matched
positive_ion	meta_1046	——	——	——	——	Unmapped
positive_ion	meta_1047	——	——	TG(14:1(9Z)/o-18:0/18:4(6Z,9Z,12Z,15Z));TG(14:1(9Z)/18:4(6Z,9Z,12Z,15Z)/o-18:0);TG(18:4(6Z,9Z,12Z,15Z)/14:1(9Z)/o-18:0);	-1.40599684099306;-1.40599684099306;-1.40599684099306;	MS1 mz matched
positive_ion	meta_1048	——	——	——	——	Unmapped
positive_ion	meta_1049	——	——	PC(18:0/20:1(11Z));PC(16:1(9Z)/22:0);PC(24:0/14:1(9Z));PC(18:1(9Z)/20:0);PC(14:1(9Z)/24:0);PC(24:1(15Z)/14:0);PC(14:0/24:1(15Z));PC(20:0/18:1(11Z));PC(20:1(11Z)/18:0);PC(22:0/16:1(9Z));PC(20:0/18:1(9Z));PC(16:0/22:1(13Z));PC(22:1(13Z)/16:0);PC(18:1(11Z)/20:0);	5.63311965616183;5.63311965616183;5.63311965616183;5.63311965616183;5.63311965616183;5.63311965616183;5.63311965616183;5.63311965616183;5.63311965616183;5.63311965616183;5.63311965616183;5.63311965616183;5.63311965616183;5.63311965616183;	MS1 mz matched
positive_ion	meta_105	L-NG-Monomethylarginine	0.9967	——	——	MS2 forward
positive_ion	meta_1050	——	——	PC(18:0/20:1(11Z));PC(16:1(9Z)/22:0);PC(24:0/14:1(9Z));PC(18:1(9Z)/20:0);PC(14:1(9Z)/24:0);PC(24:1(15Z)/14:0);PC(14:0/24:1(15Z));PC(20:0/18:1(11Z));PC(20:1(11Z)/18:0);PC(22:0/16:1(9Z));PC(20:0/18:1(9Z));PC(16:0/22:1(13Z));PC(22:1(13Z)/16:0);PC(18:1(11Z)/20:0);	5.90554362949839;5.90554362949839;5.90554362949839;5.90554362949839;5.90554362949839;5.90554362949839;5.90554362949839;5.90554362949839;5.90554362949839;5.90554362949839;5.90554362949839;5.90554362949839;5.90554362949839;5.90554362949839;	MS1 mz matched
positive_ion	meta_1051	——	——	——	——	Unmapped
positive_ion	meta_1052	——	——	PE(22:5(4Z,7Z,10Z,13Z,16Z)/20:1(11Z));PE(20:1(11Z)/22:5(7Z,10Z,13Z,16Z,19Z));PE(20:5(5Z,8Z,11Z,14Z,17Z)/22:1(13Z));PE(20:1(11Z)/22:5(4Z,7Z,10Z,13Z,16Z));PE(22:6(4Z,7Z,10Z,13Z,16Z,19Z)/20:0);PE(22:4(7Z,10Z,13Z,16Z)/20:2(11Z,14Z));PE(22:5(7Z,10Z,13Z,16Z,19Z)/20:1(11Z));PE(20:4(8Z,11Z,14Z,17Z)/22:2(13Z,16Z));PE(22:2(13Z,16Z)/20:4(5Z,8Z,11Z,14Z));PE(20:0/22:6(4Z,7Z,10Z,13Z,16Z,19Z));PE(20:4(5Z,8Z,11Z…	0.237805366109198;0.237805366109198;0.237805366109198;0.237805366109198;0.237805366109198;0.237805366109198;0.237805366109198;0.237805366109198;0.237805366109198;0.237805366109198;0.237805366109198;0.237805366109198;0.237805366109198;0.237805366109198;	MS1 mz matched
positive_ion	meta_1053	——	——	2''-Adenylylgentamicin A	17.2996	MS1 mz matched
positive_ion	meta_1054	——	——	——	——	Unmapped
positive_ion	meta_1055	——	——	——	——	Unmapped
positive_ion	meta_1056	——	——	——	——	Unmapped
positive_ion	meta_1057	——	——	PC(o-16:0/22:0);PC(o-18:0/20:0);	20.1438720103462;20.1438720103462;	MS1 mz matched
positive_ion	meta_1058	——	——	——	——	Unmapped
positive_ion	meta_1059	——	——	——	——	Unmapped
positive_ion	meta_106	N6,N6,N6-Trimethyl-L-lysine	0.9845	——	——	MS2 forward
positive_ion	meta_1060	——	——	PE(18:3(6Z,9Z,12Z)/22:5(4Z,7Z,10Z,13Z,16Z));PE(22:5(7Z,10Z,13Z,16Z,19Z)/18:3(6Z,9Z,12Z));PE(20:4(5Z,8Z,11Z,14Z)/20:4(5Z,8Z,11Z,14Z));PE(22:5(7Z,10Z,13Z,16Z,19Z)/18:3(9Z,12Z,15Z));PE(18:3(6Z,9Z,12Z)/22:5(7Z,10Z,13Z,16Z,19Z));PE(20:3(5Z,8Z,11Z)/20:5(5Z,8Z,11Z,14Z,17Z));PE(20:4(8Z,11Z,14Z,17Z)/20:4(8Z,11Z,14Z,17Z));PE(22:4(7Z,10Z,13Z,16Z)/18:4(6Z,9Z,12Z,15Z));PE(22:5(4Z,7Z,10Z,13Z,16Z)/18:3(6Z,9Z,12…	13.070324563969;13.070324563969;13.070324563969;13.070324563969;13.070324563969;13.070324563969;13.070324563969;13.070324563969;13.070324563969;13.070324563969;13.070324563969;13.070324563969;13.070324563969;13.070324563969;13.070324563969;13.070324563969;13.070324563969;13.070324563969;13.070324563969;13.070324563969;	MS1 mz matched
positive_ion	meta_1061	——	——	——	——	Unmapped
positive_ion	meta_1062	——	——	PI(16:1(9Z)/18:1(11Z));PI(18:1(11Z)/16:1(9Z));PI(18:2(9Z,12Z)/16:0);PI(18:0/16:2(9Z,12Z));PI(16:2(9Z,12Z)/18:0);PI(16:0/18:2(9Z,12Z));PI(16:1(9Z)/18:1(9Z));PI(18:1(9Z)/16:1(9Z));	-2.19178356885805;-2.19178356885805;-2.19178356885805;-2.19178356885805;-2.19178356885805;-2.19178356885805;-2.19178356885805;-2.19178356885805;	MS1 mz matched
positive_ion	meta_1063	——	——	——	——	Unmapped
positive_ion	meta_1064	——	——	Glucosylceramide (d18:1/26:1(17Z));Galactosylceramide (d18:1/26:1(17Z)) ;	-21.7040331569801;-21.7040331569801;	MS1 mz matched
positive_ion	meta_1065	——	——	——	——	Unmapped
positive_ion	meta_1066	——	——	SM(d18:0/26:1(17Z));	-3.61366872784155;	MS1 mz matched
positive_ion	meta_1067	——	——	PC(o-16:0/22:0);PC(o-18:0/20:0);	20.1438720103462;20.1438720103462;	MS1 mz matched
positive_ion	meta_1068	——	——	——	——	Unmapped
positive_ion	meta_1069	——	——	PC(16:0/24:1(15Z));PC(24:0/16:1(9Z));PC(16:1(9Z)/24:0);PC(22:1(13Z)/18:0);PC(18:1(11Z)/22:0);PC(22:0/18:1(11Z));PC(20:0/20:1(11Z));PC(18:1(9Z)/22:0);PC(20:1(11Z)/20:0);PC(24:1(15Z)/16:0);PC(18:0/22:1(13Z));PC(22:0/18:1(9Z));	6.27554529264805;6.27554529264805;6.27554529264805;6.27554529264805;6.27554529264805;6.27554529264805;6.27554529264805;6.27554529264805;6.27554529264805;6.27554529264805;6.27554529264805;6.27554529264805;	MS1 mz matched
positive_ion	meta_107	——	——	Carbendazim;Carbendazim;Mecarzole	-7.44127228507272;-7.56426326546265	MS1 mz matched
positive_ion	meta_1070	——	——	——	——	Unmapped
positive_ion	meta_1071	——	——	——	——	Unmapped
positive_ion	meta_1072	——	——	Neuromedin B (4-10);	16.5097649363372;	MS1 mz matched
positive_ion	meta_1073	——	——	TG(18:4(6Z,9Z,12Z,15Z)/18:2(9Z,12Z)/18:4(6Z,9Z,12Z,15Z));TG(20:2n6/18:4(6Z,9Z,12Z,15Z)/18:4(6Z,9Z,12Z,15Z));TG(15:0/22:6(4Z,7Z,10Z,13Z,16Z,19Z)/18:4(6Z,9Z,12Z,15Z));TG(20:5(5Z,8Z,11Z,14Z,17Z)/15:0/20:5(5Z,8Z,11Z,14Z,17Z));TG(15:0/18:4(6Z,9Z,12Z,15Z)/22:6(4Z,7Z,10Z,13Z,16Z,19Z));TG(18:4(6Z,9Z,12Z,15Z)/15:0/22:6(4Z,7Z,10Z,13Z,16Z,19Z));TG(18:4(6Z,9Z,12Z,15Z)/20:2n6/18:4(6Z,9Z,12Z,15Z));TG(15:0/20:5…	-9.60074998790044;-9.60074998790044;-9.60074998790044;-9.60074998790044;-9.60074998790044;-9.60074998790044;-9.60074998790044;-9.60074998790044;-9.60074998790044;	MS1 mz matched
positive_ion	meta_1074	——	——	——	——	Unmapped
positive_ion	meta_1075	——	——	Tolytoxin	21.8839	MS1 mz matched
positive_ion	meta_1076	——	——	SM(d19:1/24:1(15Z));Amylopectin;Cellopentaose;Verbascose;beta-D-Fructofuranosyl O-alpha-D-galactopyranosyl-(1-6)-O-alpha-D-galactopyranosyl-(1-6)-O-alpha-D-galactopyranosyl-(1-6)-alpha-D-glucopyranoside	15.2126254166513;-3.25978808721837;-3.25978808721837;-3.25978808721837	MS1 mz matched
positive_ion	meta_1077	——	——	——	——	Unmapped
positive_ion	meta_1078	——	——	PI(16:1(9Z)/18:1(11Z));PI(18:1(11Z)/16:1(9Z));PI(18:2(9Z,12Z)/16:0);PI(18:0/16:2(9Z,12Z));PI(16:2(9Z,12Z)/18:0);PI(16:0/18:2(9Z,12Z));PI(16:1(9Z)/18:1(9Z));PI(18:1(9Z)/16:1(9Z));	-2.19178356885805;-2.19178356885805;-2.19178356885805;-2.19178356885805;-2.19178356885805;-2.19178356885805;-2.19178356885805;-2.19178356885805;	MS1 mz matched
positive_ion	meta_1079	——	——	Premithramycin A3	-16.0997	MS1 mz matched
positive_ion	meta_108	——	——	——	——	Unmapped
positive_ion	meta_1080	——	——	——	——	Unmapped
positive_ion	meta_1081	——	——	PI(16:1(9Z)/18:1(11Z));PI(18:1(11Z)/16:1(9Z));PI(18:2(9Z,12Z)/16:0);PI(18:0/16:2(9Z,12Z));PI(16:2(9Z,12Z)/18:0);PI(16:0/18:2(9Z,12Z));PI(16:1(9Z)/18:1(9Z));PI(18:1(9Z)/16:1(9Z));	-2.19178356885805;-2.19178356885805;-2.19178356885805;-2.19178356885805;-2.19178356885805;-2.19178356885805;-2.19178356885805;-2.19178356885805;	MS1 mz matched
positive_ion	meta_1082	——	——	Glucosylceramide (d18:1/26:0);	7.83700385653712;	MS1 mz matched
positive_ion	meta_1083	——	——	Glucosylceramide (d18:1/26:0);Mebhydrolin padisilate;Diazoline	-19.159661985407;-12.4955150026259	MS1 mz matched
positive_ion	meta_1084	——	——	——	——	Unmapped
positive_ion	meta_1085	——	——	Cinnamtannin D1;Epicatechin-(4beta-&gt;8)-epicatechin-(2beta-&gt;7,4beta-&gt;8)-catechin;Pavetannin B6;Pavetannin B2;Epicatechin-(2beta-&gt;7,4beta-&gt;8)-epicatechin-(4beta-&gt;8)-epicatechin;Epicatechin-(4beta-&gt;6)-epicatechin-(2beta-&gt;7,4beta-&gt;8)-epicatechin;Cinmtannin B1;Cinmtannin D1	4.43849069154211;4.43849069154211;4.43849069154211;4.43849069154211;4.43849069154211;4.43849069154211;4.39718015774261;4.39718015774261	MS1 mz matched
positive_ion	meta_1086	——	——	——	——	Unmapped
positive_ion	meta_1087	——	——	Pheophytin a	-13.6693	MS1 mz matched
positive_ion	meta_1088	——	——	PE(24:0/20:2(11Z,14Z));PE(20:1(11Z)/24:1(15Z));PE(22:1(13Z)/22:1(13Z));PE(24:1(15Z)/20:1(11Z));PE(22:2(13Z,16Z)/22:0);PE(22:0/22:2(13Z,16Z));PE(20:2(11Z,14Z)/24:0);7-Hydroxylpradimicin A	21.8395104305468;21.8395104305468;21.8395104305468;21.8395104305468;21.8395104305468;21.8395104305468;21.8395104305468;13.0802339213335	MS1 mz matched
positive_ion	meta_1089	——	——	——	——	Unmapped
positive_ion	meta_109	2-Hydroxyadenine	0.9673	——	——	MS2 reverse
positive_ion	meta_1090	——	——	——	——	Unmapped
positive_ion	meta_1091	——	——	Glucosylceramide (d18:1/26:0);Mebhydrolin padisilate;Diazoline	-19.159661985407;-12.4955150026259	MS1 mz matched
positive_ion	meta_1092	——	——	——	——	Unmapped
positive_ion	meta_1093	——	——	——	——	Unmapped
positive_ion	meta_1094	——	——	——	——	Unmapped
positive_ion	meta_1095	——	——	Precorrin 2;Dihydrosirohydrochlorin	9.83447	MS1 mz matched
positive_ion	meta_1096	——	——	——	——	Unmapped
positive_ion	meta_1097	——	——	PC(22:0/20:2(11Z,14Z));PC(20:2(11Z,14Z)/22:0);PC(24:1(15Z)/18:1(9Z));PC(22:2(13Z,16Z)/20:0);PC(22:1(13Z)/20:1(11Z));PC(24:1(15Z)/18:1(11Z));PC(18:1(9Z)/24:1(15Z));PC(24:0/18:2(9Z,12Z));PC(18:1(11Z)/24:1(15Z));PC(20:1(11Z)/22:1(13Z));PC(20:0/22:2(13Z,16Z));PC(18:2(9Z,12Z)/24:0);	9.30742529142228;9.30742529142228;9.30742529142228;9.30742529142228;9.30742529142228;9.30742529142228;9.30742529142228;9.30742529142228;9.30742529142228;9.30742529142228;9.30742529142228;9.30742529142228;	MS1 mz matched
positive_ion	meta_1098	——	——	Pheophytin a	-13.6693	MS1 mz matched
positive_ion	meta_1099	——	——	——	——	Unmapped
positive_ion	meta_11	L-Serine	0.9954	——	——	MS2 forward
positive_ion	meta_110	D-Glucuronate	0.8295	——	——	MS2 reverse
positive_ion	meta_1100	——	——	Chlorhexidine glucote;Hibitane glucote	-3.56444	MS1 mz matched
positive_ion	meta_1101	——	——	[Gallocatechin(4alpha-&gt;8)]2catechin;	23.6258104220778;	MS1 mz matched
positive_ion	meta_1102	——	——	PC(22:1(13Z)/22:0);PC(24:1(15Z)/20:0);PC(20:0/24:1(15Z));PC(20:1(11Z)/24:0);PC(22:0/22:1(13Z));PC(24:0/20:1(11Z));	-10.9958228091084;-10.9958228091084;-10.9958228091084;-10.9958228091084;-10.9958228091084;-10.9958228091084;	MS1 mz matched
positive_ion	meta_1103	——	——	——	——	Unmapped
positive_ion	meta_1104	——	——	——	——	Unmapped
positive_ion	meta_1105	——	——	——	——	Unmapped
positive_ion	meta_1106	——	——	TG(18:4(6Z,9Z,12Z,15Z)/18:2(9Z,12Z)/18:4(6Z,9Z,12Z,15Z));TG(20:2n6/18:4(6Z,9Z,12Z,15Z)/18:4(6Z,9Z,12Z,15Z));TG(15:0/22:6(4Z,7Z,10Z,13Z,16Z,19Z)/18:4(6Z,9Z,12Z,15Z));TG(20:5(5Z,8Z,11Z,14Z,17Z)/15:0/20:5(5Z,8Z,11Z,14Z,17Z));TG(15:0/18:4(6Z,9Z,12Z,15Z)/22:6(4Z,7Z,10Z,13Z,16Z,19Z));TG(18:4(6Z,9Z,12Z,15Z)/15:0/22:6(4Z,7Z,10Z,13Z,16Z,19Z));TG(18:4(6Z,9Z,12Z,15Z)/20:2n6/18:4(6Z,9Z,12Z,15Z));TG(15:0/20:5…	-9.60074998790044;-9.60074998790044;-9.60074998790044;-9.60074998790044;-9.60074998790044;-9.60074998790044;-9.60074998790044;-9.60074998790044;-9.60074998790044;	MS1 mz matched
positive_ion	meta_1107	——	——	——	——	Unmapped
positive_ion	meta_1108	——	——	——	——	Unmapped
positive_ion	meta_1109	——	——	(S)-2-Methylbutanoyl-CoA;Isovaleryl-CoA;2-Methylbutyryl-CoA;Pentanoyl-CoA;Pentanoyl-CoA;Valeryl-coenzyme A;2-Methylbutanoyl-CoA;2-Methylbutyryl-CoA;3-Methylbutanoyl-CoA;Isovaleryl-CoA;(S)-2-Methylbutanoyl-CoA	21.1354181466694;21.1354181466694;21.1354181466694;21.1354181466694;21.7225258483583;21.7225258483583;21.7225258483583;21.7225258483583	MS1 mz matched
positive_ion	meta_111	3-Hydroxy-4-methoxycinnamic acid	0.9514	——	——	MS2 forward
positive_ion	meta_1110	——	——	Kinetensin 1-7;	18.7489741515543;	MS1 mz matched
positive_ion	meta_1111	——	——	——	——	Unmapped
positive_ion	meta_1112	——	——	——	——	Unmapped
positive_ion	meta_1113	——	——	Galabiosylceramide (d18:1/20:0);Lactosylcermide (d18:1/20:0);3,5-Dihydroxyphenylacetyl-CoA	-2.13222394571437;-2.13222394571437;13.9325261838128	MS1 mz matched
positive_ion	meta_1114	——	——	——	——	Unmapped
positive_ion	meta_1115	——	——	Vincristine sulfate	5.31101	MS1 mz matched
positive_ion	meta_1116	——	——	TG(18:4(6Z,9Z,12Z,15Z)/18:2(9Z,12Z)/18:4(6Z,9Z,12Z,15Z));TG(20:2n6/18:4(6Z,9Z,12Z,15Z)/18:4(6Z,9Z,12Z,15Z));TG(15:0/22:6(4Z,7Z,10Z,13Z,16Z,19Z)/18:4(6Z,9Z,12Z,15Z));TG(20:5(5Z,8Z,11Z,14Z,17Z)/15:0/20:5(5Z,8Z,11Z,14Z,17Z));TG(15:0/18:4(6Z,9Z,12Z,15Z)/22:6(4Z,7Z,10Z,13Z,16Z,19Z));TG(18:4(6Z,9Z,12Z,15Z)/15:0/22:6(4Z,7Z,10Z,13Z,16Z,19Z));TG(18:4(6Z,9Z,12Z,15Z)/20:2n6/18:4(6Z,9Z,12Z,15Z));TG(15:0/20:5…	-9.60074998790044;-9.60074998790044;-9.60074998790044;-9.60074998790044;-9.60074998790044;-9.60074998790044;-9.60074998790044;-9.60074998790044;-9.60074998790044;	MS1 mz matched
positive_ion	meta_1117	——	——	PI(18:0/22:4(10Z,13Z,16Z,19Z));PI(20:2(11Z,14Z)/20:2(11Z,14Z));PI(20:4(5Z,8Z,11Z,14Z)/20:0);PI(22:4(10Z,13Z,16Z,19Z)/18:0);PI(18:2(9Z,12Z)/22:2(13Z,16Z));PI(20:4(8Z,11Z,14Z,17Z)/20:0);PI(20:0/20:3(8Z,11Z,14Z));PI(22:4(7Z,10Z,13Z,16Z)/18:0);PI(20:0/20:4(5Z,8Z,11Z,14Z));PI(22:2(13Z,16Z)/18:2(9Z,12Z));PI(18:0/22:4(7Z,10Z,13Z,16Z));	7.18421509480759;7.18421509480759;7.18421509480759;7.18421509480759;7.18421509480759;7.18421509480759;7.18421509480759;7.18421509480759;7.18421509480759;7.18421509480759;7.18421509480759;	MS1 mz matched
positive_ion	meta_1118	——	——	——	——	Unmapped
positive_ion	meta_1119	——	——	3-Hydroxy-3-methylglutaryl-CoA;(3S)-3-Hydroxyadipyl-CoA;(S)-3-Hydroxy-3-methylglutaryl-CoA;Hydroxymethylglutaryl-CoA;Hydroxymethylglutaroyl coenzyme A;HMG-CoA;3-Hydroxy-3-methylglutaryl-CoA;(3S)-3-Hydroxyadipyl-CoA	7.67830954343877;7.67830954343877;7.23954582166165;7.23954582166165	MS1 mz matched
positive_ion	meta_112	——	——	——	——	Unmapped
positive_ion	meta_1120	——	——	——	——	Unmapped
positive_ion	meta_1121	——	——	——	——	Unmapped
positive_ion	meta_1122	——	——	PI(18:0/22:4(10Z,13Z,16Z,19Z));PI(20:2(11Z,14Z)/20:2(11Z,14Z));PI(20:4(5Z,8Z,11Z,14Z)/20:0);PI(22:4(10Z,13Z,16Z,19Z)/18:0);PI(18:2(9Z,12Z)/22:2(13Z,16Z));PI(20:4(8Z,11Z,14Z,17Z)/20:0);PI(20:0/20:3(8Z,11Z,14Z));PI(22:4(7Z,10Z,13Z,16Z)/18:0);PI(20:0/20:4(5Z,8Z,11Z,14Z));PI(22:2(13Z,16Z)/18:2(9Z,12Z));PI(18:0/22:4(7Z,10Z,13Z,16Z));	7.18421509480759;7.18421509480759;7.18421509480759;7.18421509480759;7.18421509480759;7.18421509480759;7.18421509480759;7.18421509480759;7.18421509480759;7.18421509480759;7.18421509480759;	MS1 mz matched
positive_ion	meta_1123	——	——	PC(22:1(13Z)/22:0);PC(24:1(15Z)/20:0);PC(20:0/24:1(15Z));PC(20:1(11Z)/24:0);PC(22:0/22:1(13Z));PC(24:0/20:1(11Z));	-10.9958228091084;-10.9958228091084;-10.9958228091084;-10.9958228091084;-10.9958228091084;-10.9958228091084;	MS1 mz matched
positive_ion	meta_1124	——	——	——	——	Unmapped
positive_ion	meta_1125	——	——	Glycerol 2-(9Z,12Z-octadecadienoate) 1-hexadecanoate 3-O-[alpha-D-galactopyranosyl-(1-&gt;6)-beta-D-galactopyranoside];	-0.351402651149418;	MS1 mz matched
positive_ion	meta_1126	——	——	——	——	Unmapped
positive_ion	meta_1127	——	——	3-Hydroxy-3-methylglutaryl-CoA;(3S)-3-Hydroxyadipyl-CoA;(S)-3-Hydroxy-3-methylglutaryl-CoA;Hydroxymethylglutaryl-CoA;Hydroxymethylglutaroyl coenzyme A;HMG-CoA;3-Hydroxy-3-methylglutaryl-CoA;(3S)-3-Hydroxyadipyl-CoA	7.67830954343877;7.67830954343877;7.23954582166165;7.23954582166165	MS1 mz matched
positive_ion	meta_1128	——	——	Zn-Bacteriochlorophyll a;Zinc bacteriochlorophyll a	-12.8771	MS1 mz matched
positive_ion	meta_1129	——	——	1,2-Di-(9Z,12Z,15Z-octadecatrienoyl)-3-(Galactosyl-alpha-1-6-Galactosyl-beta-1)-glycerol;	-1.09120297754742;	MS1 mz matched
positive_ion	meta_113	2'-Deoxy-D-ribose	0.9022	——	——	MS2 reverse
positive_ion	meta_1130	——	——	——	——	Unmapped
positive_ion	meta_1131	——	——	——	——	Unmapped
positive_ion	meta_1132	——	——	Glycerol 2-(9Z,12Z-octadecadienoate) 1-hexadecanoate 3-O-[alpha-D-galactopyranosyl-(1-&gt;6)-beta-D-galactopyranoside];	-0.351402651149418;	MS1 mz matched
positive_ion	meta_1133	——	——	TG(20:0/22:2(13Z,16Z)/o-18:0);TG(18:1(9Z)/o-18:0/24:1(15Z));TG(22:2(13Z,16Z)/20:0/o-18:0);TG(20:0/o-18:0/22:2(13Z,16Z));TG(24:1(15Z)/18:1(9Z)/o-18:0);TG(22:1(13Z)/20:1(11Z)/o-18:0);TG(18:1(11Z)/o-18:0/24:1(15Z));TG(18:1(9Z)/24:1(15Z)/o-18:0);TG(24:1(15Z)/18:1(11Z)/o-18:0);TG(18:1(11Z)/24:1(15Z)/o-18:0);TG(20:1(11Z)/22:1(13Z)/o-18:0);TG(20:1(11Z)/o-18:0/22:1(13Z));	22.0099978707734;22.0099978707734;22.0099978707734;22.0099978707734;22.0099978707734;22.0099978707734;22.0099978707734;22.0099978707734;22.0099978707734;22.0099978707734;22.0099978707734;22.0099978707734;	MS1 mz matched
positive_ion	meta_1134	——	——	3-oxo-(2S)-Methylisocapryloyl-CoA;7-Methyl-3-oxooctanoyl-CoA	-9.76414173195755;-10.1980991611389	MS1 mz matched
positive_ion	meta_1135	——	——	——	——	Unmapped
positive_ion	meta_1136	——	——	——	——	Unmapped
positive_ion	meta_1137	——	——	——	——	Unmapped
positive_ion	meta_1138	——	——	——	——	Unmapped
positive_ion	meta_1139	——	——	CDP-DG(16:0/18:0);CDP-DG(18:0/16:0);	17.6148531699939;17.6148531699939;	MS1 mz matched
positive_ion	meta_114	D-Mannose	0.8979	——	——	MS2 forward
positive_ion	meta_1140	——	——	——	——	Unmapped
positive_ion	meta_1141	——	——	PC(24:0/24:0);	-6.36434896211594;	MS1 mz matched
positive_ion	meta_1142	——	——	TG(18:2(9Z,12Z)/22:1(13Z)/22:6(4Z,7Z,10Z,13Z,16Z,19Z));TG(18:2(9Z,12Z)/22:2(13Z,16Z)/22:5(4Z,7Z,10Z,13Z,16Z));TG(22:2(13Z,16Z)/18:2(9Z,12Z)/22:5(7Z,10Z,13Z,16Z,19Z));TG(22:2(13Z,16Z)/18:2(9Z,12Z)/22:5(4Z,7Z,10Z,13Z,16Z));TG(20:2n6/22:2(13Z,16Z)/22:5(4Z,7Z,10Z,13Z,16Z));TG(22:1(13Z)/22:6(4Z,7Z,10Z,13Z,16Z,19Z)/18:2(9Z,12Z));TG(22:1(13Z)/20:2n6/22:6(4Z,7Z,10Z,13Z,16Z,19Z));TG(22:1(13Z)/22:6(4Z,7Z,1…	24.453368228148;24.453368228148;24.453368228148;24.453368228148;24.453368228148;24.453368228148;24.453368228148;24.453368228148;24.453368228148;24.453368228148;24.453368228148;24.453368228148;24.453368228148;24.453368228148;24.453368228148;24.453368228148;24.453368228148;24.453368228148;	MS1 mz matched
positive_ion	meta_1143	——	——	——	——	Unmapped
positive_ion	meta_1144	——	——	TG(22:4(7Z,10Z,13Z,16Z)/22:6(4Z,7Z,10Z,13Z,16Z,19Z)/20:5(5Z,8Z,11Z,14Z,17Z));TG(20:4(5Z,8Z,11Z,14Z)/22:6(4Z,7Z,10Z,13Z,16Z,19Z)/22:5(7Z,10Z,13Z,16Z,19Z));TG(20:5(5Z,8Z,11Z,14Z,17Z)/22:4(7Z,10Z,13Z,16Z)/22:6(4Z,7Z,10Z,13Z,16Z,19Z));TG(22:6(4Z,7Z,10Z,13Z,16Z,19Z)/20:3n6/22:6(4Z,7Z,10Z,13Z,16Z,19Z));TG(20:3(5Z,8Z,11Z)/22:6(4Z,7Z,10Z,13Z,16Z,19Z)/22:6(4Z,7Z,10Z,13Z,16Z,19Z));TG(22:5(7Z,10Z,13Z,16Z,19…	-23.8270854341309;-23.8270854341309;-23.8270854341309;-23.8270854341309;-23.8270854341309;-23.8270854341309;-23.8270854341309;-23.8270854341309;-23.8270854341309;-23.8270854341309;-23.8270854341309;-23.8270854341309;-23.8270854341309;-23.8270854341309;-23	MS1 mz matched
positive_ion	meta_1145	——	——	——	——	Unmapped
positive_ion	meta_1146	——	——	Prorocentrolide	6.12074	MS1 mz matched
positive_ion	meta_1147	——	——	TG(20:1(11Z)/24:1(15Z)/18:2(9Z,12Z));TG(24:1(15Z)/20:1(11Z)/18:2(9Z,12Z));TG(20:1(11Z)/20:2n6/24:1(15Z));TG(20:1(11Z)/18:2(9Z,12Z)/24:1(15Z));TG(24:1(15Z)/20:1(11Z)/20:2n6);TG(22:0/22:2(13Z,16Z)/20:2n6);TG(22:0/18:2(9Z,12Z)/22:2(13Z,16Z));TG(22:1(13Z)/18:2(9Z,12Z)/22:1(13Z));TG(22:1(13Z)/22:1(13Z)/18:2(9Z,12Z));TG(18:2(9Z,12Z)/22:0/22:2(13Z,16Z));TG(22:1(13Z)/22:1(13Z)/20:2n6);TG(22:0/20:2n6/22:2…	20.7318259279514;20.7318259279514;20.7318259279514;20.7318259279514;20.7318259279514;20.7318259279514;20.7318259279514;20.7318259279514;20.7318259279514;20.7318259279514;20.7318259279514;20.7318259279514;20.7318259279514;20.7318259279514;20.7318259279514;20.7318259279514;	MS1 mz matched
positive_ion	meta_1148	——	——	(2S)-Pristanoyl-CoA;	17.3535820917765;	MS1 mz matched
positive_ion	meta_1149	——	——	——	——	Unmapped
positive_ion	meta_115	——	——	2-(3-Phenylpropyl)pyridine;Nitrilacarb	-7.3533720305704;13.1901759569526	MS1 mz matched
positive_ion	meta_1150	——	——	——	——	Unmapped
positive_ion	meta_1151	——	——	3-Hydroxy-3-(4-methylpent-3-en-1-yl)glutaryl-CoA;3-Hydroxy-3-(4-methylpent-3-en-1-yl)glutaryl-CoA;3-Hydroxy-3-isohexeneylglutaryl-CoA	-17.3509046965215;-17.8612163080467	MS1 mz matched
positive_ion	meta_1152	——	——	Prorocentrolide	6.12074	MS1 mz matched
positive_ion	meta_1153	——	——	——	——	Unmapped
positive_ion	meta_1154	——	——	——	——	Unmapped
positive_ion	meta_1155	——	——	——	——	Unmapped
positive_ion	meta_1156	——	——	——	——	Unmapped
positive_ion	meta_1157	——	——	——	——	Unmapped
positive_ion	meta_1158	——	——	——	——	Unmapped
positive_ion	meta_1159	——	——	——	——	Unmapped
positive_ion	meta_116	——	——	Cadalene;7-Isopropyl-1,4-dimethylazulene;Guaiazulene;1,4-Dimethyl-7-isopropylazulene	11.9415052113311;11.9415052113311;11.692184703021	MS1 mz matched
positive_ion	meta_1160	——	——	TG(22:0/22:2(13Z,16Z)/20:1(11Z));TG(22:0/20:3(5Z,8Z,11Z)/22:0);TG(24:1(15Z)/18:0/22:2(13Z,16Z));TG(24:0/20:0/20:3n6);TG(18:1(9Z)/22:1(13Z)/24:1(15Z));TG(24:0/18:1(9Z)/22:2(13Z,16Z));TG(22:1(13Z)/20:0/22:2(13Z,16Z));TG(22:0/20:3n6/22:0);TG(18:1(11Z)/22:1(13Z)/24:1(15Z));TG(22:0/18:3(9Z,12Z,15Z)/24:0);TG(20:0/20:3(5Z,8Z,11Z)/24:0);TG(20:0/24:0/20:3(5Z,8Z,11Z));TG(22:0/24:0/18:3(6Z,9Z,12Z));TG(24:0/…	-17.451532268738;-17.451532268738;-17.451532268738;-17.451532268738;-17.451532268738;-17.451532268738;-17.451532268738;-17.451532268738;-17.451532268738;-17.451532268738;-17.451532268738;-17.451532268738;-17.451532268738;-17.451532268738;-17.451532268738;	MS1 mz matched
positive_ion	meta_1161	——	——	——	——	Unmapped
positive_ion	meta_1162	——	——	——	——	Unmapped
positive_ion	meta_1163	——	——	——	——	Unmapped
positive_ion	meta_1164	——	——	(3S)-Hydroxy-tetracosa-6,9,12,15,18,21-all-cis-hexaenoyl-CoA;	18.0884993076982;	MS1 mz matched
positive_ion	meta_1165	——	——	——	——	Unmapped
positive_ion	meta_1166	——	——	——	——	Unmapped
positive_ion	meta_1167	——	——	——	——	Unmapped
positive_ion	meta_1168	——	——	——	——	Unmapped
positive_ion	meta_1169	——	——	——	——	Unmapped
positive_ion	meta_117	p-CHLOROPHENYLALANINE	0.9673	——	——	MS2 forward
positive_ion	meta_1170	——	——	——	——	Unmapped
positive_ion	meta_1171	——	——	——	——	Unmapped
positive_ion	meta_1172	——	——	——	——	Unmapped
positive_ion	meta_1173	——	——	——	——	Unmapped
positive_ion	meta_1174	——	——	——	——	Unmapped
positive_ion	meta_1175	——	——	——	——	Unmapped
positive_ion	meta_1176	——	——	——	——	Unmapped
positive_ion	meta_1177	——	——	——	——	Unmapped
positive_ion	meta_1178	——	——	——	——	Unmapped
positive_ion	meta_1179	——	——	——	——	Unmapped
positive_ion	meta_118	IS	0.9517	——	——	MS2 forward
positive_ion	meta_1180	——	——	——	——	Unmapped
positive_ion	meta_1181	——	——	Acutoside B;Helianthoside B;	-19.7865222720773;-19.7865222720773;	MS1 mz matched
positive_ion	meta_119	——	——	O-Phosphohomoserine;O-Phosphothreonine;Iminoerythrose 4-phosphate;gamma-Glutamyl-beta-aminopropiononitrile;gamma-Glutamyl-3-aminopropiononitrile	-20.5927600877854;-20.5927600877854;-20.5927600877854;-3.51589712884214	MS1 mz matched
positive_ion	meta_12	Cytosine	0.9929	——	——	MS2 forward
positive_ion	meta_120	——	——	——	——	Unmapped
positive_ion	meta_121	——	——	Tsibulin 2;Methyl (2E,4Z)-decadienoate;alpha-Terpineol formate;5-Pentyl-3h-furan-2-one;2,2,7,7-Tetramethyl-1,6-dioxaspiro[4.4]non-3-ene;Linalyl formate;4-Hydroxy-4-methyl-7-decenoic acid gamma-lactone;(3E,6Z)-Nonadien-1-yl acetate;Methyl 4,8-decadienoate;6-(3-Hexenyl)tetrahydro-2H-pyran-2-one;Ethyl octynecarboxylate;(2E,6Z)-2,6-Nonadien-1-Yl acetate;Bornyl formate;cis-3-Hexenyl tiglate;Neryl form…	1.75807832242239;1.75807832242239;1.75807832242239;1.75807832242239;1.75807832242239;1.75807832242239;1.75807832242239;1.75807832242239;1.75807832242239;1.75807832242239;1.75807832242239;1.75807832242239;1.75807832242239;1.75807832242239;1.75807832242239;1.75807832242239;1.75807832242239;1.75807832242239;1.64716876402473;1.64716876402473	MS1 mz matched
positive_ion	meta_122	3-Hydroxybenzoate	0.9444	——	——	MS2 reverse
positive_ion	meta_123	——	——	Bentoquatam;Fluoren-9-one;9-Fluorenone	-10.5519854671738;8.33067214635853	MS1 mz matched
positive_ion	meta_124	Ile-Ala	0.9871	——	——	MS2 reverse
positive_ion	meta_125	NG,NG-dimethyl-L-arginine(ADMA)	0.9882	——	——	MS2 forward
positive_ion	meta_126	N-Acetyl-D-glucosamine	0.9646	——	——	MS2 forward
positive_ion	meta_127	L-Tryptophan	0.994	——	——	MS2 forward
positive_ion	meta_128	L-Fucose	1	——	——	MS2 reverse
positive_ion	meta_129	——	——	3-Oxalomalate;3-Oxalomalic acid	-8.94973	MS1 mz matched
positive_ion	meta_13	Uracil	0.9873	——	——	MS2 forward
positive_ion	meta_130	Stavudine	0.9998	——	——	MS2 reverse
positive_ion	meta_131	——	——	1-Phenyl-1,2-propanedione;Cinnamic acid;(E)-3-(2-Hydroxyphenyl)-2-propenal;3,4-Dihydro-2H-1-benzopyran-2-one;Di-2-furanylmethane;(E)-3-(4-Hydroxyphenyl)-2-propenal;trans-Cinnamic acid;trans-Cinmate;trans-Cinmic acid;(E)-Cinmate;(2E)-3-Phenylprop-2-enoate;Dihydrocoumarin;3,4-Dihydrocoumarin;4-Hydroxycinmyl aldehyde;p-Coumaraldehyde;3-Hydroxy-1-indanone;3-Isochromanone;1,4-Dihydro-3H-2-benzopyran-3…	-9.65536333870439;-9.65536333870439;-9.65536333870439;-9.65536333870439;-9.65536333870439;-9.65536333870439;-9.65536333870439;-9.4561114849746;-9.4561114849746;-9.4561114849746;-9.4561114849746;-9.4561114849746;-9.4561114849746;-9.4561114849746	MS1 mz matched
positive_ion	meta_132	Phenol	0.7647	——	——	MS2 reverse
positive_ion	meta_133	D-Ribulose 5-phosphate	0.7299	——	——	MS2 reverse
positive_ion	meta_134	Triethanolamine	0.7909	——	——	MS2 reverse
positive_ion	meta_135	——	——	Deazaflavin;5-Deazaflavin	-17.8359	MS1 mz matched
positive_ion	meta_136	——	——	Fenchyl acetate;Dihydrocarveol acetate;Allyl 3-cyclohexylpropionate;cis-3-Hexenyl cis-3-hexenoate;alpha-Terpineol acetate;Isopulegol acetate;Yuzu lactone;Geranyl acetate;(Z)-4-Hydroxy-6-dodecenoic acid lactone;cis-3-Hexenyl trans-2-hexenoate;(3R,3aR,7aS)-3-Butylhexahydro-1(3H)-isobenzofuranone;Ethyl 2Z,4E-decadienoic acid;cis-3-Hexenyl trans-4-hexenoate;p-Menth-1-en-9-ol acetate;(S)-Santolina ace…	-1.68190758498315;-1.68190758498315;-1.68190758498315;-1.68190758498315;-1.68190758498315;-1.68190758498315;-1.68190758498315;-1.68190758498315;-1.68190758498315;-1.68190758498315;-1.68190758498315;-1.68190758498315;-1.68190758498315;-1.68190758498315;-1.	MS1 mz matched
positive_ion	meta_137	Isocitrate	0.8538	——	——	MS2 reverse
positive_ion	meta_138	Val-Val	0.9677	——	——	MS2 forward
positive_ion	meta_139	——	——	Lycoperdic acid;2-(Hydroxymethyl)-3-(acetamidomethylene)succite;2-(Acetamidomethylene)-3-(hydroxymethyl)succite	1.67189845494033;1.84282032586987	MS1 mz matched
positive_ion	meta_14	L-Proline	0.9996	——	——	MS2 forward
positive_ion	meta_140	Ala-Lys	0.8784	——	——	MS2 forward
positive_ion	meta_141	——	——	——	——	Unmapped
positive_ion	meta_142	——	——	Bentoquatam;Fluoren-9-one;9-Fluorenone	-10.5519854671738;8.33067214635853	MS1 mz matched
positive_ion	meta_143	5-L-Glutamyl-L-alanine	0.9432	——	——	MS2 forward
positive_ion	meta_144	Leu-Ser	0.8778	——	——	MS2 forward
positive_ion	meta_145	Phosphoglycolic acid	0.8116	——	——	MS2 reverse
positive_ion	meta_146	——	——	L-beta-aspartyl-L-serine ;Aspartyl-Serine;Serinyl-Aspartate;2-trans,6-trans-Farnesal;trans,trans-Farnesal;Farnesal;(2E,6E)-3,7,11-Trimethyl-2,6,10-dodecatriel;(2E,6E)-Farnesal;alpha-Santalol;beta-Santalol;4-n-Nonylphenol;4-Nonylphenol;p-Nonylphenol;Butylhydroxytoluene;BHT;2,6-Di-t-butyl-4-methylphenol;2,6-Di-tert-butyl-p-cresol;Butylated hydroxytoluene;2,6-Bis(1,1-dimethylethyl)-4-methylphenol;Ca…	23.9581251703413;23.9581251703413;23.9581251703413;11.6952875952624;11.6952875952624;11.6952875952624;11.6952875952624;11.6952875952624;11.6952875952624;11.6952875952624;11.6952875952624;11.6952875952624;11.6952875952624;11.6952875952624;11.6952875952624;11.6952875952624;11.6952875952624;11.6952875952624;11.6952875952624;11.6952875952624;11.6952875952624	MS1 mz matched
positive_ion	meta_147	Glycerol	0.818	——	——	MS2 reverse
positive_ion	meta_148	——	——	Fenclorim	-18.2078	MS1 mz matched
positive_ion	meta_149	Atrolactic acid	0.7223	——	——	MS2 reverse
positive_ion	meta_15	L-Valine	0.9887	——	——	MS2 forward
positive_ion	meta_150	——	——	——	——	Unmapped
positive_ion	meta_151	——	——	Isoleucyl-Proline;L-isoleucyl-L-proline ;Leucyl-Proline;L-leucyl-L-proline ;	-1.72037907469748;-1.72037907469748;-1.72037907469748;-1.72037907469748;	MS1 mz matched
positive_ion	meta_152	——	——	——	——	Unmapped
positive_ion	meta_153	alpha-N-Acetyl-L-glutamine	0.6182	——	——	MS2 forward
positive_ion	meta_154	3-Hydroxycapric acid	0.6534	——	——	MS2 reverse
positive_ion	meta_155	——	——	N-Hydroxy-MeIQx	17.8853	MS1 mz matched
positive_ion	meta_156	Leu-Val	0.9831	——	——	MS2 forward
positive_ion	meta_157	Lys-Cys	0.9679	——	——	MS2 reverse
positive_ion	meta_158	Gly-Arg	0.8897	——	——	MS2 forward
positive_ion	meta_159	——	——	Sampangine;Metsulfovax	-6.18968080585562;-20.5694907074202	MS1 mz matched
positive_ion	meta_16	L-Threonine	0.9983	——	——	MS2 forward
positive_ion	meta_160	Ile-Thr	0.6305	——	——	MS2 forward
positive_ion	meta_161	——	——	——	——	Unmapped
positive_ion	meta_162	——	——	Tungsten carbide;WC	-9.69631	MS1 mz matched
positive_ion	meta_163	Glu-Ser	0.8658	——	——	MS2 forward
positive_ion	meta_164	Theanine	0.7611	——	——	MS2 forward
positive_ion	meta_165	——	——	Benzoylagmatine	-22.3632	MS1 mz matched
positive_ion	meta_166	——	——	2-(3-Phenylpropyl)pyridine;Nitrilacarb	-7.3533720305704;13.1901759569526	MS1 mz matched
positive_ion	meta_167	——	——	1,4-Bis(chloromethoxymethyl)benzene	22.0325	MS1 mz matched
positive_ion	meta_168	——	——	——	——	Unmapped
positive_ion	meta_169	Ketoprofen	0.7033	——	——	MS2 reverse
positive_ion	meta_17	Tyramine	0.8808	——	——	MS2 forward
positive_ion	meta_170	Salicyluric acid	0.9972	——	——	MS2 reverse
positive_ion	meta_171	——	——	Hercynine;lpha,lpha,lpha-Trimethyl-L-histidine	23.7225	MS1 mz matched
positive_ion	meta_172	——	——	Heptyl 4-hydroxybenzoate;Eremopetasidione;4-Heptyloxybenzoic acid;Heptyl p-hydroxybenzoate;Heptylparaben	11.3770891895342;11.3770891895342;11.5655379070041;11.5655379070041	MS1 mz matched
positive_ion	meta_173	L-Carnitine	0.6026	——	——	MS2 reverse
positive_ion	meta_174	——	——	2,5-Dimethyl-3-(methyldithio)furan;cis-Aconitate;cis-Aconitic acid;trans-Aconitate;trans-Aconitic acid;Dehydroascorbate;Dehydroascorbic acid;L-Dehydroascorbate;L-Dehydroascorbic acid	9.73293999324553;14.9411204920976;14.9411204920976;14.9411204920976	MS1 mz matched
positive_ion	meta_175	Bethanechol cation	0.6031	——	——	MS2 reverse
positive_ion	meta_176	N-Methylephedrine	0.7567	——	——	MS2 reverse
positive_ion	meta_177	N-Acetyl-L-tyrosine	0.9326	——	——	MS2 reverse
positive_ion	meta_178	——	——	alpha-Turmerone;Isohumbertiol;beta-Elemenone;Mustakone;4,7(11)-Guaiadien-8-one;beta-Atlantone;Solavetivone;(+)-4,11-Eudesmadien-3-one;Valerenal;Vulgarone A;1,3,5-Bisabolatrien-10-one;Xanthorrhizol;Patchoulenone;beta-Santalal;(5alpha,10alpha)-3,7(11)-Eudesmadien-2-one;(E)-10,11-Dihydro-alpha-atlantone;Zerumbone;Rotundone;beta-Sinensal;Dendrolasin;Furanoeremophilane;Bisacumol;Vulgarone B;Curlone;Si…	-18.6338849742931;-18.6338849742931;-18.6338849742931;-18.6338849742931;-18.6338849742931;-18.6338849742931;-18.6338849742931;-18.6338849742931;-18.6338849742931;-18.6338849742931;-18.6338849742931;-18.6338849742931;-18.6338849742931;-18.6338849742931;-18	MS1 mz matched
positive_ion	meta_179	——	——	Pirbuterol;Pirbuterol	-1.6344129158254;-1.6656436838928	MS1 mz matched
positive_ion	meta_18	——	——	——	——	Unmapped
positive_ion	meta_180	——	——	Dioscoretine;Valeroidine	5.00232631394336;4.9757886418146	MS1 mz matched
positive_ion	meta_181	——	——	——	——	Unmapped
positive_ion	meta_182	——	——	——	——	Unmapped
positive_ion	meta_183	——	——	5-phosphonooxy-L-lysine;5-Phosphonooxy-L-lysine;O-Phosphohydroxy-L-lysine;(5R)-5-Phosphonooxy-L-lysine;2-Deoxystreptamine phospahte;2-Deoxystreptamine 4-phosphate;Phosphoallohydroxy-L-lysine	-3.19209444311664;-3.30487286979518;-3.30487286979518;-3.30487286979518;-3.30487286979518	MS1 mz matched
positive_ion	meta_184	4-Hydroxyphenylpyruvate	0.6752	——	——	MS2 reverse
positive_ion	meta_185	4-Pyridoxic acid	0.9798	——	——	MS2 reverse
positive_ion	meta_186	Uridine	0.9982	——	——	MS2 forward
positive_ion	meta_187	Ile-Ile	0.9901	——	——	MS2 forward
positive_ion	meta_188	——	——	Sulfoquinovose;6-Deoxy-6-sulfo-D-glucopyranose;6-Deoxy-6-sulfo-D-glucose;6-Deoxy-6-sulfo-D-fructose	-2.86627163981782;-2.86627163981782	MS1 mz matched
positive_ion	meta_189	Lys-Val	0.988	——	——	MS2 reverse
positive_ion	meta_19	Nicotinamide	0.987	——	——	MS2 forward
positive_ion	meta_190	Myristic acid	0.772	——	——	MS2 reverse
positive_ion	meta_191	——	——	Isopimpinellin;Coriandrone C;Glycerophosphoglycerol	-11.4747718029344;-11.4747718029344;-2.03210316576547	MS1 mz matched
positive_ion	meta_192	——	——	4-Hydroxyclonidine;Guanfacine;phazoline hydrochloride;N-[(4-Chlorophenyl)methyl]-N-ethyl-2-pyridimine	0.294197722088169;0.294197722088169;2.7323070522021;2.7323070522021	MS1 mz matched
positive_ion	meta_193	Thr-Glu	0.6582	——	——	MS2 forward
positive_ion	meta_194	——	——	Lansiumamide A;	10.0612020020152;	MS1 mz matched
positive_ion	meta_195	——	——	Elaeokanine C	-5.68297	MS1 mz matched
positive_ion	meta_196	——	——	Pyrogallol-2-O-sulphate;Pyrogallol-1-O-sulphate;5-Sulfoxymethylfurfural;3-Bromo-2Z-heptenoic acid;3-Bromo-2Z-heptenoate;(2Z)-3-Bromoheptenoic acid	21.80412893191;21.80412893191;21.80412893191;-5.82540673480814	MS1 mz matched
positive_ion	meta_197	4-Nitroquinoline-1-oxide	0.9478	——	——	MS2 reverse
positive_ion	meta_198	——	——	(3beta,6beta)-Furanoeremophilane-3,6-diol;Blennin A;13-Hydroxymarasmene;Ketopelenolide a;(3beta,8beta)-3-Hydroxy-7(11)-eremophilen-12,8-olide;1-Hydroxyacorenone;3-Hydroxytrichothecene;3beta-Hydroxycinnamolide;Gemfibrozil;Heliannuol A;3-Ketoapotrichothecene;Procurcumadiol;Valerenolic acid;Cadabicilone;(6beta,8alpha)-6-Hydroxy-7(11)-eremophilen-12,8-olide;3beta-Dihydroxymarasmene;FS4 toxin;Heliannu…	-11.5711382035622;-11.5711382035622;-11.5711382035622;-11.5711382035622;-11.5711382035622;-11.5711382035622;-11.5711382035622;-11.5711382035622;-11.5711382035622;-11.5711382035622;-11.5711382035622;-11.5711382035622;-11.5711382035622;-11.5711382035622;-11	MS1 mz matched
positive_ion	meta_199	Asn-Pro	0.8459	——	——	MS2 reverse
positive_ion	meta_2	——	——	——	——	Unmapped
positive_ion	meta_20	Picolinic acid	0.7179	——	——	MS2 forward
positive_ion	meta_200	Deoxyadenosine	0.999	——	——	MS2 forward
positive_ion	meta_201	Ile-Cys	0.9841	——	——	MS2 reverse
positive_ion	meta_202	——	——	Allantoic acid;Allantoate;Allantoic acid	-3.15129591866315;-3.40803364405983	MS1 mz matched
positive_ion	meta_203	——	——	cyclic Melatonin;(1xi,3xi)-1,2,3,4-Tetrahydro-1-methyl-beta-carboline-3-carboxylic acid;	-6.6391277744038;-6.6391277744038;	MS1 mz matched
positive_ion	meta_204	——	——	——	——	Unmapped
positive_ion	meta_205	——	——	Galactosylglycerol;(2R)-1-O-beta-D-Galactopyranosylglycerol;3-beta-D-Galactosyl-sn-glycerol;Galactosylglycerol;2-O-(alpha-D-Glucopyranosyl)glycerol;2-O-alpha-D-Glucosylglycerol	-4.59503829151456;-4.59503829151456;-4.72254646006345;-4.72254646006345	MS1 mz matched
positive_ion	meta_206	1,2-Diacetylhydrazine	0.9713	——	——	MS2 reverse
positive_ion	meta_207	Val-His	0.9219	——	——	MS2 forward
positive_ion	meta_208	5'-O-methylthymidine	0.886	——	——	MS2 reverse
positive_ion	meta_209	——	——	Clausine L;Methyl 6-methoxy-9H-carbazole-3-carboxylate;Ketorolac;Mukonine;Pranoprofen;1-Hydroxy-3-methoxy-10-methylacridone;1,6-Dimethoxy-9H-carbazole-3-carboxaldehyde;N-D-Glucosylarylamine	-23.7502771589325;-23.7502771589325;-23.7502771589325;-23.7502771589325;-23.7502771589325;-23.7502771589325;-23.7502771589325;-17.8742188083765	MS1 mz matched
positive_ion	meta_21	5-Methylcytosine	0.7369	——	——	MS2 forward
positive_ion	meta_210	L-Cystine	0.6093	——	——	MS2 reverse
positive_ion	meta_211	Caffeine	0.989	——	——	MS2 reverse
positive_ion	meta_212	Glycerophosphocholine	0.9781	——	——	MS2 forward
positive_ion	meta_213	——	——	(E)-2-(2,4-Hexadiynylidene)-1,6-dioxaspiro[4.5]dec-3-ene;(+)-(1R,2R)-1,2-Diphenylethane-1,2-diol;Ethyl 1-naphthylacetic acid;Ichthyotherol;2H-Pyran-3-ol, tetrahydro-2-(1-nonene-3,5,7-triynyl)-, (2S-(2alpha(E),3beta))-;Dihydropinosylvin;Lunularin;3,4'-Ethylenebisphenol;4-Benzyloxybenzyl alcohol;Cuniol;4,4'-Dihydroxybibenzyl;4,4'-(1,2-Ethanediyl)bisphenol;1,1-Bis(4-hydroxyphenyl)ethane;Bisphenol E;…	21.5801652788607;21.5801652788607;21.5801652788607;21.4853474601545;21.4853474601545;21.4853474601545;21.4853474601545;21.4853474601545;21.4853474601545;21.4853474601545;21.4853474601545	MS1 mz matched
positive_ion	meta_214	——	——	2-Keto-3-deoxy-6-phosphogluconic acid;6-Phosphonoglucono-D-lactone;Heritonin;3'-O-Methylbatatasin III;Dihydroechinofuran	8.13575396566205;8.13575396566205;-13.9466988164127;-13.9466988164127;-13.9466988164127	MS1 mz matched
positive_ion	meta_215	Lys-Leu	0.9653	——	——	MS2 forward
positive_ion	meta_216	D-Glucose 6-phosphate	0.9582	——	——	MS2 forward
positive_ion	meta_217	——	——	(卤)-2-(1-Methylpropyl)-4,6-dinitrophenol;Dinoseb;2,4-Dinitro-6-(1-methylpropyl)phenol;Dinoterb	-6.75414997998375;-6.6645950883445;-6.6645950883445	MS1 mz matched
positive_ion	meta_218	——	——	Ng-L-Glutamyl-L-aspartic acid;Na-L-Glutamyl-L-aspartic acid;L-beta-aspartyl-L-glutamic acid ;	3.43101211136327;3.43101211136327;3.43101211136327;	MS1 mz matched
positive_ion	meta_219	——	——	1,6-Dimethoxypyrene;1,6-Dimethoxypyrene	9.53607750958499;9.45862523918936	MS1 mz matched
positive_ion	meta_22	1,2,3-Benzenetriol	0.9693	——	——	MS2 reverse
positive_ion	meta_220	Ile-Met	0.9243	——	——	MS2 forward
positive_ion	meta_221	——	——	Dehydroanonaine;2-Naphthalenol 2-aminobenzoate;4-O-(beta-L-Arabinofuranosyl)-(2S,4S)-4-hydroxyproline	20.4158481933908;20.4158481933908;-1.90041448035324	MS1 mz matched
positive_ion	meta_222	——	——	2,3,5,7,9-Pentathiadecane 2,2-dioxide;	-4.10352066731613;	MS1 mz matched
positive_ion	meta_223	Thiamine	0.9901	——	——	MS2 forward
positive_ion	meta_224	——	——	5-phosphonooxy-L-lysine;Falcarinone;(Z)-1,9-Heptadecadiene-4,6-diyn-3-one;Dehydrofalcarinol	-3.71644514589506;-4.54231809361426;-4.54231809361426	MS1 mz matched
positive_ion	meta_225	Val-Phe	0.7997	——	——	MS2 forward
positive_ion	meta_226	trans-Vaccenic acid	0.894	——	——	MS2 forward
positive_ion	meta_227	——	——	Maculine;1,3-Dioxolo(4,5-g)furo(2,3-b)quinoline, 9-methoxy-	-21.3945	MS1 mz matched
positive_ion	meta_228	Cytidine	0.9999	——	——	MS2 reverse
positive_ion	meta_229	Pro-Trp	0.9942	——	——	MS2 reverse
positive_ion	meta_23	——	——	Brunfelsamidine	-9.16893	MS1 mz matched
positive_ion	meta_230	——	——	Pyrimethamine;Pyrimethamine;Chrysoidine	-3.52341935401787;-3.62781957160875;-3.62781957160875	MS1 mz matched
positive_ion	meta_231	——	——	Mirtazapine;Antazoline;Mirtazapine;Brevicolline;Acridine orange;3,6-Bis(dimethylamino)acridine	6.0345176004364;6.0345176004364;6.02546633530704;6.02546633530704;6.02546633530704	MS1 mz matched
positive_ion	meta_232	——	——	3',4',5'-Trimethoxycinnamyl alcohol acetate;Sapidolide A;Nevirapine;SB 200646;N-(1-Methyl-5-indolyl)-N'-(3-pyridyl)urea	2.16560164745324;2.16560164745324;-3.00619878198805;-3.00619878198805	MS1 mz matched
positive_ion	meta_233	——	——	L-Agaritine;4-amino-MX;Agaritine	4.09550836301086;4.09550836301086;4.1179701103058	MS1 mz matched
positive_ion	meta_234	——	——	2-Amino-4-oxo-6-(1',2'-dioxoprolyl)-7,8-dihydroxypteridine;2-[(2R,5Z)-2-Carboxy-4-methylthiazol-5(2H)-ylidene]ethyl phosphate;2-(2-Carboxy-4-methylthiazol-5-yl)ethyl phosphate;4-Methyl-5-[2-(phosphonooxy)ethyl]-1,3-thiazole-2-carboxylate;cThz-P	10.4974470271742;18.356922740826;18.356922740826	MS1 mz matched
positive_ion	meta_235	——	——	5-(4-Chloro-3-hydroxy-1-butynyl)-2,2'-bithiophene;	-16.1729492654749;	MS1 mz matched
positive_ion	meta_236	Inosine	0.9997	——	——	MS2 forward
positive_ion	meta_237	——	——	3-Methoxyestra-1,3,5(10),16-tetraene;4-[1-Ethyl-2-(4-methylphenyl)butyl]phenol;3-(p-Phenyl)-4-(p-tolyl)hexane	8.64373428997518;8.64373428997518	MS1 mz matched
positive_ion	meta_238	Gly-Gln	0.673	——	——	MS2 reverse
positive_ion	meta_239	——	——	N-[(Ethoxycarbonyl)methyl)-p-menthane-3-carboxamide;	8.96325454465809;	MS1 mz matched
positive_ion	meta_24	——	——	Melamine;Melamine;2,4,6-Triamino-1,3,5-triazine	21.2916439039042;21.2916439039042	MS1 mz matched
positive_ion	meta_240	——	——	5'-Deoxy-5'-fluoroadenosine	13.3713	MS1 mz matched
positive_ion	meta_241	Acetylcarnitine	0.7113	——	——	MS2 reverse
positive_ion	meta_242	——	——	Carotamine;Deidaclin;NSC 370273	24.2862583630064;-12.2638558553311	MS1 mz matched
positive_ion	meta_243	Ergothioneine	0.9346	——	——	MS2 reverse
positive_ion	meta_244	Pro-Arg	0.7787	——	——	MS2 forward
positive_ion	meta_245	——	——	——	——	Unmapped
positive_ion	meta_246	Indole	0.9863	——	——	MS2 reverse
positive_ion	meta_247	Phenylacetic acid	0.9967	——	——	MS2 reverse
positive_ion	meta_248	——	——	7-Aminonitrazepam;3-Oxohexobarbital	8.51393903005234;19.1156464753027	MS1 mz matched
positive_ion	meta_249	Val-Arg	0.9583	——	——	MS2 forward
positive_ion	meta_25	——	——	Melamine;Melamine;2,4,6-Triamino-1,3,5-triazine	20.17048855884;20.17048855884	MS1 mz matched
positive_ion	meta_250	Arg-Val	0.9204	——	——	MS2 forward
positive_ion	meta_251	Palmitic acid	0.7712	——	——	MS2 reverse
positive_ion	meta_252	——	——	Disulfoton;Ethylthiometon	-14.9612	MS1 mz matched
positive_ion	meta_253	Sulfadoxine	0.636	——	——	MS2 reverse
positive_ion	meta_254	Harmine	0.9934	——	——	MS2 reverse
positive_ion	meta_255	L-Pyroglutamic acid	0.7726	——	——	MS2 forward
positive_ion	meta_256	Thr-Arg	0.9425	——	——	MS2 forward
positive_ion	meta_257	——	——	Thymidine glycol;Gamma Glutamylglutamic acid;Ranunculin	-24.792485859166;-24.792485859166;15.9581577380443	MS1 mz matched
positive_ion	meta_258	——	——	L-Acetopine;Melatonin;N-Acetyl-5-methoxytryptamine;Aminoglutethimide	7.94857234917851;-9.47780728338371;-9.47780728338371	MS1 mz matched
positive_ion	meta_259	L-Saccharopine	0.9988	——	——	MS2 forward
positive_ion	meta_26	L-Glutamate	0.9978	——	——	MS2 forward
positive_ion	meta_260	Phthalic acid Mono-2-ethylhexyl Ester	0.9979	——	——	MS2 reverse
positive_ion	meta_261	Phe-Ile	0.885	——	——	MS2 reverse
positive_ion	meta_262	——	——	Alpha-Linolenic acid;Calendic acid;Gamma-Linolenic acid;Punicic acid;Linolenelaidic acid;(6Z,9Z,12Z)-Octadecatrienoic acid;6,9,12-Octadecatrienoic acid;gamma-Linolenic acid;Gamolenic acid;(9Z,12Z,15Z)-Octadecatrienoic acid;alpha-Linolenic acid;9,12,15-Octadecatrienoic acid;Linolete;alpha-Linolete;Crepenyte;(9Z)-Octadec-9-en-12-ynoate;(Z)-9-Octadecen-12-ynoic acid;Crepenynic acid;(9Z,11E,13E)-Octa…	24.0305870718907;24.0305870718907;24.0305870718907;24.0305870718907;24.0305870718907;23.9594198356943;23.9594198356943;23.9594198356943;23.9594198356943;23.9594198356943;23.9594198356943	MS1 mz matched
positive_ion	meta_263	5-Methylcytidine	1	——	——	MS2 reverse
positive_ion	meta_264	——	——	Glycerophosphocholine;Tolmetin;Ismine	-3.20455445608321;-12.446267131312;-12.446267131312	MS1 mz matched
positive_ion	meta_265	Pro-Thr	0.7582	——	——	MS2 reverse
positive_ion	meta_266	——	——	Tolmetin sodium	-11.4625	MS1 mz matched
positive_ion	meta_267	Ribothymidine	0.8315	——	——	MS2 reverse
positive_ion	meta_268	alpha-Farnesene	0.728	——	——	MS2 reverse
positive_ion	meta_269	——	——	——	——	Unmapped
positive_ion	meta_27	L-Pipecolic acid	0.9999	——	——	MS2 forward
positive_ion	meta_270	Oxaloacetate	0.6031	——	——	MS2 reverse
positive_ion	meta_271	——	——	4-Hydroxyphenylacetylglutamine;4-Hydroxyphenylacetylglutamic acid;p-Hydroxyphenylacetylglutamic acid;4-Hydroxyphenylacetylglutamate;p-Hydroxyphenylacetylglutamate;Fenitropan	-6.89174439783612;-6.75940330825764;-6.75940330825764	MS1 mz matched
positive_ion	meta_272	1-Methyladenosine	0.9922	——	——	MS2 forward
positive_ion	meta_273	——	——	——	——	Unmapped
positive_ion	meta_274	——	——	2'-O-Methyladenosine;1-Methyladenosine;3'-O-Methyladenosine;N6-Methyladenosine;Dodemorph;Oleamide;Oleyl amide;(Z)-9-Octadecemide	18.1321793209506;18.1321793209506;18.1321793209506;18.1321793209506;3.91080658966678;3.91080658966678	MS1 mz matched
positive_ion	meta_275	——	——	——	——	Unmapped
positive_ion	meta_276	Guanosine	0.9906	——	——	MS2 forward
positive_ion	meta_277	——	——	Citrusinine I;Citpressine I;Sphinganine;Dihydrosphingosine;2-Amino-1,3-dihydroxyoctadecane	19.9141038322325;19.9141038322325;6.30604706778653	MS1 mz matched
positive_ion	meta_278	——	——	Isopimpinellin;Coriandrone C;Glycerophosphoglycerol	-11.4747718029344;-11.4747718029344;-2.03210316576547	MS1 mz matched
positive_ion	meta_279	——	——	Ng-L-Glutamyl-L-aspartic acid;Na-L-Glutamyl-L-aspartic acid;L-beta-aspartyl-L-glutamic acid ;	3.43101211136327;3.43101211136327;3.43101211136327;	MS1 mz matched
positive_ion	meta_28	——	——	Flucytosine;4-Guanidinobutal;(R)-Piperazine-2-carboxamide;(S)-Piperazine-2-carboxamide	-3.87319170353178;13.9437385642203;13.9437385642203;13.9437385642203	MS1 mz matched
positive_ion	meta_280	Xanthosine	0.9881	——	——	MS2 forward
positive_ion	meta_281	Pro-Glu	0.9554	——	——	MS2 reverse
positive_ion	meta_282	——	——	Arginyl-Isoleucine;Arginyl-Leucine;Isoleucyl-Arginine;Leucyl-Arginine;Indoleglycerol phosphate;1-C-(Indol-3-yl)glycerol 3-phosphate;(3-Indolyl)-glycerol phosphate;C1-(3-Indolyl)-glycerol 3-phosphate;(1S,2R)-1-C-(Indol-3-yl)glycerol 3-phosphate;Indole-3-glycerol phosphate	22.8189318088114;22.8189318088114;22.8189318088114;22.8189318088114;-11.8618815712689	MS1 mz matched
positive_ion	meta_283	——	——	Polixetonium chloride;Bis-D-fructose 2',1:2,1'-dianhydride;Difructose anhydride I;Di-D-fructose 1,2'; 2,1' dianhydride;D-Fructofuranose 1,2':2,3'-dianhydride	1.87593299897868;1.2341656546918;1.2341656546918	MS1 mz matched
positive_ion	meta_284	——	——	4-Hydroxy-3-methoxy-2,10-bisaboladien-9-one;Tetranor 12-HETE;Juvenile hormone II acid;(2E,6E)-(10R,11S)-10,11-Epoxy-3,7,11-trimethyltrideca-2,6-dienoic acid;(2E,6E)-(10R,11S)-10,11-Epoxy-3,7,11-trimethyltrideca-2,6-dienoate;(2E,6E)-10,11-Epoxy-3,7,11-trimethyltridecadienoic acid;Juvabione;Juvenile hormone III	18.0522656363573;18.0522656363573;18.0323545521132;18.0323545521132;18.0323545521132	MS1 mz matched
positive_ion	meta_285	Lys-Thr	0.9604	——	——	MS2 forward
positive_ion	meta_286	——	——	Avenanthramide L;	-15.4496367242073;	MS1 mz matched
positive_ion	meta_287	Arg-Ala	0.784	——	——	MS2 reverse
positive_ion	meta_288	Asp-Arg	0.8249	——	——	MS2 forward
positive_ion	meta_289	——	——	Pyridine N-oxide glucuronide;16-Hydroxypalmitate;16-Hydroxypalmitic acid	13.2240439567435;-0.367329561746071	MS1 mz matched
positive_ion	meta_29	.beta.-Homoproline	0.8889	——	——	MS2 forward
positive_ion	meta_290	——	——	——	——	Unmapped
positive_ion	meta_291	——	——	——	——	Unmapped
positive_ion	meta_292	——	——	——	——	Unmapped
positive_ion	meta_293	——	——	——	——	Unmapped
positive_ion	meta_294	——	——	5-(4-Acetoxy-3-oxo-1-butynyl)-2,2'-bithiophene;Furocaespitane	20.2215714031223;19.6546776580806	MS1 mz matched
positive_ion	meta_295	——	——	3-Deoxy-D-glycero-D-galacto-2-nonulosonic acid;2-O-(alpha-D-Mannosyl)-D-glycerate;alpha-Mannosylglycerate;2-O-(alpha-D-Mannopyranosyl)-D-glycerate;2-O-(alpha-D-Glucopyranosyl)-D-glycerate;(R)-2-(alpha-D-Glucopyranosyloxy)-3-hydroxypropanoate;3-Deoxy-D-glycero-D-galacto-non-2-ulosonic acid;2-Keto-3-deoxy-D-glycero-D-galacto-nononic acid;KDN;Deamited neuraminic acid;Ketodeoxynonulonic acid;3-Deoxy-…	-1.61183570342178;-1.49209525242625;-1.49209525242625;-1.49209525242625	MS1 mz matched
positive_ion	meta_296	Pro-Met	0.959	——	——	MS2 reverse
positive_ion	meta_297	Epicatechin	0.8534	——	——	MS2 reverse
positive_ion	meta_298	Pro-Asp	0.9974	——	——	MS2 reverse
positive_ion	meta_299	Tulobuterol	0.9832	——	——	MS2 reverse
positive_ion	meta_3	L-homoserine	0.7802	——	——	MS2 forward
positive_ion	meta_30	L-Leucine	0.9957	——	——	MS2 forward
positive_ion	meta_300	——	——	3-hydroxyropivacaine;Verapamil metabolite D-617;3'-Hydroxyropivacaine;4'-Hydroxyropivacaine	-14.717465254578;-14.717465254578;-14.6206367070655;-14.6206367070655	MS1 mz matched
positive_ion	meta_301	6-Benzylaminopurine	0.9996	——	——	MS2 reverse
positive_ion	meta_302	——	——	Lamivudine-monophosphate;	-9.70132843519481;	MS1 mz matched
positive_ion	meta_303	——	——	Galactosylglycerol;(2R)-1-O-beta-D-Galactopyranosylglycerol;3-beta-D-Galactosyl-sn-glycerol;Galactosylglycerol;2-O-(alpha-D-Glucopyranosyl)glycerol;2-O-alpha-D-Glucosylglycerol	-4.59503829151456;-4.59503829151456;-4.72254646006345;-4.72254646006345	MS1 mz matched
positive_ion	meta_304	Coumarin	0.7832	——	——	MS2 reverse
positive_ion	meta_305	EDTA	0.8559	——	——	MS2 forward
positive_ion	meta_306	2-Phenylacetamide	0.9898	——	——	MS2 reverse
positive_ion	meta_307	——	——	norsertraline;12-OPDA;(15Z)-12-Oxophyto-10,15-dienoate;(15Z)-12-Oxophyto-10,15-dienoic acid;9(S),13(S)-12-Oxo-PDA;12-Oxo-10,15(Z)-phytodienoic acid;(9Z,15Z)-(13S)-12,13-Epoxyoctadeca-9,11,15-trienoic acid;(9Z,15Z)-(13S)-12,13-Epoxyoctadeca-9,11,15-trienoate;(9Z)-(13S)-12,13-Epoxyoctadeca-9,11,15-trienoate;12,13(S)-EOT;12,13(S)-EOTrE;alpha-Licanic acid;(9Z,11E,13E)-4-Oxooctadeca-9,11,13-trienoic a…	10.2668350429077;7.52899175170271;7.52899175170271;7.52899175170271;7.52899175170271;7.52899175170271;7.52899175170271;7.52899175170271;7.52899175170271;7.52899175170271	MS1 mz matched
positive_ion	meta_308	——	——	10,11-Dihydroxycarbamazepine;Dihydroxycarbazepine;10,11-Dihydro-10,11-dihydroxy-5H-dibenzazepine-5-carboxamide;10,11-Dihydroxycarbamazepine	13.6893400368455;13.6893400368455	MS1 mz matched
positive_ion	meta_309	——	——	——	——	Unmapped
positive_ion	meta_31	L-Asparagine	0.9994	——	——	MS2 forward
positive_ion	meta_310	——	——	Tridecanoylglycine;	-2.74247627392183;	MS1 mz matched
positive_ion	meta_311	Stearidonic Acid	0.872	——	——	MS2 forward
positive_ion	meta_312	Traumatic Acid	0.6249	——	——	MS2 reverse
positive_ion	meta_313	Prunasin	0.8831	——	——	MS2 reverse
positive_ion	meta_314	Tyr-Ile	0.804	——	——	MS2 forward
positive_ion	meta_315	16-Hydroxypalmitic acid	0.7433	——	——	MS2 reverse
positive_ion	meta_316	——	——	Glycerophosphocholine;Tolmetin;Ismine	-3.20455445608321;-12.446267131312;-12.446267131312	MS1 mz matched
positive_ion	meta_317	——	——	Heliotrine;9-Heliotrylheliotridine	3.51226	MS1 mz matched
positive_ion	meta_318	——	——	Benzoyl meso-tartaric acid;Aplotaxene;5alpha-Gone;Gone;18-Norestrane;5beta-Gone	20.0635029538542;-13.3494617797986;-13.3494617797986;-13.3494617797986;-13.3494617797986	MS1 mz matched
positive_ion	meta_319	all cis-(6,9,12)-Linolenic acid	0.8061	——	——	MS2 forward
positive_ion	meta_32	D-Aspartic acid	0.9993	——	——	MS2 forward
positive_ion	meta_320	——	——	(1xi,3S)-1,2,3,4-Tetrahydro-1-methyl-beta-carboline-1,3-dicarboxylic acid;2,3-Dihydrothiemycin	-1.30210158983423;-13.4987871156657	MS1 mz matched
positive_ion	meta_321	Dibutyl sebacate	0.6012	——	——	MS2 forward
positive_ion	meta_322	S-Methyl-5'-thioadenosine	0.9999	——	——	MS2 forward
positive_ion	meta_323	2-Methylguanosine	0.9854	——	——	MS2 forward
positive_ion	meta_324	Linoleic acid	0.9117	——	——	MS2 forward
positive_ion	meta_325	Rhapontigenin	0.6405	——	——	MS2 forward
positive_ion	meta_326	——	——	(-)-(E)-1-(4-Hydroxyphenyl)-7-phenyl-6-hepten-3-ol;Miltirone;4-Prenyldihydropinosylvin;Miltirone;Diethylstilbestrol monomethyl ether;Mestilbol;3-Hydroxy-1-methylestra-1,3,5(10),6-tetraen-17-one;1-Methyl-6-dehydroestrone	17.7915536379019;17.7915536379019;17.7203166974839;17.7203166974839;17.7203166974839;17.7203166974839	MS1 mz matched
positive_ion	meta_327	Dehydroabietic acid	0.6752	——	——	MS2 reverse
positive_ion	meta_328	——	——	Ng-L-Glutamyl-L-aspartic acid;Na-L-Glutamyl-L-aspartic acid;L-beta-aspartyl-L-glutamic acid ;	3.43101211136327;3.43101211136327;3.43101211136327;	MS1 mz matched
positive_ion	meta_329	N-Acetyl-D-Glucosamine 6-Phosphate	0.9527	——	——	MS2 forward
positive_ion	meta_33	——	——	——	——	Unmapped
positive_ion	meta_330	Meclofenoxate	0.8968	——	——	MS2 reverse
positive_ion	meta_331	Sphinganine	0.9726	——	——	MS2 forward
positive_ion	meta_332	——	——	2,3,5,7,9-Pentathiadecane 2,2-dioxide;	-4.10352066731613;	MS1 mz matched
positive_ion	meta_333	——	——	Asparenyol;Phenprocoumon;Ipriflavone;2-(4-Methoxyphenethyl)chromone;(2-Isopropyl-1-benzofuran-3-yl)(4-hydroxyphenyl)methanone;2-Isopropyl-3-(4-hydroxybenzoyl)benzofuran	18.0486273374574;18.0486273374574;18.0486273374574;18.2071394121636;18.2071394121636	MS1 mz matched
positive_ion	meta_334	Arg-Gln	0.7492	——	——	MS2 forward
positive_ion	meta_335	Agomelatine	0.8663	——	——	MS2 forward
positive_ion	meta_336	Arg-Glu	0.9548	——	——	MS2 forward
positive_ion	meta_337	Desipramine	0.9852	——	——	MS2 reverse
positive_ion	meta_338	——	——	Avenanthramide 1p;(E)-Avenanthramide D;Guanosine;Isoguanosine;Crotonoside	12.5125202078578;12.5125202078578;-13.0699699072093;-13.0699699072093	MS1 mz matched
positive_ion	meta_339	——	——	5-(4-Chloro-3-hydroxy-1-butynyl)-2,2'-bithiophene;	-16.1729492654749;	MS1 mz matched
positive_ion	meta_34	Methyl acetoacetate	0.9958	——	——	MS2 reverse
positive_ion	meta_340	——	——	——	——	Unmapped
positive_ion	meta_341	——	——	3-Deoxy-D-glycero-D-galacto-2-nonulosonic acid;2-O-(alpha-D-Mannosyl)-D-glycerate;alpha-Mannosylglycerate;2-O-(alpha-D-Mannopyranosyl)-D-glycerate;2-O-(alpha-D-Glucopyranosyl)-D-glycerate;(R)-2-(alpha-D-Glucopyranosyloxy)-3-hydroxypropanoate;3-Deoxy-D-glycero-D-galacto-non-2-ulosonic acid;2-Keto-3-deoxy-D-glycero-D-galacto-nononic acid;KDN;Deamited neuraminic acid;Ketodeoxynonulonic acid;3-Deoxy-…	2.11840198077075;2.23814287842734;2.23814287842734;2.23814287842734	MS1 mz matched
positive_ion	meta_342	Glutathione	0.99	——	——	MS2 forward
positive_ion	meta_343	——	——	Selenocystathionine;L-Selenocystathionine	7.4305245948607;18.2049814029194	MS1 mz matched
positive_ion	meta_344	Geranylgeraniol	0.8346	——	——	MS2 forward
positive_ion	meta_345	——	——	2-oxobrimonidine;14-Dihydroxycornestin;Cornexistin;Monocerin	-17.674777856369;8.28816782758934;8.28816782758934	MS1 mz matched
positive_ion	meta_346	Adenosine	1	——	——	MS2 reverse
positive_ion	meta_347	Dimethylbenzimidazole	0.6692	——	——	MS2 reverse
positive_ion	meta_348	——	——	Lamivudine-monophosphate;	-9.70132843519481;	MS1 mz matched
positive_ion	meta_349	——	——	Cryptodorine;Piperolactam C;Lumarine	-19.0407221093932;-19.0407221093932;-19.0407221093932	MS1 mz matched
positive_ion	meta_35	2',4'-Dihydroxyacetophenone	0.6352	——	——	MS2 reverse
positive_ion	meta_350	Tyr-Glu	0.8267	——	——	MS2 reverse
positive_ion	meta_351	——	——	(S)-10,16-Dihydroxyhexadecanoic acid;10,16-Dihydroxyhexadecanoic acid;Hexadecanoic acid, 10,16-dihydroxy-	13.6713707336233;13.5308560764034	MS1 mz matched
positive_ion	meta_352	——	——	——	——	Unmapped
positive_ion	meta_353	1-Palmitoylglycerol	0.7781	——	——	MS2 forward
positive_ion	meta_354	Tyr-Asp	0.9684	——	——	MS2 reverse
positive_ion	meta_355	Phe-Met	0.8382	——	——	MS2 reverse
positive_ion	meta_356	——	——	Heliotrine;9-Heliotrylheliotridine	3.51226	MS1 mz matched
positive_ion	meta_357	——	——	——	——	Unmapped
positive_ion	meta_358	Dyphylline	0.9201	——	——	MS2 reverse
positive_ion	meta_359	Met-Cys	0.6145	——	——	MS2 reverse
positive_ion	meta_36	Adenine	0.9505	——	——	MS2 forward
positive_ion	meta_360	——	——	Phenylalanyl-Glutamate;Glutamyl-Phenylalanine;	-7.50097512682168;-7.50097512682168;	MS1 mz matched
positive_ion	meta_361	Ile-Phe	0.9938	——	——	MS2 reverse
positive_ion	meta_362	3-Phenylpropanoic acid	0.7847	——	——	MS2 reverse
positive_ion	meta_363	Nateglinide	0.6756	——	——	MS2 reverse
positive_ion	meta_364	Phytosphingosine	0.987	——	——	MS2 forward
positive_ion	meta_365	——	——	N-(1-Deoxy-1-fructosyl)histidine;Phytosphingosine;4-D-Hydroxysphinganine	13.4036064837512;20.3373538023194	MS1 mz matched
positive_ion	meta_366	——	——	Lettowianthine;Norsanguinarine;(-)-Ormosanine;Piptanthine;Templetine	-21.7463312520096;-21.7463312520096;15.4436211699285;15.4436211699285;15.4436211699285	MS1 mz matched
positive_ion	meta_367	——	——	6-Hydroxyenterodiol;2-Hydroxyenterodiol;(S,E)-Zearalenone;4-Hydroxyenterodiol;Zearalenone	-8.5614585857712;-8.5614585857712;-8.5614585857712;-8.5614585857712;-8.4866509695193	MS1 mz matched
positive_ion	meta_368	——	——	Fluvoxamine;Fluvoxamine	16.7223253753743;16.7616149963222	MS1 mz matched
positive_ion	meta_369	——	——	——	——	Unmapped
positive_ion	meta_37	Dopamine	0.9487	——	——	MS2 forward
positive_ion	meta_370	Pro-Tyr	0.9999	——	——	MS2 reverse
positive_ion	meta_371	Tyr-Pro	0.7828	——	——	MS2 reverse
positive_ion	meta_372	Pelletierine	0.9941	——	——	MS2 reverse
positive_ion	meta_373	——	——	——	——	Unmapped
positive_ion	meta_374	——	——	Avenanthramide 1p;(E)-Avenanthramide D;Guanosine;Isoguanosine;Crotonoside	12.5125202078578;12.5125202078578;-13.0699699072093;-13.0699699072093	MS1 mz matched
positive_ion	meta_375	Phe-Arg	0.9751	——	——	MS2 forward
positive_ion	meta_376	——	——	Isopimpinellin;Coriandrone C;Glycerophosphoglycerol	-11.4747718029344;-11.4747718029344;-2.03210316576547	MS1 mz matched
positive_ion	meta_377	——	——	Metominostrobin	-0.351969	MS1 mz matched
positive_ion	meta_378	2-Methylbutyroylcarnitine	0.9922	——	——	MS2 reverse
positive_ion	meta_379	3-Methylphenylacetic acid	0.7909	——	——	MS2 reverse
positive_ion	meta_38	——	——	——	——	Unmapped
positive_ion	meta_380	Cytidine 5'-monophosphate	0.9794	——	——	MS2 forward
positive_ion	meta_381	——	——	Thenylchlor;NSK-850	22.5351	MS1 mz matched
positive_ion	meta_382	Uridine 5'-monophosphate (UMP)	0.9989	——	——	MS2 forward
positive_ion	meta_383	Tyr-Val	0.8866	——	——	MS2 reverse
positive_ion	meta_384	Sucrose	0.9789	——	——	MS2 forward
positive_ion	meta_385	D-Maltose	0.9135	——	——	MS2 forward
positive_ion	meta_386	——	——	Palaudine;Cassythicine;Isodomesticine;Nornantenine;Romucosine A;Junosine;(S)-Cheilanthifoline;(6aS)-6,6a,11,14-Tetrahydro-8-methoxy-12H-benzo[a]-1,3-benzodioxolo[4,5-g]quinolizim-9-ol;Amurensine;Amurine;Bulbocapnine;(+)-Cassythicine;Domesticine	-13.9891129761646;-13.9891129761646;-13.9891129761646;-13.9891129761646;-13.9891129761646;-13.9891129761646;-13.9642003202647;-13.9642003202647;-13.9642003202647;-13.9642003202647;-13.9642003202647;-13.9642003202647	MS1 mz matched
positive_ion	meta_387	——	——	Dapiprazole;Bisoprolol;N-(3-Hydroxy-7-cis-tetradecenoyl)homoserine lactone;10-Nitrolinoleic acid;10-nitro-9-cis,12-cis-octadecadienoic acid;10-nitro-9-cis,12-cis-octadecadienoate;(9E,12Z)-10-Nitrooctadeca-9,12-dienoic acid;12-Nitrolinoleic acid;12-Nitro-9-cis,12-cis-octadecadienoic acid;(9Z,12E)-12-Nitrooctadeca-9,12-dienoic acid	17.6412359574957;21.7796708926907;21.7796708926907;21.7796708926907;21.7796708926907	MS1 mz matched
positive_ion	meta_388	Thiamine monophosphate	0.9798	——	——	MS2 reverse
positive_ion	meta_389	Abacavir	0.954	——	——	MS2 reverse
positive_ion	meta_39	Hypoxanthine	0.9962	——	——	MS2 forward
positive_ion	meta_390	——	——	——	——	Unmapped
positive_ion	meta_391	Coumestrol	0.7521	——	——	MS2 reverse
positive_ion	meta_392	——	——	Dopamine glucuronide;2,2'-(1-Phenyl-1H-1,2,4-triazole-3,5-diyl)bis-phenol	19.9990236364718;3.79349069196864	MS1 mz matched
positive_ion	meta_393	Eicosapentaenoic Acid ethyl ester	0.7721	——	——	MS2 reverse
positive_ion	meta_394	——	——	Galactosylglycerol;(2R)-1-O-beta-D-Galactopyranosylglycerol;3-beta-D-Galactosyl-sn-glycerol;Galactosylglycerol;2-O-(alpha-D-Glucopyranosyl)glycerol;2-O-alpha-D-Glucosylglycerol	-4.59503829151456;-4.59503829151456;-4.72254646006345;-4.72254646006345	MS1 mz matched
positive_ion	meta_395	Apigenin	1	——	——	MS2 reverse
positive_ion	meta_396	N-formylanthranilic acid	0.8818	——	——	MS2 reverse
positive_ion	meta_397	(-)-Medicarpin	0.9943	——	——	MS2 reverse
positive_ion	meta_398	Argininosuccinic acid	0.7487	——	——	MS2 reverse
positive_ion	meta_399	——	——	Chlorfensulphide;Azosulfide	1.14318	MS1 mz matched
positive_ion	meta_4	——	——	——	——	Unmapped
positive_ion	meta_40	Anthranilic acid (Vitamin L1)	0.6798	——	——	MS2 reverse
positive_ion	meta_400	——	——	Distichonic acid B;Distichonic acid A;N-Glycosyl-L-asparagine	2.32704965418792;2.32704965418792;2.38009182411822	MS1 mz matched
positive_ion	meta_401	——	——	Taxiphyllin;Dhurrin;Taxiphyllin;(R)-4-Hydroxymandelonitrile beta-D-glucoside;Dhurrin;(S)-4-Hydroxymandelonitrile beta-D-glucoside;p-Glucosyloxymandelonitrile;Zierin;Benzeneacetonitrile, alpha-(beta-D-glucopyranosyloxy)-3-hydroxy-, (S)	-1.61330501524544;-1.61330501524544;-1.60719767402552;-1.60719767402552;-1.60719767402552;-1.60719767402552	MS1 mz matched
positive_ion	meta_402	——	——	——	——	Unmapped
positive_ion	meta_403	——	——	——	——	Unmapped
positive_ion	meta_404	beta-Nicotinamide D-ribonucleotide	0.9858	——	——	MS2 forward
positive_ion	meta_405	——	——	1-(sn-Glycero-3-phospho)-1D-myo-inositol ;sn-Glycero-3-phospho-1-inositol;1-(sn-Glycero-3-phospho)-1D-myo-inositol;2-(alpha-D-Galactosyl)-sn-glycerol 3-phosphate;alpha-D-Galactosyl-(1,1')-sn-glycerol 3-phosphate;1-O-alpha-D-Galactosyl-sn-glycerol 3-phosphate;2-(alpha-D-Glucosyl)-sn-glycerol 3-phosphate	-1.49072116788577;-1.49670799090906;-1.49670799090906;-1.49670799090906;-1.49670799090906	MS1 mz matched
positive_ion	meta_406	——	——	Bromfenac;Strychnine;Vinorine	5.98506725705177;-3.29175645433569;-3.29175645433569	MS1 mz matched
positive_ion	meta_407	——	——	Heliotrine;9-Heliotrylheliotridine	3.51226	MS1 mz matched
positive_ion	meta_408	5-Hydroxymethylcytidine	0.7573	——	——	MS2 reverse
positive_ion	meta_409	Arg-Tyr	0.7812	——	——	MS2 reverse
positive_ion	meta_41	Acetohydroxamic acid	0.7341	——	——	MS2 reverse
positive_ion	meta_410	MG(18:2(9Z,12Z)/0:0/0:0)[rac]	0.89	——	——	MS2 forward
positive_ion	meta_411	Arg-Ser	0.931	——	——	MS2 reverse
positive_ion	meta_412	Erucamide	0.8704	——	——	MS2 forward
positive_ion	meta_413	——	——	5-amino-1-(5-phospho-D-ribosyl)imidazole-4-carboxylate;N5-Carboxyaminoimidazole ribonucleotide;1-(5-Phospho-D-ribosyl)-5-amino-4-imidazolecarboxylate;1-(5'-Phosphoribosyl)-5-amino-4-imidazolecarboxylate;1-(5'-Phosphoribosyl)-5-amino-4-carboxyimidazole;5'-Phosphoribosyl-5-amino-4-imidazolecarboxylate;1-(5'-Phosphoribosyl)-4-carboxy-5-aminoimidazole;5'-Phosphoribosyl-4-carboxy-5-aminoimidazole;5-Am…	3.8567683158395;3.8567683158395;3.8567683158395;3.8567683158395	MS1 mz matched
positive_ion	meta_414	Matairesinol	0.7801	——	——	MS2 forward
positive_ion	meta_415	——	——	9-Hexadecenoylcholine;Methyl-2-alpha-L-fucopyranosyl-beta-D-galactoside	-18.1372584738158;-24.4411423593238	MS1 mz matched
positive_ion	meta_416	——	——	——	——	Unmapped
positive_ion	meta_417	5-Nitro-2-Phenylpropylaminobenzoic Acid [Nppb]	0.9825	——	——	MS2 reverse
positive_ion	meta_418	——	——	Moracin I;(E)-2',4,4'-Trihydroxy-3-prenylchalcone;(R)-Glabridin;Phaseollidin;Phaseollinisoflavan;(S)-5,7-Dihydroxy-6-prenylflavanone;Phaseollidin;(-)-Phaseollidin;Isobavachalcone;Spathelia bischromene;2,2,6,6,10-Pentamethyl-2H,6H,12H-benzo[1,2-b:3,4-b':5,6-b'']tripyran-12-one;Glabranin;Glabridin;(-)-Phaseollinisoflavan;Otobain	14.9347731319907;14.9347731319907;14.9347731319907;14.9347731319907;14.9347731319907;14.9347731319907;14.8085897226094;14.8085897226094;14.8085897226094;14.8085897226094;14.8085897226094;14.8085897226094;14.8085897226094	MS1 mz matched
positive_ion	meta_419	——	——	——	——	Unmapped
positive_ion	meta_42	——	——	Betaine;Amyl Nitrite;Norvaline;Vaporole;5-Aminopentanoic acid;L-Valine;N-Methyl-a-aminoisobutyric acid;L-Valine;2-Amino-3-methylbutyric acid;5-Aminopentanoate;5-Aminopentanoic acid;5-Aminovaleric acid;Betaine;Trimethylaminoacetate;Glycine betaine;N,N,N-Trimethylglycine;Trimethylammonioacetate;D-Norvaline;D-2-Aminovaleric acid;D-2-Aminopentanoic acid;L-Norvaline;L-2-Aminovaleric acid;L-2-Aminopent…	0.182782598978764;0.182782598978764;0.182782598978764;0.182782598978764;0.182782598978764;0.182782598978764;0.182782598978764;0;0;0;0;0;0;0;0;0;0	MS1 mz matched
positive_ion	meta_420	(-)-Usnic acid	0.7515	——	——	MS2 reverse
positive_ion	meta_421	——	——	DHBOA-Glc;DIBOA-Glc;DIBOA-glucoside;2,4-Dihydroxy-1,4-benzoxazin-3-one glucoside	-0.965051970359772;-0.965051970359772;-0.874405368028128	MS1 mz matched
positive_ion	meta_422	——	——	3-O-alpha-D-Glucopyranuronosyl-D-xylose;Aldobiouronic acid D3;3,3-Difluoro-17-methyl-5alpha-androstan-17beta-ol	-21.4556756392412;-21.4556756392412;15.0195207792635	MS1 mz matched
positive_ion	meta_423	Phenethyl Caffeiate	0.7222	——	——	MS2 reverse
positive_ion	meta_424	——	——	alpha,alpha'-Diethyl-4,4'-bis(2-propynyloxy)stilbene	16.1248	MS1 mz matched
positive_ion	meta_425	——	——	3-O-Galloyl-1,4-galactarolactone;5-O-Galloyl-1,4-galactarolactone;2-O-Galloyl-1,4-galactarolactone;Lamtidine	-11.278868237762;-11.278868237762;-11.278868237762;-24.9322768767871	MS1 mz matched
positive_ion	meta_426	Cytidine 5'-monophosphate (CMP)	0.9992	——	——	MS2 reverse
positive_ion	meta_427	——	——	(S)-5-Diphosphomevalonic acid;(R)-Mevalonic acid-5-pyrophosphate;Citrus Red No.2;Citrus Red 2	13.3066378377622;13.3066378377622;15.903096267815	MS1 mz matched
positive_ion	meta_428	Adenosine monophosphate (AMP)	1	——	——	MS2 forward
positive_ion	meta_429	——	——	4,4-Disubstituted cyclohexenone	-11.8405	MS1 mz matched
positive_ion	meta_43	3,3-Dimethylacrylic acid	0.6522	——	——	MS2 reverse
positive_ion	meta_430	——	——	Doxefazepam	15.3154	MS1 mz matched
positive_ion	meta_431	——	——	3-oxobrimonidine;Demethylcitalopram	-9.67273899721394;-3.5466926929686	MS1 mz matched
positive_ion	meta_432	N2,N2-Dimethylguanosine	0.9999	——	——	MS2 reverse
positive_ion	meta_433	——	——	Leonuriside A;Tos-Arg-CH2Cl	-2.20468635598941;7.82879273400553	MS1 mz matched
positive_ion	meta_434	——	——	4-O-beta-D-Galactopyranosyl-D-xylose;Serotinose;2-O-b-D-Galactopyranosyl-D-xylose;Galactose-beta-1,4-xylose;Sambubiose;3-O-beta-D-Galactopyranosyl-L-arabinose;Vicianose;O-alpha-L-Arabinopyranosyl-(1-6)-D-glucopyranose;Arabino-galactose;6-O-beta-D-Xylopyranosyl-D-glucose;Primeverose;6-O-(beta-D-Xylopyranosyl)-beta-D-glucopyranose;beta-Primeverose	1.1313476814376;1.1313476814376;1.1313476814376;1.1313476814376;1.1313476814376;1.1313476814376;1.28161750386177;1.28161750386177;1.28161750386177;1.28161750386177	MS1 mz matched
positive_ion	meta_435	——	——	(S)-[10]-Gingerol;5a-Tetrahydrocorticosterone;Tetrahydrodeoxycortisol;Tetrahydrocorticosterone;Pregnanetriolone;MG(18:4(6Z,9Z,12Z,15Z)/0:0/0:0);MG(0:0/18:4(6Z,9Z,12Z,15Z)/0:0);Tetrahydrocorticosterone;3alpha,20alpha,21-Trihydroxy-5beta-pregn-11-one;3alpha,17alpha,21-Trihydroxy-5beta-pregn-20-one;Tetrahydro-11-deoxycortisol;5beta-Pregne-3alpha,17alpha,20alpha-triol-11-one;Pregnetriolone;(3alpha,5b…	20.346858804189;20.346858804189;20.346858804189;20.346858804189;20.346858804189;20.346858804189;20.346858804189;20.3742686919574;20.3742686919574;20.3742686919574;20.3742686919574;20.3742686919574;20.3742686919574	MS1 mz matched
positive_ion	meta_436	Lomefloxacin	0.9367	——	——	MS2 reverse
positive_ion	meta_437	——	——	2-Hydroxyenterolactone;4-Hydroxyenterolactone;2'-Hydroxy-4,4',6'-trimethoxychalcone;beta,2-Dihydroxy-4,6-dimethoxy-3-methylchalcone;5-Hydroxyenterolactone;2'-Hydroxyenterolactone;6-Hydroxyenterolactone;(-)-3,4,9-Trimethoxypterocarpan;7-Hydroxyenterolactone;5,8-Dimethoxychalepensin;4'-Hydroxyenterolactone;p-Hydroxyphenethyl trans-ferulate;2,3,9-Trimethoxypterocarpan;6'-Hydroxyenterolactone;Chlomet…	17.7523915708724;17.7523915708724;17.7523915708724;17.7523915708724;17.7523915708724;17.7523915708724;17.7523915708724;17.7523915708724;17.7523915708724;17.7523915708724;17.7523915708724;17.7523915708724;17.7523915708724;17.7523915708724;0.318348763087391	MS1 mz matched
positive_ion	meta_438	——	——	3'-Glucosyl-2',4',6'-trihydroxyacetophenone;1-O-Vanilloyl-beta-D-glucose	-0.249019159582095;-0.302943000289607	MS1 mz matched
positive_ion	meta_439	——	——	MG(18:3(6Z,9Z,12Z)/0:0/0:0);MG(18:3(9Z,12Z,15Z)/0:0/0:0);MG(0:0/18:3(9Z,12Z,15Z)/0:0);MG(0:0/18:3(6Z,9Z,12Z)/0:0);Montanol	19.445788796603;19.445788796603;19.445788796603;19.445788796603;19.3310990077166	MS1 mz matched
positive_ion	meta_44	DL-2-Aminoadipic acid	0.6691	——	——	MS2 forward
positive_ion	meta_440	Chlorogenic acid	0.9961	——	——	MS2 reverse
positive_ion	meta_441	——	——	——	——	Unmapped
positive_ion	meta_442	——	——	1-(sn-Glycero-3-phospho)-1D-myo-inositol ;sn-Glycero-3-phospho-1-inositol;1-(sn-Glycero-3-phospho)-1D-myo-inositol;2-(alpha-D-Galactosyl)-sn-glycerol 3-phosphate;alpha-D-Galactosyl-(1,1')-sn-glycerol 3-phosphate;1-O-alpha-D-Galactosyl-sn-glycerol 3-phosphate;2-(alpha-D-Glucosyl)-sn-glycerol 3-phosphate	-1.49072116788577;-1.49670799090906;-1.49670799090906;-1.49670799090906;-1.49670799090906	MS1 mz matched
positive_ion	meta_443	Propoxyphene	0.9994	——	——	MS2 reverse
positive_ion	meta_444	——	——	Conessine;Wrightine	-24.077	MS1 mz matched
positive_ion	meta_445	Ile-Ala-Arg	0.7668	——	——	MS2 forward
positive_ion	meta_446	——	——	——	——	Unmapped
positive_ion	meta_447	——	——	Isopimpinellin;Coriandrone C;Glycerophosphoglycerol	-11.4747718029344;-11.4747718029344;-2.03210316576547	MS1 mz matched
positive_ion	meta_448	Indole-3-carboxylic acid	0.7124	——	——	MS2 reverse
positive_ion	meta_449	Hydromorphone	0.9212	——	——	MS2 reverse
positive_ion	meta_45	4-Guanidinobutyric acid	0.9859	——	——	MS2 forward
positive_ion	meta_450	——	——	2,4,14-Eicosatrienoic acid isobutylamide;2,4,8-Eicosatrienoic acid isobutylamide;	-23.4644099062729;-23.4644099062729;	MS1 mz matched
positive_ion	meta_451	——	——	Meticillin;Rhodamine 123	-24.2225679905377;5.78806017903046	MS1 mz matched
positive_ion	meta_452	DL-O-tyrosine	0.8306	——	——	MS2 reverse
positive_ion	meta_453	——	——	1-Acetoxy-2-hydroxy-16-heptadecyn-4-one;Decylubiquinol;6-Decylubiquinol;2-Decyl-5,6-dimethoxy-3-methyl-1,4-benzenediol;Dihydromocolin L acid	12.1534073863339;12.0284945783484;12.0284945783484	MS1 mz matched
positive_ion	meta_454	——	——	Fosphenytoin;Fosphenytoin	-8.00499290733063;-8.00499290733063	MS1 mz matched
positive_ion	meta_455	3'-O-methylguanosine	0.9991	——	——	MS2 forward
positive_ion	meta_456	——	——	Maltulose;Isomaltose;Inulobiose;Galactinol;Sucrose;D-Maltose;Epimelibiose;Kojibiose;Glucinol;Trehalose;Sakebiose;Mannobiose;3-b-Galactopyranosyl glucose;Trehalulose;Allolactose;Turanose;beta-Lactose;Galabiose;Cellobiose;Lactulose;DEAE-cellulose;Melibiose;Neotrehalose;Glucose-1,3-mannose oligosaccharide;Fagopyritol A1;Alpha-Lactose;Sucrose;Cane sugar;Saccharose;1-alpha-D-Glucopyranosyl-2-beta-D-fr…	-0.618210984820426;-0.618210984820426;-0.618210984820426;-0.618210984820426;-0.618210984820426;-0.618210984820426;-0.618210984820426;-0.618210984820426;-0.618210984820426;-0.618210984820426;-0.618210984820426;-0.618210984820426;-0.618210984820426;-0.61821	MS1 mz matched
positive_ion	meta_457	Arg-Asp	0.8831	——	——	MS2 reverse
positive_ion	meta_458	Herbacetin	0.6174	——	——	MS2 reverse
positive_ion	meta_459	——	——	DHBOA-Glc;DIBOA-Glc;DIBOA-glucoside;2,4-Dihydroxy-1,4-benzoxazin-3-one glucoside	-0.965051970359772;-0.965051970359772;-0.874405368028128	MS1 mz matched
positive_ion	meta_46	L-Glutamine	0.9948	——	——	MS2 forward
positive_ion	meta_460	——	——	——	——	Unmapped
positive_ion	meta_461	——	——	Acetaminophen glucuronide;Blepharin;Diclobutrazol	-13.5021763595722;-13.5021763595722;1.52862892682049	MS1 mz matched
positive_ion	meta_462	——	——	Porson;Gingerenone B;Isogingerenone B;Burseran;(+)-Burseran;(+)-Eudesmin;Pinoresinol dimethyl ether	0.158996122864972;0.158996122864972;0.158996122864972;0.258951366019982;0.258951366019982	MS1 mz matched
positive_ion	meta_463	——	——	Beta-Cortol;Cortol;gamma-Eudesmol rhamnoside;Cortol;Carboprost	-19.0098594063436;-19.0098594063436;-19.0098594063436;-19.0796464309893;-19.0796464309893	MS1 mz matched
positive_ion	meta_464	——	——	trans-3-Hydroxycotinine glucuronide;Glyodin;Glyodin acetate	21.7291915645482;17.1137939562667	MS1 mz matched
positive_ion	meta_465	——	——	——	——	Unmapped
positive_ion	meta_466	——	——	N-Deisopropyl-fluvastatin;Fleroxacin	-11.9481179004501;8.73892666539055	MS1 mz matched
positive_ion	meta_467	——	——	——	——	Unmapped
positive_ion	meta_468	——	——	——	——	Unmapped
positive_ion	meta_469	——	——	1-(sn-Glycero-3-phospho)-1D-myo-inositol ;sn-Glycero-3-phospho-1-inositol;1-(sn-Glycero-3-phospho)-1D-myo-inositol;2-(alpha-D-Galactosyl)-sn-glycerol 3-phosphate;alpha-D-Galactosyl-(1,1')-sn-glycerol 3-phosphate;1-O-alpha-D-Galactosyl-sn-glycerol 3-phosphate;2-(alpha-D-Glucosyl)-sn-glycerol 3-phosphate	-1.49072116788577;-1.49670799090906;-1.49670799090906;-1.49670799090906;-1.49670799090906	MS1 mz matched
positive_ion	meta_47	L-Lysine	0.9997	——	——	MS2 forward
positive_ion	meta_470	——	——	1-Phenyl-1,3-nonadecanedione;5-(10,13-Nonadecadienyl)-1,3-benzenediol;	6.47886559637148;6.47886559637148;	MS1 mz matched
positive_ion	meta_471	——	——	6-Epi-7-isocucurbic acid glucoside;	9.06615120612958;	MS1 mz matched
positive_ion	meta_472	——	——	6-Epi-7-isocucurbic acid glucoside;	10.3742959417257;	MS1 mz matched
positive_ion	meta_473	——	——	Icaceine	15.9897	MS1 mz matched
positive_ion	meta_474	(-)-Riboflavin	0.9447	——	——	MS2 forward
positive_ion	meta_475	——	——	——	——	Unmapped
positive_ion	meta_476	——	——	——	——	Unmapped
positive_ion	meta_477	——	——	4-O-beta-D-Galactopyranosyl-D-xylose;Serotinose;2-O-b-D-Galactopyranosyl-D-xylose;Galactose-beta-1,4-xylose;Sambubiose;3-O-beta-D-Galactopyranosyl-L-arabinose;Vicianose;O-alpha-L-Arabinopyranosyl-(1-6)-D-glucopyranose;Arabino-galactose;6-O-beta-D-Xylopyranosyl-D-glucose;Primeverose;6-O-(beta-D-Xylopyranosyl)-beta-D-glucopyranose;beta-Primeverose	1.1313476814376;1.1313476814376;1.1313476814376;1.1313476814376;1.1313476814376;1.1313476814376;1.28161750386177;1.28161750386177;1.28161750386177;1.28161750386177	MS1 mz matched
positive_ion	meta_478	Phe-Phe	0.9908	——	——	MS2 reverse
positive_ion	meta_479	——	——	Cyclodopa glucoside;HMBOA-Glc;cyclo-Dopa 5-O-glucoside	-2.74764370134164;-2.74764370134164;-2.80028898975753	MS1 mz matched
positive_ion	meta_48	D-Ribose	0.7071	——	——	MS2 reverse
positive_ion	meta_480	——	——	PGF2a ethanolamide;	-2.07257890727521;	MS1 mz matched
positive_ion	meta_481	——	——	Maltulose;Isomaltose;Inulobiose;Galactinol;Sucrose;D-Maltose;Epimelibiose;Kojibiose;Glucinol;Trehalose;Sakebiose;Mannobiose;3-b-Galactopyranosyl glucose;Trehalulose;Allolactose;Turanose;beta-Lactose;Galabiose;Cellobiose;Lactulose;DEAE-cellulose;Melibiose;Neotrehalose;Glucose-1,3-mannose oligosaccharide;Fagopyritol A1;Alpha-Lactose;Sucrose;Cane sugar;Saccharose;1-alpha-D-Glucopyranosyl-2-beta-D-fr…	-0.618210984820426;-0.618210984820426;-0.618210984820426;-0.618210984820426;-0.618210984820426;-0.618210984820426;-0.618210984820426;-0.618210984820426;-0.618210984820426;-0.618210984820426;-0.618210984820426;-0.618210984820426;-0.618210984820426;-0.61821	MS1 mz matched
positive_ion	meta_482	——	——	DHBOA-Glc;DIBOA-Glc;DIBOA-glucoside;2,4-Dihydroxy-1,4-benzoxazin-3-one glucoside	-0.965051970359772;-0.965051970359772;-0.874405368028128	MS1 mz matched
positive_ion	meta_483	——	——	——	——	Unmapped
positive_ion	meta_484	——	——	Canbisativine	-11.6635	MS1 mz matched
positive_ion	meta_485	Fenofibrate	0.9402	——	——	MS2 reverse
positive_ion	meta_486	Loratadine	0.9137	——	——	MS2 reverse
positive_ion	meta_487	——	——	Farnesyl pyrophosphate;7-Dehydrodesmosterol;Cholesta-5,7,24-triene-3beta-ol;Cholesta-3,5-dien-7-one	-1.36166481968076;5.17728960488439;5.17728960488439	MS1 mz matched
positive_ion	meta_488	——	——	——	——	Unmapped
positive_ion	meta_489	Xanthylic acid (XMP)	0.9343	——	——	MS2 reverse
positive_ion	meta_49	D-Lyxose	0.7071	——	——	MS2 reverse
positive_ion	meta_490	——	——	Mesoridazine;Mesoridazine	-15.4901484845511;-15.6072000242567	MS1 mz matched
positive_ion	meta_491	——	——	Porson;Gingerenone B;Isogingerenone B;Burseran;(+)-Burseran;(+)-Eudesmin;Pinoresinol dimethyl ether	0.158996122864972;0.158996122864972;0.158996122864972;0.258951366019982;0.258951366019982	MS1 mz matched
positive_ion	meta_492	——	——	Mangalkanyl glucoside;Cryptomeridiol 11-rhamnoside;Glycerol trihexanoate;6-Deoxyerythronolide B	11.2259183634818;11.2259183634818;11.2259183634818;11.3266270878167	MS1 mz matched
positive_ion	meta_493	——	——	——	——	Unmapped
positive_ion	meta_494	Trimethobenzamide	0.7848	——	——	MS2 forward
positive_ion	meta_495	——	——	——	——	Unmapped
positive_ion	meta_496	——	——	Dopaxanthin;Dopaxanthin	-13.4268526054013;-13.3868640418193	MS1 mz matched
positive_ion	meta_497	——	——	——	——	Unmapped
positive_ion	meta_498	——	——	Oxaliplatin;	-4.90315627566065;	MS1 mz matched
positive_ion	meta_499	——	——	Istamycin C1	12.9848	MS1 mz matched
positive_ion	meta_5	——	——	——	——	Unmapped
positive_ion	meta_50	L-Methionine	0.9972	——	——	MS2 forward
positive_ion	meta_500	——	——	(7R)-7-(5-Carboxy-5-oxopentanoyl)aminocephalosporinate;beta-Sitosterol;Sitosterol;4,4-Dimethyl-5alpha-cholest-7-en-3beta-ol;4,4-Dimethylcholest-7-ene-3-ol;Schottenol;7-Stigmastenol;4,4-Dimethyl-5alpha-cholesta-8-en-3beta-ol;gamma-Sitosterol;22,23-Dihydroporiferasterol	7.23960935064542;9.17018954784802;9.17018954784802;9.17018954784802;9.17018954784802;9.17018954784802	MS1 mz matched
positive_ion	meta_501	——	——	PGF2a ethanolamide;	-2.07257890727521;	MS1 mz matched
positive_ion	meta_502	——	——	Propicillin potassium;Brocillin	7.69081	MS1 mz matched
positive_ion	meta_503	——	——	(1x,2x)-Guaiacylglycerol 3-glucoside;(1RS,2RS)-Guaiacylglycerol 1-glucoside;(1x,2x)-Guaiacylglycerol 2-glucoside;Logate;Loganic acid;7-Epiloganic acid	-2.51770002269008;-2.51770002269008;-2.51770002269008;-2.39274583270468;-2.39274583270468	MS1 mz matched
positive_ion	meta_504	S-Adenosylmethionine	0.9864	——	——	MS2 forward
positive_ion	meta_505	Demethoxycurcumin	0.7888	——	——	MS2 reverse
positive_ion	meta_506	——	——	Salvianolic acid G;Scutellarein 6-xyloside;Kaempferol 3-O-arabinoside;Kaempferol 3-alpha-L-arabinofuranoside;3alpha,7alpha-Dihydroxy-5beta-cholestan-26-al;7alpha,12alpha-Dihydroxy-5beta-cholestan-3-one;5beta-Cholesten-7alpha,12alpha-diol-3-one;7alpha,12alpha-Dihydroxy-5alpha-cholestan-3-one;17alpha,20alpha-Dihydroxycholesterol;20alpha,22beta-Dihydroxycholesterol;(22R)-20alpha,22-Dihydroxycholeste…	-23.66434493153;-23.66434493153;-23.66434493153;-23.66434493153;-8.84438120043285;-8.84438120043285;-8.84438120043285;-8.84438120043285;-8.84438120043285;-8.84438120043285;-8.84438120043285;-8.84438120043285	MS1 mz matched
positive_ion	meta_507	——	——	——	——	Unmapped
positive_ion	meta_508	——	——	Shoyuflavone B;Pyrazoxyfen	4.89630000832134;17.0755754577088	MS1 mz matched
positive_ion	meta_509	——	——	Porson;Gingerenone B;Isogingerenone B;Burseran;(+)-Burseran;(+)-Eudesmin;Pinoresinol dimethyl ether	0.158996122864972;0.158996122864972;0.158996122864972;0.258951366019982;0.258951366019982	MS1 mz matched
positive_ion	meta_51	——	——	——	——	Unmapped
positive_ion	meta_510	——	——	——	——	Unmapped
positive_ion	meta_511	——	——	——	——	Unmapped
positive_ion	meta_512	——	——	(R)-2-Hydroxy-7,8-dimethoxy-2H-1,4-benzoxazin-3(4H)-one 2-glucoside;HDMBOA-Glc;Lomefloxacin hydrochloride	-1.41016963961313;-1.41016963961313;-0.258320436767526	MS1 mz matched
positive_ion	meta_513	——	——	Tryptophyl-Arginine;Arginyl-Tryptophan;	-24.9553716832752;-24.9553716832752;	MS1 mz matched
positive_ion	meta_514	Aesculin	0.9998	——	——	MS2 reverse
positive_ion	meta_515	——	——	3-O-(4-O-Methyl-a-D-glucopyranuronosyl)-L-arabinose;3'-Ketolactose;4-O-beta-D-Glucopyranuronosyl-L-fucose;2-O-(4-O-Methyl-a-D-glucopyranuronosyl)-D-xylose;2-O-a-D-Galactopyranuronosyl-L-rhamnose;4-O-(4-O-Methyl-alpha-D-glucopyranuronosyl)-L-arabinose;Diphedione	15.9908586330528;15.9908586330528;15.9908586330528;15.9908586330528;15.9908586330528;15.9908586330528;-11.4668817343669	MS1 mz matched
positive_ion	meta_516	——	——	S-Adenosylhomocysteine;Acetyl-maltose;6-O-Acetyl-alpha-D-glucopyranosyl-(1->4)-D-glucose	11.4846447897665;-2.08264562646126	MS1 mz matched
positive_ion	meta_517	——	——	Nandrolone phenpropionate;ndrolone phenpropiote;ndrolone phenylpropiote	10.8145019138395;10.8021941125583	MS1 mz matched
positive_ion	meta_518	——	——	——	——	Unmapped
positive_ion	meta_519	——	——	Todatriol glucoside;Loganin	-1.53042682384116;-1.53785980157487	MS1 mz matched
positive_ion	meta_52	3-Hydroxyanthranilic acid	0.9396	——	——	MS2 reverse
positive_ion	meta_520	——	——	6-Hydroxy-5-[(4-sulfophenyl)azo]-2-naphthalenesulfonic acid;	-3.90212370721815;	MS1 mz matched
positive_ion	meta_521	——	——	——	——	Unmapped
positive_ion	meta_522	Xanthurenic acid	0.8353	——	——	MS2 reverse
positive_ion	meta_523	——	——	Eszopiclone;Zopiclone;(1'S,5'S)-5'-Hydroxyaverantin;(1'S,5'S)-Hydroxyaverantin;(1'S,5'R)-5'-Hydroxyaverantin;(1'S,5'R)-Hydroxyaverantin	10.1361727625042;10.1361727625042;-17.5205441262591;-17.5205441262591	MS1 mz matched
positive_ion	meta_524	——	——	Artemetin;5-Hydroxyauranetin;7-Hydroxy-3',4',5,6,8-pentamethoxyflavone;Dimethyl (1R*,2S*,3S*)-2-carboxy-3-(3,4-dihydroxyphenyl)-2,3-dihydro-5,6-dihydroxy-1H-indene-1-acetate;3'-Hydroxy-4',5,6,7,8-pentamethoxyflavone;4'-Hydroxy-3',5,6,7,8-pentamethoxyflavone;5-Hydroxy-3,3',4',7,8-pentamethoxyflavone;Demethylnobiletin;2,4,6-Phenanthrenetriol 2-O-b-D-glucoside;2'-Hydroxy-3,4',5',7,8-pentamethoxyflav…	-12.4127896405116;-12.4127896405116;-12.4127896405116;-12.4127896405116;-12.4127896405116;-12.4127896405116;-12.4127896405116;-12.4127896405116;-12.4127896405116;-12.4127896405116;-12.3674429126277;-12.3674429126277	MS1 mz matched
positive_ion	meta_525	——	——	dADP;Acetophezine	0.729568968176779;9.72767377277881	MS1 mz matched
positive_ion	meta_526	——	——	3-Geranylgeranylindole;3-(Geranylgeranyl)indole	9.50404	MS1 mz matched
positive_ion	meta_527	——	——	Todatriol glucoside;Loganin	-1.53042682384116;-1.53785980157487	MS1 mz matched
positive_ion	meta_528	——	——	——	——	Unmapped
positive_ion	meta_529	——	——	(1x,2x)-Guaiacylglycerol 3-glucoside;(1RS,2RS)-Guaiacylglycerol 1-glucoside;(1x,2x)-Guaiacylglycerol 2-glucoside;Logate;Loganic acid;7-Epiloganic acid	-2.51770002269008;-2.51770002269008;-2.51770002269008;-2.39274583270468;-2.39274583270468	MS1 mz matched
positive_ion	meta_53	——	——	Mesalazine;3-Aminosalicylic acid;3-Hydroxyanthranilic acid;Aminosalicylic Acid;2-Nitro-p-cresol;6-Methoxy-pyridine-3-carboxylic acid;3-Hydroxyanthranilate;3-Hydroxyanthranilic acid;3-Hydroxy-2-methylpyridine-5-carboxylate;4-Aminosalicylate;4-Aminosalicylic acid;(5R)-Carbapen-2-em-3-carboxylate;1-Carbapen-2-em-3-carboxylic acid;(5R)-Carbapenem-3-carboxylic acid;(5R)-Carbapenem-3-carboxylate;(5R)-7…	-14.6053753737109;-14.6053753737109;-14.6053753737109;-14.6053753737109;-14.6053753737109;-14.6053753737109;-14.6053753737109;-14.6053753737109;-14.6053753737109;-14.6053753737109;-14.6053753737109;-14.6053753737109;-14.6053753737109;-14.6053753737109;-14	MS1 mz matched
positive_ion	meta_530	——	——	4-O-Methylmelleolide;Clausarinol;Eplerenone;Armillarin;Armillaripin;Magnoshinin;Eplerenone;Estra-1,3,5(10)-triene-3,6alpha,17beta-triol triacetate;Estra-1,3,5(10)-triene-3,6beta,17beta-triol triacetate	4.25225006273771;4.25225006273771;4.25225006273771;4.25225006273771;4.25225006273771;4.34568263673548;4.34568263673548;4.34568263673548;4.34568263673548	MS1 mz matched
positive_ion	meta_531	——	——	——	——	Unmapped
positive_ion	meta_532	——	——	6-Methylthiopurine 5'-monophosphate ribonucleotide;Chlorflavonin	21.410173554177;-6.87738625457181	MS1 mz matched
positive_ion	meta_533	3,4-Dimethoxycinnamic acid	0.8516	——	——	MS2 reverse
positive_ion	meta_534	——	——	LPA(0:0/18:2(9Z,12Z));LPA(18:2(9Z,12Z)/0:0);Oleoylglycerone phosphate	-0.783201418675525;-0.783201418675525;-0.690856945821702	MS1 mz matched
positive_ion	meta_535	——	——	N-Acetyl gemifloxacin;2-N,6-N-Bis(2,3-dihydroxybenzoyl)-L-lysine amide	9.95577442665586;-11.0271132743003	MS1 mz matched
positive_ion	meta_536	——	——	Thiazopyr;Sulfazecin;SQ 26445	-2.75061602667674;-7.82640330571533	MS1 mz matched
positive_ion	meta_537	——	——	Muscapurpurin	2.87037	MS1 mz matched
positive_ion	meta_538	1-Stearoyl-rac-glycerol	0.7035	——	——	MS2 reverse
positive_ion	meta_539	——	——	Nb-Palmitoyltryptamine;(25S)-26-Oxocholest-4-en-3-one;(25R)-26-Oxocholest-4-en-3-one	-24.386832462192;3.76583061048225;3.76583061048225	MS1 mz matched
positive_ion	meta_54	L-Histidine	0.9979	——	——	MS2 forward
positive_ion	meta_540	Uridine 5'-diphosphate (UDP)	0.9987	——	——	MS2 forward
positive_ion	meta_541	——	——	Oxmetidine;Oxmetidine	1.22689853562818;1.2527042753248	MS1 mz matched
positive_ion	meta_542	——	——	Pipazethate;alpha-Acetolactate decarboxylase (enzyme preparation from bacillus subtilis recombinant);Colchicine;N-Formyldemecolcine	3.35102322191196;3.35102322191196;-13.0270898333136;-13.0270898333136	MS1 mz matched
positive_ion	meta_543	——	——	Estramustine;Medermycin	-4.78017415960701;2.84355814871838	MS1 mz matched
positive_ion	meta_544	1-Stearoyl-sn-glycerol	0.8158	——	——	MS2 reverse
positive_ion	meta_545	——	——	Thiamine pyrophosphate;Thiamin diphosphate;Thiamine diphosphate;Thiamin pyrophosphate;TPP;ThPP;Silbin;p-Hydroxybenzyl glucosinolate	3.86735551512505;3.79136326734166;3.79136326734166	MS1 mz matched
positive_ion	meta_546	——	——	Jervine	-20.5463	MS1 mz matched
positive_ion	meta_547	——	——	Cysteineglutathione disulfide;S-Glutathionyl-L-cysteine	-2.12420955670848;-2.11224022085925	MS1 mz matched
positive_ion	meta_548	——	——	——	——	Unmapped
positive_ion	meta_549	——	——	——	——	Unmapped
positive_ion	meta_55	L-Citrulline	0.9374	——	——	MS2 forward
positive_ion	meta_550	——	——	Todatriol glucoside;Loganin	-1.53042682384116;-1.53785980157487	MS1 mz matched
positive_ion	meta_551	——	——	Ipolamiide;10-Hydroxyloganin;Morroniside	-1.23107984165402;-1.23107984165402;-1.23107984165402	MS1 mz matched
positive_ion	meta_552	——	——	——	——	Unmapped
positive_ion	meta_553	——	——	Proacaciberin	-17.3847	MS1 mz matched
positive_ion	meta_554	——	——	——	——	Unmapped
positive_ion	meta_555	——	——	6-Hydroxy-5-[(4-sulfophenyl)azo]-2-naphthalenesulfonic acid;	-23.5095539302087;	MS1 mz matched
positive_ion	meta_556	——	——	6-Hydroxy-5-[(4-sulfophenyl)azo]-2-naphthalenesulfonic acid;	-3.90212370721815;	MS1 mz matched
positive_ion	meta_557	——	——	——	——	Unmapped
positive_ion	meta_558	——	——	4-O-Methylmelleolide;Clausarinol;Eplerenone;Armillarin;Armillaripin;Magnoshinin;Eplerenone;Estra-1,3,5(10)-triene-3,6alpha,17beta-triol triacetate;Estra-1,3,5(10)-triene-3,6beta,17beta-triol triacetate	4.25225006273771;4.25225006273771;4.25225006273771;4.25225006273771;4.25225006273771;4.34568263673548;4.34568263673548;4.34568263673548;4.34568263673548	MS1 mz matched
positive_ion	meta_559	——	——	Istamycin C1	12.9848	MS1 mz matched
positive_ion	meta_56	——	——	——	——	Unmapped
positive_ion	meta_560	——	——	Istamycin C1	11.2842	MS1 mz matched
positive_ion	meta_561	——	——	——	——	Unmapped
positive_ion	meta_562	——	——	Melleolide L;Auriculoside;7,3',5'-Trihydroxy-4'-methoxyflavan 3'-glucoside	7.70663589554674;-10.2187569281665	MS1 mz matched
positive_ion	meta_563	——	——	Ethyl 2-hydroxy-3-(3-indolyl)propanoate glucoside;	-12.69568068134;	MS1 mz matched
positive_ion	meta_564	——	——	Ipratropium bromide;Altanserin	-9.50160866570885;-11.4315818609835	MS1 mz matched
positive_ion	meta_565	——	——	Hericenone B;Paspalinine	-3.0471442320797;-3.02752401581391	MS1 mz matched
positive_ion	meta_566	——	——	Dimethyl 2-galloylgalactarate;	23.5182631566626;	MS1 mz matched
positive_ion	meta_567	——	——	Thiazopyr;Sulfazecin;SQ 26445	-2.75061602667674;-7.82640330571533	MS1 mz matched
positive_ion	meta_568	——	——	Vestitone 7-glucoside;Eleganin;Graminiliatrin	3.03484207099461;2.9943036827741;2.9943036827741	MS1 mz matched
positive_ion	meta_569	Ibuprofen	0.6163	——	——	MS2 reverse
positive_ion	meta_57	Phenelzine	0.8581	——	——	MS2 reverse
positive_ion	meta_570	——	——	Cadabicine;	2.76345661687532;	MS1 mz matched
positive_ion	meta_571	——	——	C.I. Food Red 1;	-15.0199560078586;	MS1 mz matched
positive_ion	meta_572	——	——	8-Acetoxypinoresinol;4'-Methylliquiritigenin 7-rhamnoside;1-Acetoxypinoresinol;Lophotoxin	11.7321490220739;11.7321490220739;11.7746825580755;11.7746825580755	MS1 mz matched
positive_ion	meta_573	——	——	——	——	Unmapped
positive_ion	meta_574	——	——	Isoyatein;Italipyrone;Hemiariensin;Dihydroanhydropodorhizol;Yatein;(-)-Yatein;(3R,4R)-4-(1,3-Benzodioxol-5-ylmethyl)-3-(3,4,5-trimethoxybenzyl)dihydrofuran-2(3H)-one;(+)-Aschantin	-5.50565505566024;-5.50565505566024;-5.50565505566024;-5.49790804602896;-5.49790804602896	MS1 mz matched
positive_ion	meta_575	——	——	——	——	Unmapped
positive_ion	meta_576	——	——	Uridine 5'-diphosphate;UDP;Uridine 5'-diphosphate	-2.96260765215885;-2.97028085500484	MS1 mz matched
positive_ion	meta_577	——	——	b-D-Xylopyranosyl-(1-&gt;4)-a-L-rhamnopyranosyl-(1-&gt;2)-D-fucose;Mallotochromene	-21.6295302587711;-8.41974946787439	MS1 mz matched
positive_ion	meta_578	Guanosine 5'-diphosphate (GDP)	0.9995	——	——	MS2 forward
positive_ion	meta_579	——	——	——	——	Unmapped
positive_ion	meta_58	——	——	Methyl nicotinate;2-Aminobenzoic acid;Salicylamide;3-Pyridylacetic acid;p-Aminobenzoic acid;2-Pyridylacetic acid;m-Aminobenzoic acid;Trigonelline;Anthranilate;Anthranilic acid;o-Aminobenzoic acid;Vitamin L1;2-Aminobenzoate;4-Aminobenzoate;ABEE;4-Aminobenzoic acid;p-Aminobenzoate;N-Methylnicotite;Trigonelline;Trigenelline;1-Methylpyridinio-3-carboxylate;Betaine nicotite;Caffearin;Gynesine;4-Nitrot…	-4.95083176467126;-4.95083176467126;-4.95083176467126;-4.95083176467126;-4.95083176467126;-4.95083176467126;-4.95083176467126;-4.95083176467126;-5.10771067296143;-5.10771067296143;-5.10771067296143;-5.10771067296143;-5.10771067296143;-5.10771067296143	MS1 mz matched
positive_ion	meta_580	——	——	——	——	Unmapped
positive_ion	meta_581	——	——	6-Hydroxy-5-[(4-sulfophenyl)azo]-2-naphthalenesulfonic acid;	-3.90212370721815;	MS1 mz matched
positive_ion	meta_582	——	——	——	——	Unmapped
positive_ion	meta_583	——	——	CDP-Ethanolamine;MC-207,110	10.3463529609933;13.0354985960095	MS1 mz matched
positive_ion	meta_584	——	——	Aripiprazole;Cyflumetofen	24.5276713813841;-14.9832601204061	MS1 mz matched
positive_ion	meta_585	——	——	N-Acetyl-leu-leu-tyr-amide;c-LLY-amide	-7.77503	MS1 mz matched
positive_ion	meta_586	——	——	——	——	Unmapped
positive_ion	meta_587	——	——	2-Deoxycastasterone;6-Deoxodolichosterone;Teasterone;Typhasterol	-17.0206545586509;-17.0206545586509;-17.1098679998359;-17.1098679998359	MS1 mz matched
positive_ion	meta_588	——	——	Thesinine 4'-O-glucoside;	-18.6166685908898;	MS1 mz matched
positive_ion	meta_589	——	——	4-Hydroxyvalsartan;	9.8898113366894;	MS1 mz matched
positive_ion	meta_59	Kojic Acid	0.6498	——	——	MS2 reverse
positive_ion	meta_590	——	——	Catechin 7-glucoside;(+)-Catechin 6-C-glucoside;7-Hydroxybutylidenephthalide 7-(6-malonylglucoside);Catechin 5-glucoside;Epicatechin 3-glucoside;Catechin 3'-glucoside;(+)-Catechin 8-C-glucoside;(-)-Epicatechin 8-C-glucoside;Aspalathin;(-)-epicatechin-3'-O-glucuronide;(-)-Epicatechin 6-C-glucoside;Precarthamin;(-)-Epicatechin 8-C-galactoside;Cinchoin 1a	-4.24571852838707;-4.24571852838707;-4.24571852838707;-4.24571852838707;-4.24571852838707;-4.24571852838707;-4.24571852838707;-4.24571852838707;-4.24571852838707;-4.24571852838707;-4.24571852838707;-4.24571852838707;-4.24571852838707;-7.56127956433793	MS1 mz matched
positive_ion	meta_591	——	——	——	——	Unmapped
positive_ion	meta_592	1-Palmitoyl-2-hydroxy-sn-glycero-3-phosphoethanolamine	0.9527	——	——	MS2 forward
positive_ion	meta_593	——	——	8-Acetoxypinoresinol;4'-Methylliquiritigenin 7-rhamnoside;1-Acetoxypinoresinol;Lophotoxin	11.7321490220739;11.7321490220739;11.7746825580755;11.7746825580755	MS1 mz matched
positive_ion	meta_594	——	——	Rhodojaponin IV	-0.911599	MS1 mz matched
positive_ion	meta_595	——	——	14,15-Epoxyemindole SB;Paspaline	23.4988004930856;23.4988004930856	MS1 mz matched
positive_ion	meta_596	——	——	4-trans-Hydroxyglipizide;3-cis-Hydroxyglipizide;	15.410476189156;15.410476189156;	MS1 mz matched
positive_ion	meta_597	——	——	Pimozide;Bitolterol	-22.3165179118656;-5.68925645487529	MS1 mz matched
positive_ion	meta_598	——	——	——	——	Unmapped
positive_ion	meta_599	——	——	Kaempferol 3-glucuronide;3-Methylellagic acid 8-rhamnoside;Luteolin 7-O-glucuronide;Luteolin 7-O-beta-D-glucuronide	-0.0618940676440021;-0.0618940676440021;-0.00562673364931681	MS1 mz matched
positive_ion	meta_6	L-Alanine	0.9988	——	——	MS2 forward
positive_ion	meta_60	N6-Methyl-L-lysine	0.9559	——	——	MS2 forward
positive_ion	meta_600	——	——	Neryl rhamnosyl-glucoside;xi-Linalool 3-[rhamnosyl-(1-&gt;6)-glucoside];	-4.96856117440869;-4.96856117440869;	MS1 mz matched
positive_ion	meta_601	——	——	——	——	Unmapped
positive_ion	meta_602	——	——	Cephaeline	-14.403	MS1 mz matched
positive_ion	meta_603	——	——	Buprenorphine;Buprenorphine	8.46922717679256;8.38106104896804	MS1 mz matched
positive_ion	meta_604	——	——	Lucuminamide;	-24.2468980808972;	MS1 mz matched
positive_ion	meta_605	——	——	——	——	Unmapped
positive_ion	meta_606	——	——	——	——	Unmapped
positive_ion	meta_607	——	——	——	——	Unmapped
positive_ion	meta_608	——	——	Nefazodone;Nefazodone	6.20480120504848;6.41756535917443	MS1 mz matched
positive_ion	meta_609	——	——	4-Megastigmene-6a,9R-diol 9-[apiosyl-(1-&gt;6)-glucoside];(3b,9R)-5-Megastigmene-3,9-diol 9-[apiosyl-(1-&gt;6)-glucoside];	-17.2085119147191;-17.2085119147191;	MS1 mz matched
positive_ion	meta_61	Glucosamine	0.6393	——	——	MS2 forward
positive_ion	meta_610	——	——	Melleolide L;Auriculoside;7,3',5'-Trihydroxy-4'-methoxyflavan 3'-glucoside	16.5926707696456;-1.33288133850592	MS1 mz matched
positive_ion	meta_611	——	——	N-Methylindolo[3,2-b]-5alpha-cholest-2-ene;1'-Methyl-1'H-5alpha-cholest-2-eno[3,2-b]indole	-24.5279	MS1 mz matched
positive_ion	meta_612	——	——	——	——	Unmapped
positive_ion	meta_613	——	——	Ertapenem;E3040 glucuronide	9.84780694545688;9.89179429364258	MS1 mz matched
positive_ion	meta_614	——	——	Netilmicin;Netilmicin	10.2253184895336;10.2225833504571	MS1 mz matched
positive_ion	meta_615	——	——	LysoPE(18:2(9Z,12Z)/0:0);LysoPE(0:0/18:2(9Z,12Z));	-3.22511342423645;-3.22511342423645;	MS1 mz matched
positive_ion	meta_616	——	——	LysoPE(18:2(9Z,12Z)/0:0);LysoPE(0:0/18:2(9Z,12Z));	-1.12993157250923;-1.12993157250923;	MS1 mz matched
positive_ion	meta_617	——	——	N,N-Diethyl-2-[4-[6-methoxy-2-(4-methoxyphenyl)-1H-inden-3-yl]phenoxy]ethamine hydrochloride	-1.99865	MS1 mz matched
positive_ion	meta_618	——	——	6,6'-Dibromoindigotin;6,6'-Dibromoindigo;Tyrian purple	-14.0458	MS1 mz matched
positive_ion	meta_619	——	——	1-O-E-Cinnamoyl-(6-arabinosylglucose);	7.88944844810486;	MS1 mz matched
positive_ion	meta_62	Nicotine	0.9638	——	——	MS2 forward
positive_ion	meta_620	——	——	15-Hydroxynorandrostene-3,17-dione glucuronide;Estriol-16-Glucuronide;16-alpha,17-beta-estriol 17-beta-D-glucuronide;Estriol-3-glucuronide;Estriol-17-glucuronide;16-Glucuronide-estriol;16alpha,17beta-Estriol 16-(beta-D-glucuronide);16alpha,17beta-Estriol 3-(beta-D-glucuronide);16alpha,17beta-Estriol 17-(beta-D-glucuronide);Renillafoulin A	2.94568365751453;2.94568365751453;2.94568365751453;2.94568365751453;2.94568365751453;3.01591151830385;3.01591151830385;3.01591151830385;3.01591151830385	MS1 mz matched
positive_ion	meta_621	——	——	——	——	Unmapped
positive_ion	meta_622	——	——	(2,3-Dihydroxybenzoyl)adenylate	-3.77454	MS1 mz matched
positive_ion	meta_623	——	——	Nicergoline;Karakin;Endecaphillin A;beta-D-Glucopyranose, 1,2,6-tris(3-nitropropanoate)	-16.0508116934434;22.1487472606155	MS1 mz matched
positive_ion	meta_624	——	——	Stigmatellin Y	8.62121	MS1 mz matched
positive_ion	meta_625	——	——	——	——	Unmapped
positive_ion	meta_626	——	——	Armillarinin;	-17.6253809243408;	MS1 mz matched
positive_ion	meta_627	——	——	——	——	Unmapped
positive_ion	meta_628	Cytidine 5'-diphosphocholine (CDP-choline)	0.9958	——	——	MS2 forward
positive_ion	meta_629	——	——	Fucosyllactose;2-Fucosyllactose;B-Trisaccharide;3-Fucosyllactose;beta-D-Glc-(1->4)-alpha-L-Rha-(1->3)-beta-D-Glc	9.99561385184218;9.99561385184218;9.99561385184218;9.99561385184218;10.0374026396806	MS1 mz matched
positive_ion	meta_63	——	——	——	——	Unmapped
positive_ion	meta_630	——	——	——	——	Unmapped
positive_ion	meta_631	——	——	Taraxinic acid glucosyl ester;Grandidentatin	3.93117594208113;4.00779587029172	MS1 mz matched
positive_ion	meta_632	——	——	——	——	Unmapped
positive_ion	meta_633	——	——	——	——	Unmapped
positive_ion	meta_634	——	——	L-2-Aminoadipate adenylate;Barringtogenol C;Meliantriol;Alisol A	14.6830360766512;6.52574057988829;6.52574057988829;6.52574057988829	MS1 mz matched
positive_ion	meta_635	Malvidin 3-O-glucoside cation	0.9995	——	——	MS2 forward
positive_ion	meta_636	——	——	Erinacine P;Mucronine B	15.1521824865995;12.3453680339993	MS1 mz matched
positive_ion	meta_637	——	——	Lucidenic acid H;Lucidenic acid G;Lucidenic acid C;Cyclic-3,20-bis(1,2-ethanediyl acetal)-11alpha-(acetyloxy)-5alpha,6alpha-epoxypregne-3,20-dione	7.55106157211816;7.55106157211816;7.55106157211816;7.55862024947188	MS1 mz matched
positive_ion	meta_638	——	——	——	——	Unmapped
positive_ion	meta_639	——	——	LysoPC(16:1(9Z));Tiamulin	12.8740790760752;1.19678279479711	MS1 mz matched
positive_ion	meta_64	trans-2-Hydroxycinnamic acid	0.6987	——	——	MS2 forward
positive_ion	meta_640	——	——	Dhurrin 6'-glucoside;Proteacin	-0.687514982124702;-0.634043976828519	MS1 mz matched
positive_ion	meta_641	——	——	GW 1929	4.92169	MS1 mz matched
positive_ion	meta_642	1-Palmitoyl-sn-glycero-3-phosphocholine	0.9992	——	——	MS2 forward
positive_ion	meta_643	——	——	D-Galactopyranosyl-(1-&gt;3)-D-galactopyranosyl-(1-&gt;3)-L-arabinose;a-L-Arabinofuranosyl-(1-&gt;2)-[a-D-mannopyranosyl-(1-&gt;6)]-D-mannose;alpha-D-Xylopyranosyl-(1-&gt;6)-beta-D-glucopyranosyl-(1-&gt;4)-D-glucose;	-0.99186248779503;-0.99186248779503;-0.99186248779503;	MS1 mz matched
positive_ion	meta_644	——	——	1-Nitro-5-hydroxy-6-glutathionyl-5,6-dihydronaphthalene;1-Nitro-5-glutathionyl-6-hydroxy-5,6-dihydronaphthalene;1-Nitro-7-glutathionyl-8-hydroxy-7,8-dihydronaphthalene;1-Nitro-7-hydroxy-8-glutathionyl-7,8-dihydronaphthalene;1-Nitro-7-hydroxy-8-glutathionyl-7,8-dihydrophthalene;1-Nitro-7-glutathionyl-8-hydroxy-7,8-dihydrophthalene;1-Nitro-5-hydroxy-6-glutathionyl-5,6-dihydrophthalene;1-Nitro-5-glu…	23.3829524512439;23.3829524512439;23.3829524512439;23.3829524512439;23.3811383550385;23.3811383550385;23.3811383550385;23.3811383550385	MS1 mz matched
positive_ion	meta_645	——	——	3,5-Di-O-galloyl-1,4-galactarolactone;1-Palmitoylglycerophosphocholine;1-Palmitoyl-sn-glycero-3-phosphocholine	21.533570271568;4.81081225926679	MS1 mz matched
positive_ion	meta_646	——	——	3,4-Dicaffeoyl-1,5-quinolactone;	17.6061324597229;	MS1 mz matched
positive_ion	meta_647	——	——	LysoPE(18:2(9Z,12Z)/0:0);LysoPE(0:0/18:2(9Z,12Z));	-3.22511342423645;-3.22511342423645;	MS1 mz matched
positive_ion	meta_648	——	——	Perfluorooctanesulfonic acid;Perfluorooctanesulfonic acid;Perfluorooctylsulfonic acid;PFOS	-5.29782256610045;-4.4980341094999	MS1 mz matched
positive_ion	meta_649	——	——	2,3-Secoporrigenin;Lucidenic acid N;Hydrocortisone caproate;[2-(11,17-Dihydroxy-10,13-dimethyl-3-oxo-1,2,6,7,8,9,10,11,12,13,14,15,16,17-tetradecahydrocyclopenta[a]phenthren-17-yl)-2-oxo-ethyl]hexanoate	-3.23496990560573;-3.23496990560573;-3.25886819512228	MS1 mz matched
positive_ion	meta_65	Nitrobenzene	0.9344	——	——	MS2 reverse
positive_ion	meta_650	——	——	——	——	Unmapped
positive_ion	meta_651	——	——	Armillarinin;	-17.6253809243408;	MS1 mz matched
positive_ion	meta_652	——	——	——	——	Unmapped
positive_ion	meta_653	——	——	——	——	Unmapped
positive_ion	meta_654	——	——	11-Hydroxyprogesterone 11-glucuronide;	20.5771208504481;	MS1 mz matched
positive_ion	meta_655	——	——	4-Megastigmene-6a,9R-diol 9-[apiosyl-(1-&gt;6)-glucoside];(3b,9R)-5-Megastigmene-3,9-diol 9-[apiosyl-(1-&gt;6)-glucoside];	-17.2085119147191;-17.2085119147191;	MS1 mz matched
positive_ion	meta_656	——	——	——	——	Unmapped
positive_ion	meta_657	——	——	——	——	Unmapped
positive_ion	meta_658	——	——	——	——	Unmapped
positive_ion	meta_659	——	——	Nocardicin C;Isonocardicin C	-10.4900477214287;-10.4900477214287	MS1 mz matched
positive_ion	meta_66	7-Methylxanthine	0.9804	——	——	MS2 reverse
positive_ion	meta_660	——	——	——	——	Unmapped
positive_ion	meta_661	——	——	——	——	Unmapped
positive_ion	meta_662	——	——	LysoPC(17:0);LysoPE(0:0/20:0);LysoPE(20:0/0:0);	12.8784214396895;12.8784214396895;12.8784214396895;	MS1 mz matched
positive_ion	meta_663	——	——	Daphniphylline;	20.4648088662978;	MS1 mz matched
positive_ion	meta_664	——	——	——	——	Unmapped
positive_ion	meta_665	——	——	Aripiprazole;Aripiprazole	24.5324888210446;23.6403772290775	MS1 mz matched
positive_ion	meta_666	——	——	Cer(d18:0/14:0);Hygromycin A	-16.5103786791611;23.657028610684	MS1 mz matched
positive_ion	meta_667	——	——	3-(4-Hydroxy-3-methoxyphenyl)-1,2-propanediol 2-O-(galloyl-glucoside);	5.00885486364576;	MS1 mz matched
positive_ion	meta_668	——	——	——	——	Unmapped
positive_ion	meta_669	——	——	——	——	Unmapped
positive_ion	meta_67	——	——	Methionine sulfoxide;Ethiin;L-Methionine S-oxide;L-Methionine (R)-S-oxide;L-Methionine (S)-S-oxide	-5.84019128514016;-5.84019128514016;-6.05891690804245;-6.05891690804245;-6.05891690804245	MS1 mz matched
positive_ion	meta_670	——	——	3',8-Dimethoxyapigenin 7-glucoside;3',7-Dimethoxy-4',5,8-trihydroxyflavone 8-glucoside;Tricin 7-glucoside;3',4',5-Trihydroxy-3,7-dimethoxyflavone 5-glucoside;Licoagroside A;Limocitrin 3-rhamnoside;Aurantio-obtusin beta-D-glucoside	-1.57723586188894;-1.57723586188894;-1.57723586188894;-1.57723586188894;-1.57723586188894;-1.57723586188894;-1.62559730546387	MS1 mz matched
positive_ion	meta_671	——	——	Americanin B;Oxicozole nitrate	10.0938340416914;13.8172008708054	MS1 mz matched
positive_ion	meta_672	——	——	Nb-trans-Feruloylserotonin glucoside;	17.2490937236824;	MS1 mz matched
positive_ion	meta_673	——	——	3-(ADP)-glycerate;(2S)-Lactyl-2-diphospho-5'-guanosine	-4.31554105403796;-4.31554105403796	MS1 mz matched
positive_ion	meta_674	——	——	——	——	Unmapped
positive_ion	meta_675	——	——	——	——	Unmapped
positive_ion	meta_676	Acetomenaphthone	0.7736	——	——	MS2 reverse
positive_ion	meta_677	——	——	——	——	Unmapped
positive_ion	meta_678	Gamma-Glutamylcysteine	0.9526	——	——	MS2 reverse
positive_ion	meta_679	——	——	Medicarpin 3-O-(6'-malonylglucoside);Medicarpin 3-O-glucoside-6'-malote	-23.9824020757197;-23.9316450457575	MS1 mz matched
positive_ion	meta_68	(S)-2-Hydroxyglutarate	0.8506	——	——	MS2 reverse
positive_ion	meta_680	——	——	LysoPC(18:2(9Z,12Z));	-0.942556088545743;	MS1 mz matched
positive_ion	meta_681	——	——	——	——	Unmapped
positive_ion	meta_682	Maltotriose	0.974	——	——	MS2 forward
positive_ion	meta_683	——	——	Molybdopterin;Molybdoenzyme molybdenum cofactor;Molybdenum cofactor	22.328735588217;13.312174943459	MS1 mz matched
positive_ion	meta_684	1-Oleoyl-sn-glycero-3-phosphocholine	0.8444	——	——	MS2 forward
positive_ion	meta_685	1-Stearoyl-2-hydroxy-sn-glycero-3-phosphocholine	0.9613	——	——	MS2 forward
positive_ion	meta_686	——	——	Clozapine glucuronide;alpha-L-Rhamnopyranosyl-(1->2)-beta-D-galactopyranosyl-(1->2)-beta-D-glucuronopyranoside;beta-Fabatriose	-11.7736926181791;5.17770067877558	MS1 mz matched
positive_ion	meta_687	——	——	——	——	Unmapped
positive_ion	meta_688	——	——	——	——	Unmapped
positive_ion	meta_689	——	——	alpha-D-Glucopyranosyl-(1-&gt;6)-alpha-D-glucopyranosyl-(1-&gt;2)-D-glucose;Galactotriose;beta-D-Fructofuranosyl alpha-D-glucopyranosyl-(1-&gt;4)-D-glucopyranoside;Neokestose;Maltotriose;beta-D-Galactopyranosyl-(1-&gt;2)-[beta-D-galactopyranosyl-(1-&gt;4)]-D-galactose;Panose;Umbelliferose;6-O-Glucosylmaltose;Nephritogenoside;Fagopyritol B2;Gentiotriose;Fagopyritol A2;Dextrin;Melezitose;3-beta-Gen…	-0.0694211615461873;-0.0694211615461873;-0.0694211615461873;-0.0694211615461873;-0.0694211615461873;-0.0694211615461873;-0.0694211615461873;-0.0694211615461873;-0.0694211615461873;-0.0694211615461873;-0.0694211615461873;-0.0694211615461873;-0.069421161546	MS1 mz matched
positive_ion	meta_69	L-Phenylalanine	0.9952	——	——	MS2 forward
positive_ion	meta_690	——	——	alpha-D-Glucopyranosyl-(1-&gt;6)-alpha-D-glucopyranosyl-(1-&gt;2)-D-glucose;Galactotriose;beta-D-Fructofuranosyl alpha-D-glucopyranosyl-(1-&gt;4)-D-glucopyranoside;Neokestose;Maltotriose;beta-D-Galactopyranosyl-(1-&gt;2)-[beta-D-galactopyranosyl-(1-&gt;4)]-D-galactose;Panose;Umbelliferose;6-O-Glucosylmaltose;Nephritogenoside;Fagopyritol B2;Gentiotriose;Fagopyritol A2;Dextrin;Melezitose;3-beta-Gen…	-2.05288291852687;-2.05288291852687;-2.05288291852687;-2.05288291852687;-2.05288291852687;-2.05288291852687;-2.05288291852687;-2.05288291852687;-2.05288291852687;-2.05288291852687;-2.05288291852687;-2.05288291852687;-2.05288291852687;-2.05288291852687;-2.	MS1 mz matched
positive_ion	meta_691	Daunorubicin	0.905	——	——	MS2 reverse
positive_ion	meta_692	——	——	Indoxacarb	24.0706	MS1 mz matched
positive_ion	meta_693	——	——	——	——	Unmapped
positive_ion	meta_694	——	——	LysoPC(P-18:0);	-5.66648870610615;	MS1 mz matched
positive_ion	meta_695	——	——	Americanin B;Oxicozole nitrate	10.0938340416914;13.8172008708054	MS1 mz matched
positive_ion	meta_696	——	——	——	——	Unmapped
positive_ion	meta_697	——	——	2-[4,6-Bis(2,4-dimethylphenyl)-1,3,5-triazin-2-yl]-5-(octyloxy)phenol;Acetylbrowniine;Browniine 14-acetate;Tricornine;Germine;Veracevine;Cevane-3-beta,4-beta,12,14,16-beta,17,20-heptol, 4,9-epoxy-	-8.30053977907174;2.15983187870246;2.15983187870246;2.15983187870246;2.15983187870246	MS1 mz matched
positive_ion	meta_698	——	——	——	——	Unmapped
positive_ion	meta_699	——	——	Fucosyllactose;2-Fucosyllactose;B-Trisaccharide;3-Fucosyllactose;beta-D-Glc-(1->4)-alpha-L-Rha-(1->3)-beta-D-Glc	9.99561385184218;9.99561385184218;9.99561385184218;9.99561385184218;10.0374026396806	MS1 mz matched
positive_ion	meta_7	Ornithine	0.9998	——	——	MS2 reverse
positive_ion	meta_70	3-(3-Hydroxyphenyl)propanoic acid	0.6836	——	——	MS2 reverse
positive_ion	meta_700	——	——	——	——	Unmapped
positive_ion	meta_701	——	——	——	——	Unmapped
positive_ion	meta_702	——	——	Nb-trans-Feruloylserotonin glucoside;	17.2490937236824;	MS1 mz matched
positive_ion	meta_703	——	——	8-Hydroxypinoresinol 4-glucoside;8-Hydroxypinoresinol 8-glucoside;	3.54130682812695;3.54130682812695;	MS1 mz matched
positive_ion	meta_704	——	——	Dynemicin A	24.2038	MS1 mz matched
positive_ion	meta_705	——	——	(7'S,8'S)-4,7'-Epoxy-3,8'-bilign-7-ene-3',5-dimethoxy-4',9,9'-triol 4'-glucoside;Brusatol;(-)-Pinoresinol glucoside	-2.81029520122452;-2.88353683086717;-2.88353683086717	MS1 mz matched
positive_ion	meta_706	——	——	LysoPC(18:3(6Z,9Z,12Z));LysoPC(18:3(9Z,12Z,15Z));	-1.62260327924294;-1.62260327924294;	MS1 mz matched
positive_ion	meta_707	——	——	6''-Malonylgenistin;6''-Malonylcosmosiin;Apigenin 7-(6''-malonylglucoside);Apigenin 7-O-(6-malonyl-beta-D-glucoside);Malonylgenistin	-15.5196028743222;-15.5196028743222;-15.4408557322984;-15.4408557322984	MS1 mz matched
positive_ion	meta_708	——	——	Medicarpin 3-O-(6'-malonylglucoside);Medicarpin 3-O-glucoside-6'-malote	-23.9824020757197;-23.9316450457575	MS1 mz matched
positive_ion	meta_709	——	——	LysoPC(18:2(9Z,12Z));	-0.942556088545743;	MS1 mz matched
positive_ion	meta_71	1,3,5-Benzenetriol	0.9477	——	——	MS2 reverse
positive_ion	meta_710	——	——	LysoPC(18:2(9Z,12Z));	-0.942556088545743;	MS1 mz matched
positive_ion	meta_711	——	——	——	——	Unmapped
positive_ion	meta_712	——	——	alpha-D-Glucopyranosyl-(1-&gt;6)-alpha-D-glucopyranosyl-(1-&gt;2)-D-glucose;Galactotriose;beta-D-Fructofuranosyl alpha-D-glucopyranosyl-(1-&gt;4)-D-glucopyranoside;Neokestose;Maltotriose;beta-D-Galactopyranosyl-(1-&gt;2)-[beta-D-galactopyranosyl-(1-&gt;4)]-D-galactose;Panose;Umbelliferose;6-O-Glucosylmaltose;Nephritogenoside;Fagopyritol B2;Gentiotriose;Fagopyritol A2;Dextrin;Melezitose;3-beta-Gen…	-0.0694211615461873;-0.0694211615461873;-0.0694211615461873;-0.0694211615461873;-0.0694211615461873;-0.0694211615461873;-0.0694211615461873;-0.0694211615461873;-0.0694211615461873;-0.0694211615461873;-0.0694211615461873;-0.0694211615461873;-0.069421161546	MS1 mz matched
positive_ion	meta_713	——	——	alpha-D-Glucopyranosyl-(1-&gt;6)-alpha-D-glucopyranosyl-(1-&gt;2)-D-glucose;Galactotriose;beta-D-Fructofuranosyl alpha-D-glucopyranosyl-(1-&gt;4)-D-glucopyranoside;Neokestose;Maltotriose;beta-D-Galactopyranosyl-(1-&gt;2)-[beta-D-galactopyranosyl-(1-&gt;4)]-D-galactose;Panose;Umbelliferose;6-O-Glucosylmaltose;Nephritogenoside;Fagopyritol B2;Gentiotriose;Fagopyritol A2;Dextrin;Melezitose;3-beta-Gen…	-2.05288291852687;-2.05288291852687;-2.05288291852687;-2.05288291852687;-2.05288291852687;-2.05288291852687;-2.05288291852687;-2.05288291852687;-2.05288291852687;-2.05288291852687;-2.05288291852687;-2.05288291852687;-2.05288291852687;-2.05288291852687;-2.	MS1 mz matched
positive_ion	meta_714	——	——	LysoPC(18:1(11Z));LysoPC(18:1(9Z));Mycimicin VII	-7.93999189087182;-7.93999189087182;16.6879165866763	MS1 mz matched
positive_ion	meta_715	——	——	——	——	Unmapped
positive_ion	meta_716	Arbutin	0.6171	——	——	MS2 forward
positive_ion	meta_717	——	——	dTDP-L-epivancosamine;dTDP-beta-L-4-epi-vancosamine;dTDP-3-amino-2,3,6-trideoxy-3-methyl-beta-L-arabino-hexopyranose;dTDP-L-vancosamine;dTDP-beta-L-vancosamine	20.9129186068851;20.9129186068851	MS1 mz matched
positive_ion	meta_718	——	——	dTDP-4-dehydro-6-deoxy-alpha-D-glucose;4,6-Dideoxy-4-oxo-dTDP-D-glucose;dTDP-4-dehydro-beta-L-rhamnose;dTDP-4-dehydro-6-deoxy-beta-L-mannose;dTDP-4-oxo-6-deoxy-L-mannose;dTDP-4-oxo-L-rhamnose;dTDP-4-oxo-6-deoxy-D-glucose;dTDP-4-dehydro-6-deoxy-D-glucose;dTDP-4-dehydro-6-deoxy-alpha-D-glucose;dTDP-4-dehydro-6-deoxy-alpha-D-glucopyranose;dTDP-4-oxo-6-deoxy-alpha-D-glucose;dTDP-4-dehydro-6-deoxy-alp…	23.1660984919586;23.1660984919586;23.1497996943243;23.1497996943243;23.1497996943243;23.1497996943243;23.1497996943243	MS1 mz matched
positive_ion	meta_719	——	——	alpha-1,5-L-Arabinotetraose	4.39416	MS1 mz matched
positive_ion	meta_72	Nitrosobenzene	0.9343	——	——	MS2 reverse
positive_ion	meta_720	——	——	DG(16:1(9Z)/16:1(9Z)/0:0);DG(18:1(9Z)/14:1(9Z)/0:0);DG(14:1(9Z)/18:1(11Z)/0:0);DG(16:1n7/0:0/16:1n7);DG(14:1n5/0:0/18:1n9);DG(18:2(9Z,12Z)/14:0/0:0);DG(14:1(9Z)/18:1(9Z)/0:0);Annotemoyin 1;Panatellin;DG(18:1(11Z)/14:1(9Z)/0:0);cis-Solamin;DG(14:0/18:2(9Z,12Z)/0:0);DG(14:1n5/0:0/18:1n7);Kamycin A 3'-phosphate;Kamycin 3'-phosphate	-5.97935737914972;-5.97935737914972;-5.97935737914972;-5.97935737914972;-5.97935737914972;-5.97935737914972;-5.97935737914972;-5.97935737914972;-5.97935737914972;-5.97935737914972;-5.97935737914972;-5.97935737914972;-5.97935737914972;-11.5150532749674	MS1 mz matched
positive_ion	meta_721	5-Methyl-2-thiouridine	0.9922	——	——	MS2 reverse
positive_ion	meta_722	——	——	Puerarin xyloside	9.5145	MS1 mz matched
positive_ion	meta_723	——	——	Ketoconazole;	22.5805419705354;	MS1 mz matched
positive_ion	meta_724	——	——	——	——	Unmapped
positive_ion	meta_725	——	——	——	——	Unmapped
positive_ion	meta_726	1-O-(cis-9-Octadecenyl)-2-O-acetyl-sn-glycero-3-phosphocholine	0.9634	——	——	MS2 forward
positive_ion	meta_727	——	——	——	——	Unmapped
positive_ion	meta_728	——	——	Pumiloside	16.5957	MS1 mz matched
positive_ion	meta_729	——	——	——	——	Unmapped
positive_ion	meta_73	Pyridoxal (Vitamin B6)	0.9938	——	——	MS2 forward
positive_ion	meta_730	——	——	——	——	Unmapped
positive_ion	meta_731	——	——	2'',6''-Di-O-acetylononin;S-Formylmycothiol	14.5644972105721;15.7542523353016	MS1 mz matched
positive_ion	meta_732	——	——	Phthalocyanine;29H,31H-Phthalocyanine;Pigment blue 16	22.5608	MS1 mz matched
positive_ion	meta_733	——	——	Nb-trans-Feruloylserotonin glucoside;	17.2490937236824;	MS1 mz matched
positive_ion	meta_734	——	——	——	——	Unmapped
positive_ion	meta_735	——	——	Fucosyllactose;2-Fucosyllactose;B-Trisaccharide;3-Fucosyllactose;beta-D-Glc-(1->4)-alpha-L-Rha-(1->3)-beta-D-Glc	9.99561385184218;9.99561385184218;9.99561385184218;9.99561385184218;10.0374026396806	MS1 mz matched
positive_ion	meta_736	——	——	Ganoderic acid H;	-2.67867190216072;	MS1 mz matched
positive_ion	meta_737	——	——	——	——	Unmapped
positive_ion	meta_738	——	——	Methanophezine;2-(2,3-Dihydro-all-trans-pentaprenyloxy)phezine;2-(2,3-Dihydropentaprenyloxy)phezine	10.5871	MS1 mz matched
positive_ion	meta_739	——	——	Medicarpin 3-O-(6'-malonylglucoside);Medicarpin 3-O-glucoside-6'-malote	-23.9824020757197;-23.9316450457575	MS1 mz matched
positive_ion	meta_74	Vanillic acid	0.9873	——	——	MS2 forward
positive_ion	meta_740	——	——	LysoPC(18:2(9Z,12Z));	-0.942556088545743;	MS1 mz matched
positive_ion	meta_741	——	——	Sagecoumarin;	6.5732694214106;	MS1 mz matched
positive_ion	meta_742	——	——	Cyclic ADP-ribose;cADPR	-7.5777	MS1 mz matched
positive_ion	meta_743	——	——	Dynemicin A	24.2038	MS1 mz matched
positive_ion	meta_744	——	——	Neoacrimarine K;	-18.2971897697936;	MS1 mz matched
positive_ion	meta_745	——	——	Pulcherosine;Myxochelin C	-17.3955255073483;-17.4335448107276	MS1 mz matched
positive_ion	meta_746	——	——	Pelargonidin 3-rhamnoside 5-glucoside;Pelargonidin 3-O-rutinoside	-7.93751313569071;-7.93751313569071	MS1 mz matched
positive_ion	meta_747	Tolbutamide	0.9342	——	——	MS2 reverse
positive_ion	meta_748	——	——	5,7-Dihydroxy-3',4'-dimethoxy-8-(3-hydroxy-3-methylbutyl)-isoflavone 7-glucoside;	-22.8124026774217;	MS1 mz matched
positive_ion	meta_749	——	——	——	——	Unmapped
positive_ion	meta_75	——	——	Selenocysteine;5-Nitro-ortho-anisidine;2-Methoxy-5-nitroaniline	5.95060993737788;-14.8762150150169	MS1 mz matched
positive_ion	meta_750	——	——	Isotheaflavin;Isoneotheaflavin;Theaflavin;Apigenin 7-O-[beta-D-apiosyl-(1->2)-beta-D-glucoside];7-O-(beta-D-Apiofuranosyl-1,2-beta-D-glucosyl)-5,7,4'-trihydroxyflavone;Apiin;7-[(2-O-D-Apio-beta-D-furanosyl-beta-D-glucopyranosyl)oxy]-5-hydroxy-2-(4-hydroxy-phenyl)-4H-1-benzopyran-4-one;Apioside;Neoschaftoside;Schaftoside;Isovitexin 2''-O-arabinoside;Glucofrangulin B	17.5811544822938;17.5811544822938;17.5811544822938;-19.8632309011242;-19.8632309011242;-19.8632309011242;-19.8632309011242;-19.8632309011242	MS1 mz matched
positive_ion	meta_751	——	——	Cascaroside C;Aloinoside B;Pinocembrin 7-rhamnosylglucoside;Cascaroside D;Cascaroside C;Aloinoside A;Aloinoside B	-4.0158863614142;-4.0158863614142;-4.03166128508763;-4.03166128508763;-4.03166128508763;-4.03166128508763;-4.03166128508763	MS1 mz matched
positive_ion	meta_752	——	——	——	——	Unmapped
positive_ion	meta_753	——	——	——	——	Unmapped
positive_ion	meta_754	——	——	Gladiatoside C2;Gladiatoside C1;Patent blue;Blue VRS	4.54602919761927;4.54602919761927;-12.5407995484548	MS1 mz matched
positive_ion	meta_755	——	——	——	——	Unmapped
positive_ion	meta_756	——	——	Tracheloside;Scorzonoside;Eucommin A;Medioresinol 4'-O-beta-D-glucopyranoside	-1.86584991124038;-1.86584991124038;-1.81750438489298	MS1 mz matched
positive_ion	meta_757	——	——	Nelfinavir;Nelfivir	-1.16048060712711;-1.86497503284555	MS1 mz matched
positive_ion	meta_758	——	——	alpha-1,5-L-Arabinotetraose	4.39416	MS1 mz matched
positive_ion	meta_759	——	——	——	——	Unmapped
positive_ion	meta_76	Pyridoxine	0.9954	——	——	MS2 forward
positive_ion	meta_760	——	——	LysoPC(22:5(4Z,7Z,10Z,13Z,16Z));LysoPC(22:5(7Z,10Z,13Z,16Z,19Z));Janthitrem C	-16.6529041585594;-16.6529041585594;-20.7987873901164	MS1 mz matched
positive_ion	meta_761	——	——	——	——	Unmapped
positive_ion	meta_762	——	——	——	——	Unmapped
positive_ion	meta_763	——	——	Puerarin xyloside	12.7702	MS1 mz matched
positive_ion	meta_764	——	——	Isoaurasperone A;Nigerone;Isonigerone;Aurasperone A;	14.7379842566792;14.7379842566792;14.7379842566792;14.7379842566792;	MS1 mz matched
positive_ion	meta_765	——	——	LysoPE(22:5(4Z,7Z,10Z,13Z,16Z)/0:0);LysoPE(0:0/22:5(4Z,7Z,10Z,13Z,16Z));LysoPE(0:0/22:5(7Z,10Z,13Z,16Z,19Z));LysoPE(22:5(7Z,10Z,13Z,16Z,19Z)/0:0);	18.6054956808017;18.6054956808017;18.6054956808017;18.6054956808017;	MS1 mz matched
positive_ion	meta_766	——	——	LysoPC(22:4(7Z,10Z,13Z,16Z));21,22-Diprenylpaxilline	-1.38195666987341;-5.60061130671108	MS1 mz matched
positive_ion	meta_767	——	——	——	——	Unmapped
positive_ion	meta_768	——	——	——	——	Unmapped
positive_ion	meta_769	——	——	5alpha-Ethoxy-6beta-hydroxy-5,6-dihydrophysalin B;	-7.60993350742578;	MS1 mz matched
positive_ion	meta_77	3-Methylhistidine	0.9938	——	——	MS2 forward
positive_ion	meta_770	——	——	Ketoconazole;	22.5805419705354;	MS1 mz matched
positive_ion	meta_771	——	——	Dieporeticenin;	11.4119178744547;	MS1 mz matched
positive_ion	meta_772	——	——	——	——	Unmapped
positive_ion	meta_773	——	——	Rubroskyrin;Luteoskyrin	24.3707228256038;24.3707228256038	MS1 mz matched
positive_ion	meta_774	——	——	Rubroskyrin;Luteoskyrin	4.35169720532418;4.35169720532418	MS1 mz matched
positive_ion	meta_775	——	——	Ketoconazole;	22.5805419705354;	MS1 mz matched
positive_ion	meta_776	——	——	——	——	Unmapped
positive_ion	meta_777	——	——	——	——	Unmapped
positive_ion	meta_778	——	——	Aurasperone D;6-O-Demethylnigerone;Dianhydroaurasperone C;Aurasperone D	21.6727193995208;21.6727193995208;21.6727193995208;21.757232796515	MS1 mz matched
positive_ion	meta_779	——	——	Kaempferitrin;Chrysophanol 8-gentiobioside;Daidzein 4',7-diglucoside;Vitexin 4'-O-alpha-L-Rhamnopyranoside;Galangin 3-[galactosyl-(1-&gt;4)-rhamnoside];Isorhoifolin;Acacetin 7-[apiosyl(1-&gt;6)-glucoside];Rhoifolin;Camellianin B;eq-4''-Hydroxymaysin;Scolymoside;Violanthin;Apigenin 7-O-neohesperidoside;Rhoifolin;Rhoifoloside;Vitexin 2''-O-beta-L-rhamnoside;2''-O-Rhamnosylvitexin;Vitexin 2''-rhamno…	7.59318009020482;7.59318009020482;7.59318009020482;7.59318009020482;7.59318009020482;7.59318009020482;7.59318009020482;7.59318009020482;7.59318009020482;7.59318009020482;7.59318009020482;7.51655759720961;7.51655759720961;7.51655759720961;7.51655759720961;7.51655759720961	MS1 mz matched
positive_ion	meta_78	——	——	N-Heptanoylglycine;Polyethylene glycol;8-Amino-7-oxononoate;8-Amino-7-oxononoic acid;7-Keto-8-aminopelargonic acid;KAPA;(E)-2-Butenyl-4-methyl-threonine;2-Butenyl-4-methylthreonine	0.836892337333504;0.836892337333504;1.06882826498518;1.06882826498518	MS1 mz matched
positive_ion	meta_780	——	——	Pipercyclobutanamide B;Dipiperamide D;Salannin	8.9939664572016;8.9939664572016;-7.54655596149794	MS1 mz matched
positive_ion	meta_781	——	——	Formamidopyrimidine nucleoside triphosphate;Formamidopyrimidine nucleoside triphosphate	-14.2277553203025;-14.2277553203025	MS1 mz matched
positive_ion	meta_782	——	——	dTDP-D-glucose;dTDP-D-galactose;dTDP-glucose;dTDP-D-glucose;dTDP-alpha-D-glucose;dTDP-galactose;dTDP-D-galactose	-4.88551399649675;-4.88551399649675;-4.9638718767571;-4.9638718767571	MS1 mz matched
positive_ion	meta_783	——	——	Neoacrimarine K;	-18.2971897697936;	MS1 mz matched
positive_ion	meta_784	——	——	Telomestatin	17.408	MS1 mz matched
positive_ion	meta_785	UDP-D-Galactose	0.9176	——	——	MS2 forward
positive_ion	meta_786	——	——	——	——	Unmapped
positive_ion	meta_787	——	——	——	——	Unmapped
positive_ion	meta_788	——	——	Molludistin 2''-rhamnoside;Chrysin 7-[rhamnosyl-(1-&gt;4)-glucoside];Flavonol 3-O-beta-D-glucosyl-(1->2)-beta-D-glucoside	5.97507536896896;5.97507536896896;6.04800766185807	MS1 mz matched
positive_ion	meta_789	——	——	19-Hydroxycinnzeylanol 19-glucoside;Protoporphyrin;Protoporphyrin IX;Porphyrinogen IX	0.815633207326715;8.89271473237456	MS1 mz matched
positive_ion	meta_79	Pyrocatechol	0.7959	——	——	MS2 reverse
positive_ion	meta_790	——	——	HLo7	-2.46558	MS1 mz matched
positive_ion	meta_791	——	——	Puerarin xyloside	12.7702	MS1 mz matched
positive_ion	meta_792	——	——	Uridine diphosphate glucose;[(2R,3S,4R,5R)-5-(2,4-dioxo-1,2,3,4-tetrahydropyrimidin-1-yl)-3,4-dihydroxyoxolan-2-yl]methyl {[(3R,4S,5S,6R)-3,4,5-trihydroxy-6-(hydroxymethyl)oxan-2-yl phosphonato]oxy}phosphonate;Uridine diphosphategalactose;UDP-glucose;UDPglucose;UDP-D-glucose;Uridine diphosphate glucose;UDP-alpha-D-glucose;UDP-alpha-D-galactose;UDP-D-galactose;UDP-galactose;UDP-D-galactopyranose;U…	-3.56926434212075;-3.56926434212075;-3.56926434212075;-3.5332255698699;-3.5332255698699;-3.5332255698699	MS1 mz matched
positive_ion	meta_793	——	——	Mulberroside F;Cassiaside B;5'-Hydroxycastavinol;Ginkgetin;Amentoflavone 7,4'-dimethyl ether	-14.121601107201;-14.121601107201;-14.121601107201;-19.5936143176292	MS1 mz matched
positive_ion	meta_794	——	——	Novclobiocin 104	21.8924	MS1 mz matched
positive_ion	meta_795	——	——	——	——	Unmapped
positive_ion	meta_796	——	——	Maysin 3'-methyl ether;	7.49317703085983;	MS1 mz matched
positive_ion	meta_797	——	——	4'-Hydroxyanigorootin;	5.84970192718316;	MS1 mz matched
positive_ion	meta_798	——	——	——	——	Unmapped
positive_ion	meta_799	——	——	Vicenin 2;Astragalin 7-rhamnoside;Isovitexin 2''-O-glucoside;Safflor Yellow A;1,8-Dihydroxy-3-hydroxymethylanthraquinone 1,8-di-O-b-D-glucoside;Orientin 2''-rhamnoside;Kaempferol 3-neohesperidoside;Isorhamnetin 3-O-a-L-arabinopyranoside 7-O-a-L-rhamnopyranoside;Graveobioside B;Rheinoside C;3,6-Diglucopyranosyl-4',5,7-trihydroxyflavone;Kaempferol 3-O-glucosyl-(1-&gt;2)-rhamnoside;Scoparin 2''-xylo…	2.57456566969329;2.57456566969329;2.57456566969329;2.57456566969329;2.57456566969329;2.57456566969329;2.57456566969329;2.57456566969329;2.57456566969329;2.57456566969329;2.57456566969329;2.57456566969329;2.57456566969329;2.57456566969329;2.57456566969329;2.57456566969329;2.57456566969329;2.57456566969329;2.57456566969329;2.57456566969329;2.52457887914509;2.52457887914509;2.52457887914509;2.524578…	MS1 mz matched
positive_ion	meta_8	——	——	L-3-Aminodihydro-2(3H)-furanone;1-Aminocyclopropanecarboxylic acid;(S)-2-Azetidinecarboxylic acid;1-Aminocyclopropane-1-carboxylate;1-Aminocyclopropane-1-carboxylic acid;Homoserine lactone;2-Aminobutan-4-olide;Diacetylmonoxime;2,3-Butanedione monoxime;L-Azetidine 2-carboxylic acid;Azetidyl-2-carboxylic acid;(S)-(-)-Azetidine-2-carboxylic acid;3-Oxobutamide;Acetoacetamide;AAA;2-Aminobut-2-enoate;(…	22.9743031651504;22.9743031651504;22.9743031651504;22.7615274765392;22.7615274765392;22.7615274765392;22.7615274765392;22.7615274765392;22.7615274765392;22.7615274765392;22.7615274765392;22.7615274765392	MS1 mz matched
positive_ion	meta_80	——	——	——	——	Unmapped
positive_ion	meta_800	——	——	Rubroskyrin;Luteoskyrin	4.35169720532418;4.35169720532418	MS1 mz matched
positive_ion	meta_801	Uridine 5'-diphosphoglucuronic acid (UDP-D-glucuronate)	0.8165	——	——	MS2 forward
positive_ion	meta_802	——	——	Fusaroskyrin;	-12.1109107803559;	MS1 mz matched
positive_ion	meta_803	——	——	Fusaroskyrin;	-13.0265180242472;	MS1 mz matched
positive_ion	meta_804	——	——	Lividomycin B;3'-Deoxyparomomycin I;5'''-epi-Lividomycin B	-13.9128658801408;-13.9128658801408	MS1 mz matched
positive_ion	meta_805	——	——	Lolitrem K	-18.7864	MS1 mz matched
positive_ion	meta_806	——	——	——	——	Unmapped
positive_ion	meta_807	——	——	——	——	Unmapped
positive_ion	meta_808	——	——	Uridine diphosphate glucose;[(2R,3S,4R,5R)-5-(2,4-dioxo-1,2,3,4-tetrahydropyrimidin-1-yl)-3,4-dihydroxyoxolan-2-yl]methyl {[(3R,4S,5S,6R)-3,4,5-trihydroxy-6-(hydroxymethyl)oxan-2-yl phosphonato]oxy}phosphonate;Uridine diphosphategalactose;UDP-glucose;UDPglucose;UDP-D-glucose;Uridine diphosphate glucose;UDP-alpha-D-glucose;UDP-alpha-D-galactose;UDP-D-galactose;UDP-galactose;UDP-D-galactopyranose;U…	-3.56926434212075;-3.56926434212075;-3.56926434212075;-3.5332255698699;-3.5332255698699;-3.5332255698699	MS1 mz matched
positive_ion	meta_809	——	——	——	——	Unmapped
positive_ion	meta_81	N2-Acetyl-L-ornithine	0.9322	——	——	MS2 forward
positive_ion	meta_810	——	——	Ferrocytochrome;Amaranth;Food red No.2;New coccine;C.I. Acid red 18;Food red No.102	-9.92593597435768;-3.30866721913585;-3.30866721913585	MS1 mz matched
positive_ion	meta_811	Guanosine diphosphate mannose	0.9998	——	——	MS2 forward
positive_ion	meta_812	——	——	——	——	Unmapped
positive_ion	meta_813	UDP-N-acetylglucosamine	0.9889	——	——	MS2 forward
positive_ion	meta_814	——	——	——	——	Unmapped
positive_ion	meta_815	——	——	——	——	Unmapped
positive_ion	meta_816	Diosmin	0.6471	——	——	MS2 reverse
positive_ion	meta_817	——	——	DG(18:4n3/0:0/18:4n3);DG(18:4(6Z,9Z,12Z,15Z)/18:4(6Z,9Z,12Z,15Z)/0:0);	-18.2021659098337;-18.2021659098337;	MS1 mz matched
positive_ion	meta_818	——	——	ax-4''-Hydroxy-3-'-methoxymaysin;Margaritene;Liquiritigenin 4'-[3-acetylapiosyl-(1-&gt;2)-glucoside];Isomargaritene;Isowertin 2''-rhamnoside;1,2-Bis-O-sipoyl-beta-D-glucoside;Isoswertisin 2''-rhamnoside;7-O-Methylvitexin 2''-O-beta-L-rhamnoside;2''-O-Rhamnosylisoswertisin	6.40735095636503;6.40735095636503;6.40735095636503;6.40735095636503;6.40735095636503;6.41697648271945;6.41697648271945	MS1 mz matched
positive_ion	meta_819	——	——	——	——	Unmapped
positive_ion	meta_82	L-Arginine	0.9999	——	——	MS2 forward
positive_ion	meta_820	——	——	Mulberroside F;Cassiaside B;5'-Hydroxycastavinol;Ginkgetin;Amentoflavone 7,4'-dimethyl ether	-14.121601107201;-14.121601107201;-14.121601107201;-19.5936143176292	MS1 mz matched
positive_ion	meta_821	——	——	20,21-Diprenylterpendole I	7.62965	MS1 mz matched
positive_ion	meta_822	Glutathione disulfide	0.9947	——	——	MS2 forward
positive_ion	meta_823	——	——	Neurosporaxanthin;all-trans-Neurosporaxanthin	6.42119	MS1 mz matched
positive_ion	meta_824	——	——	DG(14:0/20:3(8Z,11Z,14Z)/0:0);DG(18:3(6Z,9Z,12Z)/16:0/0:0);DG(18:2(9Z,12Z)/16:1(9Z)/0:0);DG(16:1(9Z)/18:2(9Z,12Z)/0:0);DG(18:3(9Z,12Z,15Z)/16:0/0:0);DG(20:2(11Z,14Z)/14:1(9Z)/0:0);DG(16:0/0:0/18:3n6);DG(14:0/0:0/20:3n6);DG(14:1(9Z)/20:2(11Z,14Z)/0:0);DG(16:0/18:3(9Z,12Z,15Z)/0:0);DG(14:0/20:3(5Z,8Z,11Z)/0:0);DG(16:0/18:3(6Z,9Z,12Z)/0:0);DG(20:3(5Z,8Z,11Z)/14:0/0:0);DG(14:0/0:0/20:3n9);DG(20:3(8Z,…	-0.0426763471524662;-0.0426763471524662;-0.0426763471524662;-0.0426763471524662;-0.0426763471524662;-0.0426763471524662;-0.0426763471524662;-0.0426763471524662;-0.0426763471524662;-0.0426763471524662;-0.0426763471524662;-0.0426763471524662;-0.042676347152	MS1 mz matched
positive_ion	meta_825	——	——	DG(18:3(9Z,12Z,15Z)/18:3(6Z,9Z,12Z)/0:0);DG(22:5(4Z,7Z,10Z,13Z,16Z)/14:1(9Z)/0:0);DG(14:1(9Z)/22:5(4Z,7Z,10Z,13Z,16Z)/0:0);DG(20:5(5Z,8Z,11Z,14Z,17Z)/16:1(9Z)/0:0);DG(18:3n6/0:0/18:3n3);DG(18:4(6Z,9Z,12Z,15Z)/18:2(9Z,12Z)/0:0);DG(18:3n6/0:0/18:3n6);DG(18:3(6Z,9Z,12Z)/18:3(6Z,9Z,12Z)/0:0);DG(18:3(6Z,9Z,12Z)/18:3(9Z,12Z,15Z)/0:0);DG(14:1n5/0:0/22:5n6);DG(18:2(9Z,12Z)/18:4(6Z,9Z,12Z,15Z)/0:0);DG(22:…	10.0165659688817;10.0165659688817;10.0165659688817;10.0165659688817;10.0165659688817;10.0165659688817;10.0165659688817;10.0165659688817;10.0165659688817;10.0165659688817;10.0165659688817;10.0165659688817;10.0165659688817;10.0165659688817;10.0165659688817;10.0165659688817;10.0165659688817;10.0165659688817;10.0165659688817;10.0165659688817;10.0165659688817;	MS1 mz matched
positive_ion	meta_826	——	——	——	——	Unmapped
positive_ion	meta_827	——	——	——	——	Unmapped
positive_ion	meta_828	——	——	Tsugarioside B;	6.50240029312014;	MS1 mz matched
positive_ion	meta_829	——	——	3,5-Dicaffeoyl-4-succinoylquinic acid;	-18.1511299810154;	MS1 mz matched
positive_ion	meta_83	——	——	Methyl nicotinate;2-Aminobenzoic acid;Salicylamide;3-Pyridylacetic acid;p-Aminobenzoic acid;2-Pyridylacetic acid;m-Aminobenzoic acid;Trigonelline;Anthranilate;Anthranilic acid;o-Aminobenzoic acid;Vitamin L1;2-Aminobenzoate;4-Aminobenzoate;ABEE;4-Aminobenzoic acid;p-Aminobenzoate;N-Methylnicotite;Trigonelline;Trigenelline;1-Methylpyridinio-3-carboxylate;Betaine nicotite;Caffearin;Gynesine;4-Nitrot…	-4.95083176467126;-4.95083176467126;-4.95083176467126;-4.95083176467126;-4.95083176467126;-4.95083176467126;-4.95083176467126;-4.95083176467126;-5.10771067296143;-5.10771067296143;-5.10771067296143;-5.10771067296143;-5.10771067296143;-5.10771067296143	MS1 mz matched
positive_ion	meta_830	——	——	Penitrem F	10.0439	MS1 mz matched
positive_ion	meta_831	——	——	——	——	Unmapped
positive_ion	meta_832	——	——	Pipercyclobutanamide B;Dipiperamide D;Salannin	8.9939664572016;8.9939664572016;-7.54655596149794	MS1 mz matched
positive_ion	meta_833	——	——	ADP-D-glycero-beta-D-manno-heptose;ADP-L-glycero-beta-D-manno-heptose	-10.9838137351918;-10.9838137351918	MS1 mz matched
positive_ion	meta_834	——	——	——	——	Unmapped
positive_ion	meta_835	——	——	——	——	Unmapped
positive_ion	meta_836	——	——	——	——	Unmapped
positive_ion	meta_837	——	——	Leukotriene C5;	-17.6108362538669;	MS1 mz matched
positive_ion	meta_838	——	——	UDP-N-acetyl-alpha-D-galactosamine;Uridine diphosphate-N-acetylglucosamine;Uridine diphosphate-N-acetylgalactosamine;UDP-N-acetyl-D-mannosamine;UDP-N-acetyl-alpha-D-glucosamine;UDP-N-acetyl-D-glucosamine;UDP-N-acetylglucosamine;UDP-N-acetyl-D-galactosamine;UDP-N-acetyl-alpha-D-galactosamine;UDP-N-acetyl-D-mannosamine;UDP-N-acetyl-alpha-D-mannosamine	-4.23254489864665;-4.23254489864665;-4.23254489864665;-4.23254489864665;-4.2827850490436;-4.2827850490436;-4.2827850490436	MS1 mz matched
positive_ion	meta_839	——	——	Lolicine A	-3.47779	MS1 mz matched
positive_ion	meta_84	Allantoate/Allantoic acid	0.9973	——	——	MS2 forward
positive_ion	meta_840	——	——	——	——	Unmapped
positive_ion	meta_841	——	——	——	——	Unmapped
positive_ion	meta_842	——	——	——	——	Unmapped
positive_ion	meta_843	——	——	——	——	Unmapped
positive_ion	meta_844	——	——	7''-O-Phosphohygromycin;4-O-Phosphohygromycin B	6.58762613248556;6.58762613248556	MS1 mz matched
positive_ion	meta_845	——	——	Neohesperidin dihydrochalcone;	-2.32029961256235;	MS1 mz matched
positive_ion	meta_846	——	——	Mesaconitine	-24.8758	MS1 mz matched
positive_ion	meta_847	——	——	——	——	Unmapped
positive_ion	meta_848	——	——	Penitrem A;Pennigritrem	-20.0541398613537;-20.0541398613537	MS1 mz matched
positive_ion	meta_849	——	——	Penitrem A;Pennigritrem	8.36905049337737;8.36905049337737	MS1 mz matched
positive_ion	meta_85	——	——	L-2-Amino-3-(1-pyrazolyl)propanoic acid;L-Histidine;L-Histidine;(S)-alpha-Amino-1H-imidazole-4-propionic acid;Histidine;alpha-Amino-1H-imidazole-4-propionic acid;3-(Pyrazol-1-yl)-L-alanine;beta-Pyrazol-1-ylalanine;D-Histidine;(R)-alpha-Amino-1H-imidazole-4-propionic acid	-9.52153856013978;-9.52153856013978;-9.67308206960718;-9.67308206960718;-9.67308206960718;-9.67308206960718	MS1 mz matched
positive_ion	meta_850	——	——	——	——	Unmapped
positive_ion	meta_851	——	——	Catechin 3',5-diglucoside;Catechin 3',4'-diglucoside;Catechin 3',7-diglucoside;Leiocarposide	-1.1152997082235;-1.1152997082235;-1.1152997082235;-1.13972230186076	MS1 mz matched
positive_ion	meta_852	——	——	——	——	Unmapped
positive_ion	meta_853	——	——	——	——	Unmapped
positive_ion	meta_854	——	——	Pimelea factor P2;Daphnopsis factor R1	-13.3157	MS1 mz matched
positive_ion	meta_855	——	——	Pimelea factor P2;Daphnopsis factor R1	-2.22732	MS1 mz matched
positive_ion	meta_856	——	——	——	——	Unmapped
positive_ion	meta_857	——	——	Demethyl-desacetyl-rifamycin S	-17.2072	MS1 mz matched
positive_ion	meta_858	——	——	——	——	Unmapped
positive_ion	meta_859	——	——	N-Trifluoroacetyladriamycinol;1,3-Di-(octadec-9Z-enoyl)-1-cyano-2-methylene-propane-1,3-diol	-22.6234180332629;-14.9856992171634	MS1 mz matched
positive_ion	meta_86	N-Formylmethionine	0.6767	——	——	MS2 reverse
positive_ion	meta_860	——	——	Daphnoline	-24.6442	MS1 mz matched
positive_ion	meta_861	——	——	——	——	Unmapped
positive_ion	meta_862	——	——	O-Methylsomniferine;Allosamidine	22.6564795706633;19.6056437256108	MS1 mz matched
positive_ion	meta_863	——	——	UDP-N-acetyl-alpha-D-galactosamine;Uridine diphosphate-N-acetylglucosamine;Uridine diphosphate-N-acetylgalactosamine;UDP-N-acetyl-D-mannosamine;UDP-N-acetyl-alpha-D-glucosamine;UDP-N-acetyl-D-glucosamine;UDP-N-acetylglucosamine;UDP-N-acetyl-D-galactosamine;UDP-N-acetyl-alpha-D-galactosamine;UDP-N-acetyl-D-mannosamine;UDP-N-acetyl-alpha-D-mannosamine	-4.23254489864665;-4.23254489864665;-4.23254489864665;-4.23254489864665;-4.2827850490436;-4.2827850490436;-4.2827850490436	MS1 mz matched
positive_ion	meta_864	——	——	LysoPC(22:4(7Z,10Z,13Z,16Z));21,22-Diprenylpaxilline	-1.38195666987341;-5.60061130671108	MS1 mz matched
positive_ion	meta_865	——	——	PE(P-16:0/14:0);PE(14:0/P-16:0);	-11.4863729170803;-11.4863729170803;	MS1 mz matched
positive_ion	meta_866	——	——	Cer(d18:0/25:0);	-17.4196290388855;	MS1 mz matched
positive_ion	meta_867	——	——	——	——	Unmapped
positive_ion	meta_868	——	——	Neohesperidin dihydrochalcone;	-2.32029961256235;	MS1 mz matched
positive_ion	meta_869	——	——	Capsicum annuum Fluorescent chlorophyll catabolite;Primary fluorescent chlorophyll catabolite	3.66120915415303;3.66073166564896	MS1 mz matched
positive_ion	meta_87	DL-Homoserine	0.7689	——	——	MS2 reverse
positive_ion	meta_870	——	——	Catechin 3',5-diglucoside;Catechin 3',4'-diglucoside;Catechin 3',7-diglucoside;Leiocarposide	-1.1152997082235;-1.1152997082235;-1.1152997082235;-1.13972230186076	MS1 mz matched
positive_ion	meta_871	——	——	Dehydroisocoproporphyrinogen;Bis(beta-D-glucosyl) crocetin;Crocetin diglucosyl ester;beta-D-Gentiobiosyl crocetin	11.8009365894285;-18.5331880159543;-18.5331880159543	MS1 mz matched
positive_ion	meta_872	——	——	——	——	Unmapped
positive_ion	meta_873	——	——	——	——	Unmapped
positive_ion	meta_874	Bisdemethoxycurcumin	0.955	——	——	MS2 reverse
positive_ion	meta_875	——	——	——	——	Unmapped
positive_ion	meta_876	——	——	PE(16:1(9Z)/14:1(9Z));PE(14:1(9Z)/16:1(9Z));Phytic acid;Phytate;myo-Inositol hexakisphosphate;1D-myo-Inositol 1,2,3,4,5,6-hexakisphosphate;D-myo-Inositol 1,2,3,4,5,6-hexakisphosphate;myo-Inositol 1,2,3,4,5,6-hexakisphosphate;Inositol 1,2,3,4,5,6-hexakisphosphate;1D-myo-Inositol hexakisphosphate	-3.33396880801854;-3.33396880801854;16.0639794962305	MS1 mz matched
positive_ion	meta_877	Nicotinamide adenine dinucleotide (NAD)	0.9546	——	——	MS2 forward
positive_ion	meta_878	——	——	beta-D-4-Deoxy-delta4-GlcA-(1->4)-beta-D-Glc-(1->4)-alpha-L-Rha-(1->3)-beta-D-Glc	-2.47603	MS1 mz matched
positive_ion	meta_879	——	——	——	——	Unmapped
positive_ion	meta_88	——	——	D-1-Deoxy-erythro-hexo-2,3-diulose;2-Hydroxyadipic acid;D-1,5-Anhydrofructose;2-Hydroxy-2-ethylsuccinic acid;3-Hydroxymethylglutaric acid;3-Hydroxyadipic acid;Diethyl dicarbonate;2(R)-Hydroxyadipic acid;Levoglucosan;Lichenin;Lichen;(R)-3,3-Dimethylmalate;3-Ethylmalate;2-Hydroxyadipate;2-Hydroxyadipic acid;(R)-2-Ethylmalate;L-Rhamnono-1,4-lactone;L-Rhamno-1,4-lactone;(2R,3S)-2,3-Dimethylmalate;3-H…	1.08976811571671;1.08976811571671;1.08976811571671;1.08976811571671;1.08976811571671;1.08976811571671;1.08976811571671;1.08976811571671;1.08976811571671;1.2341656546918;1.2341656546918;1.2341656546918;1.2341656546918;1.2341656546918;1.2341656546918;1.2341656546918;1.2341656546918;1.2341656546918;1.2341656546918;1.2341656546918;1.2341656546918;1.2341656546918;1.2341656546918;1.2341656546918;1.2341…	MS1 mz matched
positive_ion	meta_880	——	——	Haemocorin	-24.7588	MS1 mz matched
positive_ion	meta_881	——	——	——	——	Unmapped
positive_ion	meta_882	——	——	Gnididin	-9.71114	MS1 mz matched
positive_ion	meta_883	——	——	Phosphatidylinositol-3,4,5-trisphosphate;	-10.5557149261509;	MS1 mz matched
positive_ion	meta_884	——	——	beta-D-4-Deoxy-delta4-GlcA-(1->4)-beta-D-Glc-(1->4)-alpha-L-Rha-(1->3)-beta-D-Glc	-2.47603	MS1 mz matched
positive_ion	meta_885	——	——	——	——	Unmapped
positive_ion	meta_886	——	——	——	——	Unmapped
positive_ion	meta_887	——	——	——	——	Unmapped
positive_ion	meta_888	——	——	——	——	Unmapped
positive_ion	meta_889	——	——	——	——	Unmapped
positive_ion	meta_89	——	——	——	——	Unmapped
positive_ion	meta_890	——	——	——	——	Unmapped
positive_ion	meta_891	——	——	——	——	Unmapped
positive_ion	meta_892	——	——	——	——	Unmapped
positive_ion	meta_893	——	——	(S)-Nerolidol 3-O-[a-L-rhamnopyranosyl-(1-&gt;4)-a-L-rhamnopyranosyl-(1-&gt;6)-b-D-glucopyranoside];(S)-Nerolidol 3-O-[a-L-Rhamnopyranosyl-(1-&gt;4)-a-L-rhamnopyranosyl-(1-&gt;2)-b-D-glucopyranoside];Gingerglycolipid A;	-2.96658468066943;-2.96658468066943;-2.96658468066943;	MS1 mz matched
positive_ion	meta_894	——	——	——	——	Unmapped
positive_ion	meta_895	——	——	Hv-NCC-1;	-10.4461204238005;	MS1 mz matched
positive_ion	meta_896	——	——	Gingerglycolipid B;	-0.967890310405504;	MS1 mz matched
positive_ion	meta_897	——	——	——	——	Unmapped
positive_ion	meta_898	——	——	Goyaglycoside c;	8.47836064559745;	MS1 mz matched
positive_ion	meta_899	——	——	——	——	Unmapped
positive_ion	meta_9	4-Aminobutyric acid	0.9824	——	——	MS2 forward
positive_ion	meta_90	——	——	——	——	Unmapped
positive_ion	meta_900	——	——	——	——	Unmapped
positive_ion	meta_901	——	——	Phosphatidylinositol-3,4,5-trisphosphate;	-10.5557149261509;	MS1 mz matched
positive_ion	meta_902	——	——	Norbiltorphimine;norBNI	3.17323	MS1 mz matched
positive_ion	meta_903	——	——	Avadharidine;Aconitane-7,8-diol, 4-(((2-((4-amino-1,4-dioxobutyl)amino)benzoyl)oxy)methyl)-20-ethyl-1,6,14,16-tetramethoxy-, (1alpha,6beta,14alpha,16beta)-	-10.3985	MS1 mz matched
positive_ion	meta_904	——	——	DG(22:6(4Z,7Z,10Z,13Z,16Z,19Z)/20:5(5Z,8Z,11Z,14Z,17Z)/0:0);DG(20:5(5Z,8Z,11Z,14Z,17Z)/22:6(4Z,7Z,10Z,13Z,16Z,19Z)/0:0);DG(20:5n3/0:0/22:6n3);	-4.4067582661107;-4.4067582661107;-4.4067582661107;	MS1 mz matched
positive_ion	meta_905	——	——	——	——	Unmapped
positive_ion	meta_906	——	——	Sesamose;Glycogen;Nystose;Maltotetraose;3-beta-Cellobiosylcellobiose;Bifurcose;Neobifurcose;Stachyose;Fagopyritol A3;Fagopyritol B3;3-beta-Glucosylcellotriose;Mannan;Glycogen;Stachyose;Cellotetraose;Maltotetraose;Isolychnose;3F-alpha-D-Galactosylraffinose;1,3-alpha-D-Mannosyl-1,2-alpha-D-mannosyl-1,2-alpha-D-mannosyl-D-mannose;Lychnose;1F-alpha-D-Galactosylraffinose;Sesamose;alpha-D-Galactosyl-(1…	4.71554627101836;4.71554627101836;4.71554627101836;4.71554627101836;4.71554627101836;4.71554627101836;4.71554627101836;4.71554627101836;4.71554627101836;4.71554627101836;4.71554627101836;4.71554627101836;4.6531043185726;4.6531043185726;4.6531043185726;4.6531043185726;4.6531043185726;4.6531043185726;4.6531043185726;4.6531043185726	MS1 mz matched
positive_ion	meta_907	——	——	——	——	Unmapped
positive_ion	meta_908	——	——	——	——	Unmapped
positive_ion	meta_909	——	——	——	——	Unmapped
positive_ion	meta_91	Methoxyacetic acid	1	——	——	MS2 reverse
positive_ion	meta_910	——	——	——	——	Unmapped
positive_ion	meta_911	——	——	——	——	Unmapped
positive_ion	meta_912	——	——	——	——	Unmapped
positive_ion	meta_913	——	——	(S)-Nerolidol 3-O-[a-L-rhamnopyranosyl-(1-&gt;4)-a-L-rhamnopyranosyl-(1-&gt;6)-b-D-glucopyranoside];(S)-Nerolidol 3-O-[a-L-Rhamnopyranosyl-(1-&gt;4)-a-L-rhamnopyranosyl-(1-&gt;2)-b-D-glucopyranoside];Gingerglycolipid A;	-2.96658468066943;-2.96658468066943;-2.96658468066943;	MS1 mz matched
positive_ion	meta_914	——	——	(S)-Nerolidol 3-O-[a-L-rhamnopyranosyl-(1-&gt;4)-a-L-rhamnopyranosyl-(1-&gt;6)-b-D-glucopyranoside];(S)-Nerolidol 3-O-[a-L-Rhamnopyranosyl-(1-&gt;4)-a-L-rhamnopyranosyl-(1-&gt;2)-b-D-glucopyranoside];Gingerglycolipid A;	-4.4450719373898;-4.4450719373898;-4.4450719373898;	MS1 mz matched
positive_ion	meta_915	——	——	——	——	Unmapped
positive_ion	meta_916	——	——	Gingerglycolipid B;	-0.967890310405504;	MS1 mz matched
positive_ion	meta_917	——	——	Soyacerebroside I;	-0.256466248835942;	MS1 mz matched
positive_ion	meta_918	——	——	——	——	Unmapped
positive_ion	meta_919	——	——	——	——	Unmapped
positive_ion	meta_92	L-Tyrosine	0.993	——	——	MS2 forward
positive_ion	meta_920	——	——	Enniatin B4;Enniatin D	-10.8658	MS1 mz matched
positive_ion	meta_921	——	——	——	——	Unmapped
positive_ion	meta_922	——	——	(S)-Nerolidol 3-O-[a-L-rhamnopyranosyl-(1-&gt;4)-a-L-rhamnopyranosyl-(1-&gt;6)-b-D-glucopyranoside];(S)-Nerolidol 3-O-[a-L-Rhamnopyranosyl-(1-&gt;4)-a-L-rhamnopyranosyl-(1-&gt;2)-b-D-glucopyranoside];Gingerglycolipid A;	-2.96658468066943;-2.96658468066943;-2.96658468066943;	MS1 mz matched
positive_ion	meta_923	——	——	——	——	Unmapped
positive_ion	meta_924	——	——	——	——	Unmapped
positive_ion	meta_925	——	——	Gingerglycolipid B;	-0.967890310405504;	MS1 mz matched
positive_ion	meta_926	——	——	Citbismine C;	-4.25294400538688;	MS1 mz matched
positive_ion	meta_927	——	——	——	——	Unmapped
positive_ion	meta_928	——	——	DG(22:6(4Z,7Z,10Z,13Z,16Z,19Z)/20:5(5Z,8Z,11Z,14Z,17Z)/0:0);DG(20:5(5Z,8Z,11Z,14Z,17Z)/22:6(4Z,7Z,10Z,13Z,16Z,19Z)/0:0);DG(20:5n3/0:0/22:6n3);	-4.4067582661107;-4.4067582661107;-4.4067582661107;	MS1 mz matched
positive_ion	meta_929	——	——	Sesamose;Glycogen;Nystose;Maltotetraose;3-beta-Cellobiosylcellobiose;Bifurcose;Neobifurcose;Stachyose;Fagopyritol A3;Fagopyritol B3;3-beta-Glucosylcellotriose;Mannan;Glycogen;Stachyose;Cellotetraose;Maltotetraose;Isolychnose;3F-alpha-D-Galactosylraffinose;1,3-alpha-D-Mannosyl-1,2-alpha-D-mannosyl-1,2-alpha-D-mannosyl-D-mannose;Lychnose;1F-alpha-D-Galactosylraffinose;Sesamose;alpha-D-Galactosyl-(1…	4.71554627101836;4.71554627101836;4.71554627101836;4.71554627101836;4.71554627101836;4.71554627101836;4.71554627101836;4.71554627101836;4.71554627101836;4.71554627101836;4.71554627101836;4.71554627101836;4.6531043185726;4.6531043185726;4.6531043185726;4.6531043185726;4.6531043185726;4.6531043185726;4.6531043185726;4.6531043185726	MS1 mz matched
positive_ion	meta_93	Dacarbazine	0.8037	——	——	MS2 reverse
positive_ion	meta_930	——	——	——	——	Unmapped
positive_ion	meta_931	——	——	Bruceoside A	-1.90547	MS1 mz matched
positive_ion	meta_932	——	——	SM(d18:0/16:0);	-18.812313452474;	MS1 mz matched
positive_ion	meta_933	——	——	——	——	Unmapped
positive_ion	meta_934	——	——	——	——	Unmapped
positive_ion	meta_935	——	——	Citbismine C;	-4.25294400538688;	MS1 mz matched
positive_ion	meta_936	——	——	——	——	Unmapped
positive_ion	meta_937	——	——	——	——	Unmapped
positive_ion	meta_938	——	——	DG(22:6(4Z,7Z,10Z,13Z,16Z,19Z)/20:5(5Z,8Z,11Z,14Z,17Z)/0:0);DG(20:5(5Z,8Z,11Z,14Z,17Z)/22:6(4Z,7Z,10Z,13Z,16Z,19Z)/0:0);DG(20:5n3/0:0/22:6n3);	-4.4067582661107;-4.4067582661107;-4.4067582661107;	MS1 mz matched
positive_ion	meta_939	——	——	Penitrem A;Pennigritrem	8.36905049337737;8.36905049337737	MS1 mz matched
positive_ion	meta_94	——	——	Choline sulfate	15.5209	MS1 mz matched
positive_ion	meta_940	——	——	——	——	Unmapped
positive_ion	meta_941	——	——	Adenophostin B	-11.9352	MS1 mz matched
positive_ion	meta_942	——	——	cyclic GMP-AMP;Cyclic GMP-AMP;Cyclic Gp(2'-5')Ap(3'-5');cGAMP(2'-5')	-8.83236968857317;-8.90075656426614	MS1 mz matched
positive_ion	meta_943	——	——	Convalloside;Convalloside	5.76951190764193;5.79899277103138	MS1 mz matched
positive_ion	meta_944	——	——	——	——	Unmapped
positive_ion	meta_945	——	——	Soyacerebroside I;	-0.256466248835942;	MS1 mz matched
positive_ion	meta_946	——	——	Soyacerebroside I;	7.99894405424739;	MS1 mz matched
positive_ion	meta_947	——	——	Kuwanon K;Albanin F;Kuwanone G	-12.6577201847148;-12.6577201847148;-12.7126148722928	MS1 mz matched
positive_ion	meta_948	——	——	Demethyl-desacetyl-rifamycin S	-17.2072	MS1 mz matched
positive_ion	meta_949	——	——	ADP-Ribosyl-L-arginine;N(omega)-(ADP-D-ribosyl)-L-arginine;Nomega-(ADP-D-ribosyl)-L-arginine	19.0076497404432;19.0076497404432	MS1 mz matched
positive_ion	meta_95	Phosphorylcholine	0.9987	——	——	MS2 forward
positive_ion	meta_950	——	——	Gingerglycolipid B;	-0.967890310405504;	MS1 mz matched
positive_ion	meta_951	——	——	SM(d18:0/16:1(9Z));Ecdysone palmitate;Ecdysone 3-palmitate	-20.7450507577726;13.5222943490371	MS1 mz matched
positive_ion	meta_952	——	——	Arachisprenol 10;	-12.1570026838748;	MS1 mz matched
positive_ion	meta_953	——	——	Campesteryl brassidate;	-9.01235038626238;	MS1 mz matched
positive_ion	meta_954	——	——	——	——	Unmapped
positive_ion	meta_955	——	——	Citbismine C;	-4.25294400538688;	MS1 mz matched
positive_ion	meta_956	——	——	——	——	Unmapped
positive_ion	meta_957	——	——	Physagulin E;	-8.20630306333088;	MS1 mz matched
positive_ion	meta_958	——	——	——	——	Unmapped
positive_ion	meta_959	——	——	DG(22:6(4Z,7Z,10Z,13Z,16Z,19Z)/20:5(5Z,8Z,11Z,14Z,17Z)/0:0);DG(20:5(5Z,8Z,11Z,14Z,17Z)/22:6(4Z,7Z,10Z,13Z,16Z,19Z)/0:0);DG(20:5n3/0:0/22:6n3);	-4.4067582661107;-4.4067582661107;-4.4067582661107;	MS1 mz matched
positive_ion	meta_96	——	——	Dibenzothiophene	-18.1509	MS1 mz matched
positive_ion	meta_960	——	——	——	——	Unmapped
positive_ion	meta_961	——	——	Pseudoargiopinin I	8.87688	MS1 mz matched
positive_ion	meta_962	——	——	Cerebroside B;	-10.3267434139689;	MS1 mz matched
positive_ion	meta_963	——	——	Kuwanon K;Albanin F;Fe-coproporphyrin III;Coproheme III	-12.6577201847148;-12.6577201847148;-6.07183146072518	MS1 mz matched
positive_ion	meta_964	——	——	——	——	Unmapped
positive_ion	meta_965	——	——	——	——	Unmapped
positive_ion	meta_966	——	——	——	——	Unmapped
positive_ion	meta_967	——	——	——	——	Unmapped
positive_ion	meta_968	——	——	Tejedine;Agrimol C;Filicin;Filixic acid BBB	17.3867466998515;2.54383133607308;2.54383133607308	MS1 mz matched
positive_ion	meta_969	——	——	Arachisprenol 10;	-12.1570026838748;	MS1 mz matched
positive_ion	meta_97	Hydroxyacetone	1	——	——	MS2 reverse
positive_ion	meta_970	——	——	PE(16:1(9Z)/20:3(5Z,8Z,11Z));PE(18:3(9Z,12Z,15Z)/18:1(11Z));PE(20:4(8Z,11Z,14Z,17Z)/16:0);PC(15:0/18:4(6Z,9Z,12Z,15Z));PC(18:4(6Z,9Z,12Z,15Z)/15:0);PE(18:3(6Z,9Z,12Z)/18:1(11Z));PE(18:1(9Z)/18:3(9Z,12Z,15Z));PE(18:2(9Z,12Z)/18:2(9Z,12Z));PE(18:1(9Z)/18:3(6Z,9Z,12Z));PE(20:3(5Z,8Z,11Z)/16:1(9Z));PE(18:1(11Z)/18:3(9Z,12Z,15Z));PE(18:3(9Z,12Z,15Z)/18:1(9Z));PE(18:4(6Z,9Z,12Z,15Z)/18:0);PE(18:3(6Z,9Z…	8.51936506282801;8.51936506282801;8.51936506282801;8.51936506282801;8.51936506282801;8.51936506282801;8.51936506282801;8.51936506282801;8.51936506282801;8.51936506282801;8.51936506282801;8.51936506282801;8.51936506282801;8.51936506282801;8.51936506282801;8.51936506282801;8.51936506282801;8.51936506282801;8.51936506282801;8.51936506282801;8.51936506282801;8.51936506282801;	MS1 mz matched
positive_ion	meta_971	——	——	——	——	Unmapped
positive_ion	meta_972	——	——	PC(16:1(9Z)/P-18:1(9Z));PC(P-18:1(11Z)/16:1(9Z));PC(P-16:0/18:2(9Z,12Z));PC(o-16:1(9Z)/18:2(9Z,12Z));PC(16:1(9Z)/P-18:1(11Z));PC(P-18:1(9Z)/16:1(9Z));PC(18:2(9Z,12Z)/P-16:0);	18.9520238143901;18.9520238143901;18.9520238143901;18.9520238143901;18.9520238143901;18.9520238143901;18.9520238143901;	MS1 mz matched
positive_ion	meta_973	——	——	——	——	Unmapped
positive_ion	meta_974	——	——	Troxerutin;Naringin 4'-glucoside;Narirutin 4'-glucoside;	0.617461901347898;0.617461901347898;0.617461901347898;	MS1 mz matched
positive_ion	meta_975	Nicotinamide adenine dinucleotide phosphate (NADP)	0.9951	——	——	MS2 forward
positive_ion	meta_976	——	——	Campesteryl brassidate;	-9.01235038626238;	MS1 mz matched
positive_ion	meta_977	——	——	——	——	Unmapped
positive_ion	meta_978	——	——	Fe-coproporphyrin III;Coproheme III	17.9331	MS1 mz matched
positive_ion	meta_979	——	——	——	——	Unmapped
positive_ion	meta_98	6-Hydroxydopamine	0.7873	——	——	MS2 reverse
positive_ion	meta_980	——	——	——	——	Unmapped
positive_ion	meta_981	——	——	28-Glucosyl-19(29)-dehydroursolic acid 3-arabinoside;Flaccidin B	14.9270526979544;14.8969897111133	MS1 mz matched
positive_ion	meta_982	——	——	Plastoquinone 9;Plastoquinone-9;Plastoquinone A	15.6178903829511;15.6603694444895	MS1 mz matched
positive_ion	meta_983	——	——	PC(o-18:1(9Z)/18:2(9Z,12Z));PC(o-18:1(11Z)/18:2(9Z,12Z));PC(P-18:1(11Z)/18:1(11Z));PC(P-18:1(9Z)/18:1(11Z));1-O-Hexadecyl-2-O-dihomogammalinolenoylglycero-3-phosphocholine;PC(18:1(11Z)/P-18:1(11Z));PC(18:2(9Z,12Z)/P-18:0);PC(P-18:0/18:2(9Z,12Z));PC(18:1(11Z)/P-18:1(9Z));PC(P-18:1(11Z)/18:1(9Z));PC(P-18:1(9Z)/18:1(9Z));PC(18:1(9Z)/P-18:1(11Z));PC(P-16:0/20:2(11Z,14Z));PC(18:1(9Z)/P-18:1(9Z));PC(20…	10.9919647111042;10.9919647111042;10.9919647111042;10.9919647111042;10.9919647111042;10.9919647111042;10.9919647111042;10.9919647111042;10.9919647111042;10.9919647111042;10.9919647111042;10.9919647111042;10.9919647111042;10.9919647111042;10.9919647111042;	MS1 mz matched
positive_ion	meta_984	——	——	PC(o-18:1(9Z)/18:2(9Z,12Z));PC(o-18:1(11Z)/18:2(9Z,12Z));PC(P-18:1(11Z)/18:1(11Z));PC(P-18:1(9Z)/18:1(11Z));1-O-Hexadecyl-2-O-dihomogammalinolenoylglycero-3-phosphocholine;PC(18:1(11Z)/P-18:1(11Z));PC(18:2(9Z,12Z)/P-18:0);PC(P-18:0/18:2(9Z,12Z));PC(18:1(11Z)/P-18:1(9Z));PC(P-18:1(11Z)/18:1(9Z));PC(P-18:1(9Z)/18:1(9Z));PC(18:1(9Z)/P-18:1(11Z));PC(P-16:0/20:2(11Z,14Z));PC(18:1(9Z)/P-18:1(9Z));PC(20…	12.2913434744744;12.2913434744744;12.2913434744744;12.2913434744744;12.2913434744744;12.2913434744744;12.2913434744744;12.2913434744744;12.2913434744744;12.2913434744744;12.2913434744744;12.2913434744744;12.2913434744744;12.2913434744744;12.2913434744744;	MS1 mz matched
positive_ion	meta_985	——	——	——	——	Unmapped
positive_ion	meta_986	——	——	——	——	Unmapped
[truncated: 14 more rows]
