# Supplementary material for: Multi-omics analysis of the development and fracture resistance for maize internode
Source: Sci Rep. 2019 Jun 3;9:8183. doi: 10.1038/s41598-019-44690-6 (PMC6547879; doi:10.1038/s41598-019-44690-6)
Supplement: Supplementary file 3 — Dataset 2 [file 41598_2019_44690_MOESM3_ESM.xlsx]

## Sheet: Sheet1
Dataset 2. All the 399 metabolites with significant differences in the BZ and MZ.
Mode	ID	MS1 name	MS1 ppm	MS2 name	MS2 score	type	log2FC	P_value	VIP	Tissue
negative_ion	meta_102	Thorium;5-Hydroxyxanthotoxin	-4.56821609349517;-0.861930759406851	——	——	MS1 mz matched	0.728815	0.0240013	1.20678	MZ
negative_ion	meta_103	2,3-Diphenylpyrazine;Cryptolepine	-10.7720787531979;-10.5635501938332	——	——	MS1 mz matched	1.09815	0.000187016	1.32365	MZ
negative_ion	meta_106	——	——	2-Dehydro-3-deoxy-D-gluconate	0.9131	MS2 forward	0.842731	0.0235974	1.26056	MZ
negative_ion	meta_11	——	——	Maleamic acid	0.8913	MS2 forward	0.994492	0.0101905	1.29249	MZ
negative_ion	meta_114	Nigakinone;S-(4-Methylthiobutylthiohydroximoyl)-L-cysteine	4.97315069728418;-21.6392750621446	——	——	MS1 mz matched	2.17209	0.0108147	1.31946	MZ
negative_ion	meta_12	——	——	L-Proline	0.999	MS2 forward	-0.430959	0.0272708	1.19045	BZ
negative_ion	meta_134	6,7-Dichloro-3-hydroxy-1,5 dihydro-imidazo[2,1-b]quinazolin-2-one;1,2-Bis(4-nitrophenyl)ethane;4,4'-Dinitrodibenzyl	-21.0127642997086;5.81704552001394	——	——	MS1 mz matched	-1.23835	0.022066	1.25518	BZ
negative_ion	meta_135	——	——	1-Deoxy-D-xylulose 5-phosphate	0.9895	MS2 reverse	-0.67969	0.0323824	1.21788	BZ
negative_ion	meta_142	Dehydroxymethylflazine;	13.1215566427751;	——	——	MS1 mz matched	0.454942	0.0179617	1.24055	MZ
negative_ion	meta_15	——	——	L-Valine	0.8338	MS2 forward	0.672355	0.0222194	1.2439	MZ
negative_ion	meta_167	——	——	Parthenin	0.9599	MS2 reverse	-0.527039	0.0486019	1.18183	BZ
negative_ion	meta_182	Didesmethyl doxepin;Prosulfocarb	-8.02051473584648;-21.5024305710756	——	——	MS1 mz matched	0.867027	0.0123379	1.25096	MZ
negative_ion	meta_206	(9Z,11E,13E,15Z)-4-Oxo-9,11,13,15-octadecatetraenoic acid;ML-236C	-4.11698346729818;-4.13524740145531	——	——	MS1 mz matched	0.704339	0.0200728	1.24036	MZ
negative_ion	meta_208	Acitretin;Isoacitretin;AA861;Docebenone;Moxestrol;11beta-Methoxy-17alpha-ethinylestradiol;17alpha-Ethinyl-11beta-methoxy-1,3,5(10)-estratrien-3,17-diol;Preg-4,16-diene-3,11,20-trione	-14.9297248617348;-14.9297248617348;-14.9459729077108;-14.9459729077108;-14.9459729077108	——	——	MS1 mz matched	0.39292	0.0317069	1.20917	MZ
negative_ion	meta_214	3'-Glucosyl-2',4',6'-trihydroxyacetophenone;1-O-Vanilloyl-beta-D-glucose	-3.27844932669773;-3.3323730040467	——	——	MS1 mz matched	-0.606944	0.00224582	1.31753	BZ
negative_ion	meta_220	Tienilic acid;Ticryfen	-15.5862	——	——	MS1 mz matched	2.22705	0.00340642	1.32426	MZ
negative_ion	meta_228	——	——	——	——	Unmapped	-9.52821	0.00452208	1.31304	BZ
negative_ion	meta_239	1,4,6-Trihydroxy-5-methoxy-7-prenylxanthone;1,5,8-Trihydroxy-3-methyl-2-prenylxanthone;4',5,6,7-Tetramethoxyflavone;Dulxanthone D;Zapotin;Dulxanthone A;(1R,2S,5R,6S)-6-(3,4-Dihydroxyphenyl)-2-(3,4-methylenedioxyphenyl)-3,7-dioxabicyclo-[3,3,0]octane;Streptidine 6-phosphate	-21.4500971718074;-21.4500971718074;-21.4500971718074;-21.4500971718074;-21.4500971718074;-21.4500971718074;-21.4500971718074;-6.72307619902728	——	——	MS1 mz matched	-0.803687	0.041754	1.17862	BZ
negative_ion	meta_242	DHBOA-Glc;DIBOA-Glc;Violacein	10.6936852117534;10.6936852117534;-4.95488576519033	——	——	MS1 mz matched	2.00158	0.000350827	1.32226	MZ
negative_ion	meta_247	(S)-5'-Deoxy-5'-(methylsulfinyl)adenosine;Hexacozole	-11.0982826705132;19.4841553890253	——	——	MS1 mz matched	0.203295	0.0431395	1.18032	MZ
negative_ion	meta_257	1-O-2'-Hydroxy-4'-methoxycinnamoyl-b-D-glucose;Veranisatin B;1-O-Feruloylglucose;Gentiopicrin;Gentiopicroside;1-O-Feruloyl-beta-D-glucose;1-Feruloyl-D-glucose	-4.86421734411348;-4.86421734411348;-4.86421734411348;-4.77379646280781;-4.77379646280781	——	——	MS1 mz matched	-2.89239	0.0465596	1.17007	BZ
negative_ion	meta_259	Cyclodopa glucoside;HMBOA-Glc;Deoxyviolaceinic acid;Protoviolaceinic acid;Protoviolaceite	8.4535128475374;8.4535128475374;-6.44056908881889;-6.44056908881889	——	——	MS1 mz matched	3.15308	0.000448488	1.32355	MZ
negative_ion	meta_26	——	——	2,3-Dihydroxy-3-methylbutyric acid	0.8356	MS2 forward	-2.28339	0.0106412	1.25535	BZ
negative_ion	meta_261	6'-Methoxypolygoacetophenoside;3-Methoxy-4-hydroxyphenylglycol glucuronide;Fenofibrate	-4.57338010165387;-4.57338010165387;-24.4367875843567	——	——	MS1 mz matched	0.986829	0.00900568	1.27645	MZ
negative_ion	meta_268	——	——	Guanosine 5'-monophosphate (GMP)	0.9823	MS2 forward	0.309364	0.0304948	1.22273	MZ
negative_ion	meta_27	——	——	Adenine	0.9965	MS2 forward	-1.35267	0.0184414	1.24744	BZ
negative_ion	meta_273	3-O-Caffeoyl-1-O-methylquinic acid;3-O-Feruloylquinic acid;3-O-Caffeoyl-4-O-methylquinic acid;(S)-N-[3-(3,4-Methylenedioxyphenyl)-2-(mercaptomethyl)-1-oxoprolyl]-(S)-alanine;Indolylmethyl-desulfoglucosinolate	-16.6398299863289;-16.6398299863289;-16.6398299863289;1.10539352724029;1.10539352724029	——	——	MS1 mz matched	0.663215	0.0337783	1.17097	MZ
negative_ion	meta_279	——	——	Proglumide	0.7188	MS2 reverse	1.43699	0.01206	1.32611	MZ
negative_ion	meta_282	5-(12-Nonadecenyl)-1,3-benzenediol;5-(10-Nonadecenyl)-1,3-benzenediol;5-(14-Nonadecenyl)-1,3-benzenediol;	14.4338037552838;14.4338037552838;14.4338037552838;	——	——	MS1 mz matched	-3.92927	0.00614161	1.29587	BZ
negative_ion	meta_285	7-Methylrosmanol;Cortisone;19-Oic-deoxycorticosterone;Aldosterone;Prednisolone;Tricyclodehydroisohumulone;Cortisone;17alpha,21-Dihydroxy-4-pregnene-3,11,20-trione;Kendall's compound E;Reichstein's substance Fa;Aldosterone;11beta,21-Dihydroxy-3,20-dioxo-4-pregnen-18-al;Prednisolone;Cinerin II;Tricyclodehydroisohumulone;Aldosterone hemiacetal;11beta,18-Epoxy-18,21-dihydroxypregn-4-ene-3,20-dione	12.0102053763216;12.0102053763216;12.0102053763216;12.0102053763216;12.0102053763216;12.0102053763216;11.9380211258571;11.9380211258571;11.9380211258571;11.9380211258571;11.9380211258571;11.9380211258571	——	——	MS1 mz matched	0.607596	0.0169348	1.23365	MZ
negative_ion	meta_287	Maltulose;Isomaltose;Inulobiose;Galactinol;Sucrose;D-Maltose;Epimelibiose;Kojibiose;Glucinol;Trehalose;Sakebiose;Mannobiose;3-b-Galactopyranosyl glucose;Trehalulose;Allolactose;Turanose;beta-Lactose;Galabiose;Cellobiose;Lactulose;DEAE-cellulose;Melibiose;Neotrehalose;Glucose-1,3-mannose oligosaccharide;Fagopyritol A1;Alpha-Lactose;Sucrose;Cane sugar;Saccharose;1-alpha-D-Glucopyranosyl-2-beta-D-fr…	-3.54119436404083;-3.54119436404083;-3.54119436404083;-3.54119436404083;-3.54119436404083;-3.54119436404083;-3.54119436404083;-3.54119436404083;-3.54119436404083;-3.54119436404083;-3.54119436404083;-3.54119436404083;-3.54119436404083;-3.54119436404083;-3.	——	——	MS1 mz matched	0.802075	0.0200725	1.26943	MZ
negative_ion	meta_289	4-Hydroxy-6-methylpretetramide	18.6245	——	——	MS1 mz matched	0.547836	0.0390552	1.15421	MZ
negative_ion	meta_292	Phosphatidylserine;Tepoxalin	-2.38059514275434;-16.7072904422696	——	——	MS1 mz matched	0.624155	0.00076785	1.31983	MZ
negative_ion	meta_295	(7R)-7-(4-Carboxybutamido)cephalosporate;7-Glutarylaminocephalosporate	-6.76391	——	——	MS1 mz matched	0.617268	0.00339643	1.29353	MZ
negative_ion	meta_312	——	——	Demethoxycurcumin	0.945	MS2 reverse	-1.14241	0.00839669	1.29795	BZ
negative_ion	meta_313	Kanzonol M;L-365260;N-[(3R)-2,3-Dihydro-1-methyl-2-oxo-5-phenyl-1H-1,4-benzodiazepin-3-yl]-N'-(3-methylphenyl)urea	21.091589070552;17.6724113031851	——	——	MS1 mz matched	0.926775	0.0358892	1.24553	MZ
negative_ion	meta_317	——	——	N-Acetyl-D-lactosamine	0.9219	MS2 reverse	1.32726	0.0107724	1.28623	MZ
negative_ion	meta_321	——	——	Galactinol	0.8913	MS2 forward	0.563588	0.00233132	1.30288	MZ
negative_ion	meta_324	Cephaloglycin;Cefaloglycin;Cephaloglycin anhydrous	8.42361042321908;8.31499421746851	——	——	MS1 mz matched	0.744223	0.0187048	1.25278	MZ
negative_ion	meta_325	Cephaloglycin;Cefaloglycin;Cephaloglycin anhydrous	9.17009377571607;9.06147748888598	——	——	MS1 mz matched	0.741144	0.0115055	1.26056	MZ
negative_ion	meta_326	7-Chloro-3,4',5,6,8-pentamethoxyflavone;	-11.4597563894592;	——	——	MS1 mz matched	1.85666	0.0499312	1.31839	MZ
negative_ion	meta_339	3'-Amino-3'-deoxythimidine glucuronide;	2.49173928726108;	——	——	MS1 mz matched	1.87541	0.00185972	1.32146	MZ
negative_ion	meta_343	Losartan;Losartan	3.28783591338356;3.25727883741934	——	——	MS1 mz matched	1.20908	0.00675178	1.28072	MZ
negative_ion	meta_346	Xanthotoxol glucoside;Sulfometuron methyl	-12.1734424119118;-24.9942252352944			MS1 mz matched	2.63642	0.0020043	1.31353	MZ
negative_ion	meta_347	Azimsulfuron;Azimsulfuron	15.9911781946794;15.9543940546017	——	——	MS1 mz matched	0.299345	0.00257882	1.29911	MZ
negative_ion	meta_348	——	——	——	——	Unmapped	-1.29492	0.00280282	1.29885	BZ
negative_ion	meta_349	Pravastatin;Pravastatin	9.43037535752312;9.43862536382248	——	——	MS1 mz matched	-1.07407	0.0153578	1.26152	BZ
negative_ion	meta_356	Sesamolin;Glycyrrhizaflavonol A;Gancaonin P;Justisolin;Uralenol;8'-Episesaminone;2,3-Dehydrokievitol;Neouralenol;Glycyrrhizaisoflavone A;Styraxin;Norsolorinic acid;Norsolorite;2-Hexanoyl-1,3,6,8-tetrahydroxy-9,10-anthraquinone	10.1244172316859;10.1244172316859;10.1244172316859;10.1244172316859;10.1244172316859;10.1244172316859;10.1244172316859;10.1244172316859;10.1244172316859;9.99715486371235;9.99715486371235	——	——	MS1 mz matched	0.589588	0.0203212	1.21451	MZ
negative_ion	meta_357	——	——	Isradipine	0.6287	MS2 reverse	0.965128	0.0114267	1.25982	MZ
negative_ion	meta_358	LPA(0:0/18:2(9Z,12Z));LPA(18:2(9Z,12Z)/0:0);Glutathionylspermidine;N1-(gamma-L-Glutamyl-L-cysteinyl-glycyl)-spermidine	-19.1249910662352;-19.1249910662352;9.06245545287015	——	——	MS1 mz matched	-1.23617	0.0299732	1.18155	BZ
negative_ion	meta_362	——	——	——	——	Unmapped	-0.465534	0.0348791	1.2096	BZ
negative_ion	meta_364	——	——	——	——	Unmapped	0.596868	0.041378	1.19216	MZ
negative_ion	meta_365	——	——	——	——	Unmapped	-6.15529	0.0120326	1.2859	BZ
negative_ion	meta_366	——	——	——	——	Unmapped	-1.47208	0.00451835	1.31182	BZ
negative_ion	meta_372	3-[3-Carboxy-2,3-dihydro-2-(4-hydroxy-3-methoxyphenyl)-7-methoxy-5-benzofuranyl]-2-propenoic acid;8-8'-Dehydrodiferulic acid;Dehydrodiferulic dilactone;Glucosyloxyanthraquinone;Cleomiscosin A;Daphneticin;Diferulic acid;Irisflorentin;5'-Oxoaverantin;1,3,6,8-Tetrahydroxy-2-[(1S)-1-hydroxy-5-oxohexyl]anthracene-9,10-dione;Versicolorone	-8.20408864292924;-8.20408864292924;-8.20408864292924;-8.28800399479861;-8.28800399479861;-8.28800399479861;-8.28800399479861;-8.28800399479861;-8.28800399479861;-8.28800399479861	——	——	MS1 mz matched	0.540162	0.0119295	1.26665	MZ
negative_ion	meta_375	Cyflumetofen	-3.80172	——	——	MS1 mz matched	1.17266	0.00136625	1.3161	MZ
negative_ion	meta_376	Glutathionylaminopropylcadaverine	7.63954	——	——	MS1 mz matched	-1.24428	0.00937004	1.2615	BZ
negative_ion	meta_377	16alpha,17alpha-Dihydroxyprogesterone acetophenide	-7.58486	——	——	MS1 mz matched	-1.33421	0.0203421	1.21878	BZ
negative_ion	meta_383	Kimycin D	-24.4529	——	——	MS1 mz matched	0.485671	0.0468909	1.13199	MZ
negative_ion	meta_385	——	——	Amygdalin	0.7342	MS2 reverse	-1.1999	0.00184204	1.30495	BZ
negative_ion	meta_388	Perphenazine;Perphezine;4-(3-(2-Chlorophenothiazin-10-YL)propyl)-1-piperazineethanol	16.096053500153;16.1230911189301	——	——	MS1 mz matched	0.611857	0.0207893	1.26304	MZ
negative_ion	meta_390	——	——	4-Androsten-17.beta.-ol-3-one glucosiduronate	0.9577	MS2 reverse	-1.01117	0.0323421	1.2241	BZ
negative_ion	meta_391	Spirapril;	0.592286401506923;	——	——	MS1 mz matched	1.10593	0.0107955	1.2535	MZ
negative_ion	meta_396	D-Galactopyranosyl-(1-&gt;3)-D-galactopyranosyl-(1-&gt;3)-L-arabinose;a-L-Arabinofuranosyl-(1-&gt;2)-[a-D-mannopyranosyl-(1-&gt;6)]-D-mannose;alpha-D-Xylopyranosyl-(1-&gt;6)-beta-D-glucopyranosyl-(1-&gt;4)-D-glucose;	4.89709695279745;4.89709695279745;4.89709695279745;	——	——	MS1 mz matched	1.14998	0.0114498	1.2604	MZ
negative_ion	meta_397	D-Galactopyranosyl-(1-&gt;3)-D-galactopyranosyl-(1-&gt;3)-L-arabinose;a-L-Arabinofuranosyl-(1-&gt;2)-[a-D-mannopyranosyl-(1-&gt;6)]-D-mannose;alpha-D-Xylopyranosyl-(1-&gt;6)-beta-D-glucopyranosyl-(1-&gt;4)-D-glucose;	13.7711343549612;13.7711343549612;13.7711343549612;	——	——	MS1 mz matched	1.05568	0.0105122	1.29187	MZ
negative_ion	meta_399	11'-Carboxy-alpha-tocotrienol;Adlupulone;Lupulone;Sodium deoxycholate	-4.85110192691085;-4.85110192691085;-4.85110192691085;0.965543144466098	——	——	MS1 mz matched	1.77607	0.0134267	1.24191	MZ
negative_ion	meta_404	LysoPE(18:2(9Z,12Z)/0:0);LysoPE(0:0/18:2(9Z,12Z));	-18.0600485248405;-18.0600485248405;	——	——	MS1 mz matched	-1.20436	0.0378377	1.20787	BZ
negative_ion	meta_411	Verbasoside;gamma-L-Glutamyl-S-(hercyn-2-yl)-L-cysteine S-oxide	-21.0449003144235;-4.11107786194233			MS1 mz matched	0.403186	0.00119733	1.32186	MZ
negative_ion	meta_424	Palmidin B;Palmidin C;N-Adenylyl-L-phenylalanine	-7.15126209106046;-7.15126209106046;3.0748899837523	——	——	MS1 mz matched	-0.295052	0.0469248	1.15893	BZ
negative_ion	meta_430	——	——	——	——	Unmapped	-0.640321	0.0240582	1.2531	BZ
negative_ion	meta_433	——	——	Raffinose	0.8291	MS2 forward	0.793803	0.00291219	1.29682	MZ
negative_ion	meta_434	Caryatin glucoside;Streptonigrin	-16.7529919631217;-19.4669973236591	——	——	MS1 mz matched	-1.52437	0.0473667	1.17144	BZ
negative_ion	meta_439	——	——	——	——	Unmapped	0.174272	0.0446711	1.15223	MZ
negative_ion	meta_440	Inosine triphosphate;ITP;Inosine 5'-triphosphate;Inosine triphosphate;Inosine tripolyphosphate;dXTP	-20.3691393635536;-20.3691393635536;-20.3691393635536	——	——	MS1 mz matched	0.763758	0.0133146	1.27524	MZ
negative_ion	meta_441	——	——	——	——	Unmapped	-1.30429	0.0281721	1.1893	BZ
negative_ion	meta_442	16alpha,17alpha-Dihydroxyprogesterone acetophenide	-7.58486	——	——	MS1 mz matched	-1.10394	0.00254057	1.30538	BZ
negative_ion	meta_443	——	——	——	——	Unmapped	-0.821397	0.0328958	1.17368	BZ
negative_ion	meta_448	Phthalocyanine;29H,31H-Phthalocyanine;Pigment blue 16	20.6159	——	——	MS1 mz matched	0.970587	0.0122827	1.25537	MZ
negative_ion	meta_449	——	——	Flavin mononucleotide (FMN)	0.6988	MS2 reverse	2.0828	0.0394868	1.32304	MZ
negative_ion	meta_451	Medicarpin 3-O-(6'-malonylglucoside);Medicarpin 3-O-glucoside-6'-malote	-23.9824020757197;-23.9316450457575	——	——	MS1 mz matched	-1.14989	0.0186697	1.22158	BZ
negative_ion	meta_452	Medicarpin 3-O-(6'-malonylglucoside);Medicarpin 3-O-glucoside-6'-malote	-5.14240846684581;-5.09165048059857	——	——	MS1 mz matched	1.28676	0.00465647	1.30809	MZ
negative_ion	meta_453	Medicarpin 3-O-(6'-malonylglucoside);Medicarpin 3-O-glucoside-6'-malote	-6.98803999872635;-6.93728210616013	——	——	MS1 mz matched	1.74344	0.00443656	1.32384	MZ
negative_ion	meta_457	Molybdopterin;Molybdoenzyme molybdenum cofactor;Molybdenum cofactor	-6.80856370016793;-15.8248616325659	——	——	MS1 mz matched	-1.37974	0.00809109	1.30142	BZ
negative_ion	meta_464	Mahuannin D;ent-Apigeniflavan-(2alpha->7,4alpha->8)-epiafzelechin	3.78686	——	——	MS1 mz matched	-0.317852	0.0467531	1.13228	BZ
negative_ion	meta_467	CDP-4-dehydro-3,6-dideoxy-D-glucose;CDP-3,6-dideoxy-D-erythro-hexos-4-ulose;CDP-4-dehydro-3,6-dideoxy-alpha-D-glucose;CDP-4-dehydro-3,6-dideoxy-D-glucose epimer	-2.41632682541836;-2.41632682541836	——	——	MS1 mz matched	-1.30034	0.0426794	1.1556	BZ
negative_ion	meta_47	——	——	——	——	Unmapped	-1.59512	0.0388352	1.19252	BZ
negative_ion	meta_470	Asperlicin	24.7645	——	——	MS1 mz matched	-0.613525	0.0158104	1.25237	BZ
negative_ion	meta_472	Asticolorin B;	-5.91196853405497;	——	——	MS1 mz matched	2.73454	0.0368932	1.32247	MZ
negative_ion	meta_475	N,N'-Bis(g-glutamyl)-3,3'-(1,2-propylenedithio)dialanine;Cleistanthin A;2''-o-p-Coumaroylaloesin	6.63234343806465;-6.72555997883022;-6.72555997883022	——	——	MS1 mz matched	1.32961	0.003331	1.30986	MZ
negative_ion	meta_477	——	——	Cyclic adenosine diphosphate ribose	0.8789	MS2 forward	0.947928	0.0107734	1.26532	MZ
negative_ion	meta_485	——	——	——	——	Unmapped	1.98433	0.01187	1.24885	MZ
negative_ion	meta_494	Dihydromorelloflavone;Deoxyrubroskyrin;	6.78801282238241;6.78801282238241;	——	——	MS1 mz matched	-1.75236	0.0113618	1.2731	BZ
negative_ion	meta_499	——	——	——	——	Unmapped	-0.973415	0.0367565	1.2041	BZ
negative_ion	meta_50	——	——	——	——	Unmapped	-1.27893	0.000505209	1.32322	BZ
negative_ion	meta_51	——	——	Formylanthranilic acid	0.8244	MS2 reverse	-1.87314	0.0048475	1.30601	BZ
negative_ion	meta_510	Mulberrofuran P;	-1.17587350258302;	——		MS1 mz matched	2.02531	0.0069872	1.32481	MZ
negative_ion	meta_512	3'-demethyletoposide;	10.074914558159;	——	——	MS1 mz matched	4.88015	0.0270623	1.32488	MZ
negative_ion	meta_520	Valnemulin	-24.2753	——	——	MS1 mz matched	-1.24626	0.00425241	1.28789	BZ
negative_ion	meta_533	Obamegine;(+)-Obamegine;Stepholine;Aromoline;(+)-Bebeerine;Bebeerine;Daphndrine;Isochondrodendrine;(+)-Atherospermoline	-0.723236626947973;-0.723236626947973;-0.723236626947973;-0.723236626947973;-0.723236626947973;-0.723236626947973	——	——	MS1 mz matched	-0.574723	0.00750888	1.29732	BZ
negative_ion	meta_535	Pipercyclobutanamide B;Dipiperamide D;Berbamunine;(1S)-1,2,3,4-Tetrahydro-1-[[4-[2-hydroxy-5-[[(1R)-1,2,3,4-tetrahydro-7-hydroxy-6-methoxy-2-methyl-1-isoquinolinyl]methyl]phenoxy]phenyl]methyl]-6-methoxy-2-methyl-7-isoquinolinol;Guattegaumerine;N,N'-Dimethyllindoldhamine;Magnoline	-0.595684669980536;-0.595684669980536;-0.533634216592801;-0.533634216592801;-0.533634216592801	——	——	MS1 mz matched	-1.59058	0.00318787	1.29779	BZ
negative_ion	meta_554	Catechin 3',5-diglucoside;Catechin 3',4'-diglucoside;Catechin 3',7-diglucoside;Leiocarposide	-13.8118064600644;-13.8118064600644;-13.8118064600644;-13.8362287436197	——	——	MS1 mz matched	-0.64898	0.013061	1.24814	BZ
negative_ion	meta_555	Harderoporphyrinogen;Neomycin B;Fradiomycin B;Framycetin;Neomycin C	-19.452542749083;-22.4882360325376;-22.4882360325376	——	——	MS1 mz matched	-1.0866	0.0234687	1.23405	BZ
negative_ion	meta_558	Sceptrin	24.3764	——	——	MS1 mz matched	0.702947	0.00260818	1.30081	MZ
negative_ion	meta_56	1,2,3,4-Tetrahydro-beta-carboline;Deoxypeganine;3-Deoxyvasicine	12.4514781949097;12.7327135385978	——	——	MS1 mz matched	-2.10329	0.0157048	1.31379	BZ
negative_ion	meta_570	Punicacortein A;Corilagin;Pterocaryanin B;Punicacortein B;Sanguiin H4;Cefpiramide sodium	23.3058694369384;23.3058694369384;23.3058694369384;23.3058694369384;23.3058694369384;-11.8408226802412	——	——	MS1 mz matched	-0.835874	0.0495818	1.23844	BZ
negative_ion	meta_575	——	——	——	——	Unmapped	4.74068	0.0482146	1.32159	MZ
negative_ion	meta_577	——	——	——	——	Unmapped	4.41887	0.0188906	1.32364	MZ
negative_ion	meta_579	——	——	——	——	Unmapped	-1.36951	0.00211845	1.30265	BZ
negative_ion	meta_581	Pelargonidin 3-rhamnoside 5-glucoside;Pelargonidin 3-O-rutinoside	7.97570486731494;7.94238113293554	——	——	MS1 mz matched	4.99529	0.0293771	1.32314	MZ
negative_ion	meta_585	——	——	——	——	Unmapped	-1.81539	0.0175955	1.27044	BZ
negative_ion	meta_586	——	——	——	——	Unmapped	2.11159	0.00175425	1.31836	MZ
negative_ion	meta_600	——	——	——	——	Unmapped	-1.23167	0.0480132	1.13261	BZ
negative_ion	meta_601	C.I. Acid Green 3;	-21.0116266662995;	——	——	MS1 mz matched	-1.99693	0.00524666	1.30766	BZ
negative_ion	meta_603	Spinacetin 3-gentiobioside;	10.8765699745524;	——	——	MS1 mz matched	5.03749	0.0118136	1.32713	MZ
negative_ion	meta_604	——	——	——	——	Unmapped	-0.769005	0.0318492	1.2011	BZ
negative_ion	meta_609	Rhamnazin 3-rutinoside;Tricin 7-neohesperidoside;	6.76136563825503;6.76136563825503;	——	——	MS1 mz matched	0.752094	0.0223149	1.21417	MZ
negative_ion	meta_610	Trichilin A	18.308	——	——	MS1 mz matched	-0.762323	0.0206692	1.25695	BZ
negative_ion	meta_612	(S)-Nerolidol 3-O-[a-L-rhamnopyranosyl-(1-&gt;4)-a-L-rhamnopyranosyl-(1-&gt;6)-b-D-glucopyranoside];(S)-Nerolidol 3-O-[a-L-Rhamnopyranosyl-(1-&gt;4)-a-L-rhamnopyranosyl-(1-&gt;2)-b-D-glucopyranoside];Gingerglycolipid A;	-0.00961016722868858;-0.00961016722868858;-0.00961016722868858;	——	——	MS1 mz matched	-0.663907	0.0213366	1.21975	BZ
negative_ion	meta_618	Citbismine C;	-2.79145122002942;	——	——	MS1 mz matched	0.642413	0.00233641	1.3186	MZ
negative_ion	meta_620	——	——	——	——	Unmapped	-3.46013	0.00987665	1.29432	BZ
negative_ion	meta_621	——	——	——	——	Unmapped	0.694566	0.0226541	1.21221	MZ
negative_ion	meta_627	1,2-Di-(9Z,12Z-octadecadienoyl)-sn-glycero-3-phosphate;	-1.443989920404;	——	——	MS1 mz matched	0.999459	0.0166458	1.26147	MZ
negative_ion	meta_628	2,2',3,4,4',5',6-Heptabromodiphenyl ether;2,2',3,3',4',5,6'-Heptabromodiphenyl ether;1,2,3,5-Tetrabromo-4-(2,3,5-tribromophenoxy)-benzene;BDE 175;2,2',3,4,4',5',6-Heptabromodiphenyl ether;1,2,3,5-Tetrabromo-4-(2,4,5-tribromophenoxy)-benzene;BDE 183	-2.45049682886613;-2.51591033743237;-2.51591033743237	——	——	MS1 mz matched	2.32282	0.0478062	1.29484	MZ
negative_ion	meta_631	——	——	——	——	Unmapped	-1.06821	0.00816771	1.26593	BZ
negative_ion	meta_635	PA(18:1(11Z)/18:1(9Z));PA(18:1(9Z)/18:1(11Z));PA(18:1(9Z)/18:1(9Z));PA(18:1(11Z)/18:1(11Z));9-Octadecenoic acid 1-[(phosphonoxy)methyl]-1,2-ethanediyl ester;PA(18:0/18:2(9Z,12Z));Mycolactone F	-12.2765840677239;-12.2765840677239;-12.2765840677239;-12.2765840677239;-12.2765840677239;-12.2765840677239;6.14711329795388	——	——	MS1 mz matched	1.24651	0.0028762	1.29694	MZ
negative_ion	meta_636	——	——	——	——	Unmapped	7.30454	0.00515058	1.32788	MZ
negative_ion	meta_639	——	——	——	——	Unmapped	-1.16573	0.049081	1.17704	BZ
negative_ion	meta_64	——	——	Alpha-ketoisovaleric acid	0.81	MS2 reverse	-0.384291	0.0351628	1.16924	BZ
negative_ion	meta_642	Glucoliquiritin apioside;	-4.77800820344197;	——	——	MS1 mz matched	0.515253	0.0313309	1.20552	MZ
negative_ion	meta_643	Delphinidin 3-(6''-malonylglucoside) 5-glucoside;Delphinidin 3-O-(6''-O-malonyl)-beta-glucoside-3'-O-beta-glucoside;Delphinidin 3-O-(6''-O-malonyl)-beta-D-glucoside-3'-O-beta-D-glucoside	-3.53148282967145;-3.50554191128395	——	——	MS1 mz matched	-0.852413	0.0417682	1.19178	BZ
negative_ion	meta_645	Gingerglycolipid B;	0.506203978947294;	——	——	MS1 mz matched	-1.65394	0.00405157	1.30926	BZ
negative_ion	meta_647	DG(24:1n9/0:0/18:2n6);DG(24:1n9/0:0/20:2n6);	8.0527784601696;8.0527784601696;	——	——	MS1 mz matched	7.23255	0.0496691	1.32122	MZ
negative_ion	meta_65	——	——	D-Fructose	0.9887	MS2 forward	0.85921	0.00415876	1.31933	MZ
negative_ion	meta_650	Campesteryl brassidate;	-17.3243718218172;	——	——	MS1 mz matched	0.988673	0.00631483	1.27855	MZ
negative_ion	meta_657	——	——	——	——	Unmapped	4.72742	0.0421374	1.32248	MZ
negative_ion	meta_658	——	——	——	——	Unmapped	-1.45812	0.034033	1.2092	BZ
negative_ion	meta_663	——	——	——	——	Unmapped	-2.94748	0.0173787	1.2431	BZ
negative_ion	meta_664	(S)-Nerolidol 3-O-[a-L-rhamnopyranosyl-(1-&gt;4)-a-L-rhamnopyranosyl-(1-&gt;6)-b-D-glucopyranoside];(S)-Nerolidol 3-O-[a-L-Rhamnopyranosyl-(1-&gt;4)-a-L-rhamnopyranosyl-(1-&gt;2)-b-D-glucopyranoside];Gingerglycolipid A;	-0.00961016722868858;-0.00961016722868858;-0.00961016722868858;	——	——	MS1 mz matched	-0.730079	0.0154316	1.27132	BZ
negative_ion	meta_666	PE(22:5(4Z,7Z,10Z,13Z,16Z)/14:0);PE(14:1(9Z)/22:4(7Z,10Z,13Z,16Z));PE(20:4(5Z,8Z,11Z,14Z)/16:1(9Z));PE(20:5(5Z,8Z,11Z,14Z,17Z)/16:0);PE(18:2(9Z,12Z)/18:3(9Z,12Z,15Z));PE(16:1(9Z)/20:4(8Z,11Z,14Z,17Z));PE(16:0/20:5(5Z,8Z,11Z,14Z,17Z));PE(14:0/22:5(7Z,10Z,13Z,16Z,19Z));PE(14:0/22:5(4Z,7Z,10Z,13Z,16Z));PE(18:1(11Z)/18:4(6Z,9Z,12Z,15Z));PE(18:4(6Z,9Z,12Z,15Z)/18:1(11Z));PE(18:4(6Z,9Z,12Z,15Z)/18:1(9Z…	-11.13966774154;-11.13966774154;-11.13966774154;-11.13966774154;-11.13966774154;-11.13966774154;-11.13966774154;-11.13966774154;-11.13966774154;-11.13966774154;-11.13966774154;-11.13966774154;-11.13966774154;-11.13966774154;-11.13966774154;-11.13966774154	——	——	MS1 mz matched	2.07982	0.0112883	1.2815	MZ
negative_ion	meta_667	Gingerglycolipid B;	0.506203978947294;	——	——	MS1 mz matched	-1.50271	0.0099458	1.31524	BZ
negative_ion	meta_668	2,2',3,4,4',5',6-Heptabromodiphenyl ether;2,2',3,3',4',5,6'-Heptabromodiphenyl ether;1,2,3,5-Tetrabromo-4-(2,3,5-tribromophenoxy)-benzene;BDE 175;2,2',3,4,4',5',6-Heptabromodiphenyl ether;1,2,3,5-Tetrabromo-4-(2,4,5-tribromophenoxy)-benzene;BDE 183	16.6094563170518;17.1631143633078;17.1631143633078	——	——	MS1 mz matched	0.998146	0.0220281	1.30526	MZ
negative_ion	meta_670	——	——	——	——	Unmapped	-1.62481	0.0129349	1.31897	BZ
negative_ion	meta_675	Citbismine C;	-2.79145122002942;	——	——	MS1 mz matched	0.523357	0.0135225	1.3079	MZ
negative_ion	meta_677	Licoagrodin;	18.5229523391015;	——	——	MS1 mz matched	-0.240098	0.00870215	1.28098	BZ
negative_ion	meta_683	——	——	——	——	Unmapped	-0.336668	0.0386886	1.20344	BZ
negative_ion	meta_685	——	——	——	——	Unmapped	-2.09316	0.0295681	1.24424	BZ
negative_ion	meta_688	——	——	——	——	Unmapped	1.61898	0.0069535	1.29398	MZ
negative_ion	meta_69	——	——	Monomethyl glutaric acid	0.9139	MS2 reverse	0.370417	0.0471543	1.14194	MZ
negative_ion	meta_691	——	——	——	——	Unmapped	7.49761	0.0184019	1.32704	MZ
negative_ion	meta_692	——	——	——	——	Unmapped	7.29343	0.0086119	1.3277	MZ
negative_ion	meta_693	——	——	——	——	Unmapped	0.569085	0.00199601	1.31667	MZ
negative_ion	meta_699	——	——	——	——	Unmapped	-1.60387	0.0146495	1.27905	BZ
negative_ion	meta_708	——	——	——	——	Unmapped	0.924311	0.0165219	1.27301	MZ
negative_ion	meta_709	Phomopsin A;Delphinidin 3,3',5'-tri-O-glucoside;Delphinidin 3,5,3'-triglucoside	-10.2080767534254;13.993126534721;13.993126534721	——	——	MS1 mz matched	6.13518	0.0202746	1.32668	MZ
negative_ion	meta_71	Amantadine hydrochloride	1.64713	——	——	MS1 mz matched	0.799986	0.0384148	1.20253	MZ
negative_ion	meta_718	——	——	——	——	Unmapped	-4.58511	0.024329	1.25127	BZ
negative_ion	meta_720	——	——	——	——	Unmapped	0.482679	0.0419225	1.15175	MZ
negative_ion	meta_722	——	——	——	——	Unmapped	7.29873	0.0426838	1.32292	MZ
negative_ion	meta_724	——	——	——	——	Unmapped	6.58146	0.0350262	1.32437	MZ
negative_ion	meta_731	——	——	——	——	Unmapped	0.712172	0.0470437	1.29873	MZ
negative_ion	meta_734	——	——	——	——	Unmapped	0.863299	0.0149335	1.23977	MZ
negative_ion	meta_736	——	——	——	——	Unmapped	0.450129	0.018536	1.23739	MZ
negative_ion	meta_741	——	——	——	——	Unmapped	-0.571459	0.032691	1.23481	BZ
negative_ion	meta_742	——	——	——	——	Unmapped	2.57942	0.026159	1.3028	MZ
negative_ion	meta_743	PG(18:0/22:5(4Z,7Z,10Z,13Z,16Z));PG(18:0/22:5(7Z,10Z,13Z,16Z,19Z));PG(18:1(11Z)/22:4(7Z,10Z,13Z,16Z));PG(18:1(9Z)/22:4(7Z,10Z,13Z,16Z));	8.81043073077013;8.81043073077013;8.81043073077013;8.81043073077013;	——	——	MS1 mz matched	1.91561	0.0111054	1.2849	MZ
negative_ion	meta_748	PI(16:1(9Z)/16:0);PI(16:0/16:1(9Z));	14.6205951460591;14.6205951460591;	——	——	MS1 mz matched	-0.290349	0.0145442	1.23809	BZ
negative_ion	meta_753	Guanosine tetraphosphate adenosine;Pristimycin IB;Vermycin B beta;Efepristin;4-[N-Methyl-4-(methylamino)-L-phenylalanine]virginiamycin S1;Pristimycin IC;Vermycin B gamma;2-D-Alanine-4-[4-(dimethylamino)-N-methyl-L-phenylalanine]virginiamycin S1	5.39661355458296;12.2011223624801;12.2011223624801	——	——	MS1 mz matched	-3.55447	0.00519259	1.29689	BZ
negative_ion	meta_757	PC(o-22:0/20:1(11Z));PC(o-18:1(9Z)/24:0);PC(P-18:0/24:0);PC(24:0/P-18:0);KRN 7000	11.5643295442041;11.5643295442041;11.5643295442041;11.5643295442041;1.93545303192717	——	——	MS1 mz matched	0.41779	0.0482697	1.21149	MZ
negative_ion	meta_761	PC(20:0/22:5(4Z,7Z,10Z,13Z,16Z));PC(22:5(4Z,7Z,10Z,13Z,16Z)/20:0);PC(22:2(13Z,16Z)/20:3(5Z,8Z,11Z));PC(20:4(8Z,11Z,14Z,17Z)/22:1(13Z));PC(18:4(6Z,9Z,12Z,15Z)/24:1(15Z));PC(22:4(7Z,10Z,13Z,16Z)/20:1(11Z));PC(20:0/22:5(7Z,10Z,13Z,16Z,19Z));PC(22:5(7Z,10Z,13Z,16Z,19Z)/20:0);PC(24:1(15Z)/18:4(6Z,9Z,12Z,15Z));PC(22:1(13Z)/20:4(8Z,11Z,14Z,17Z));PC(22:0/20:5(5Z,8Z,11Z,14Z,17Z));PC(22:2(13Z,16Z)/20:3(8Z,…	-17.7037168431786;-17.7037168431786;-17.7037168431786;-17.7037168431786;-17.7037168431786;-17.7037168431786;-17.7037168431786;-17.7037168431786;-17.7037168431786;-17.7037168431786;-17.7037168431786;-17.7037168431786;-17.7037168431786;-17.7037168431786;-17	——	——	MS1 mz matched	0.614799	0.0225799	1.23398	MZ
negative_ion	meta_765	Guanosine tetraphosphate adenosine;Pristimycin IB;Vermycin B beta;Efepristin;4-[N-Methyl-4-(methylamino)-L-phenylalanine]virginiamycin S1;Pristimycin IC;Vermycin B gamma;2-D-Alanine-4-[4-(dimethylamino)-N-methyl-L-phenylalanine]virginiamycin S1	5.39661355458296;12.2011223624801;12.2011223624801	——	——	MS1 mz matched	-2.63615	0.00110422	1.31715	BZ
negative_ion	meta_769	Elatoside E;Pitheduloside B;	6.0944069128504;6.0944069128504;	——	——	MS1 mz matched	0.274724	0.0194109	1.26208	MZ
negative_ion	meta_77	——	——	Ferulic acid	0.9969	MS2 forward	-3.39903	0.00266981	1.31026	BZ
negative_ion	meta_773	TG(24:0/16:1(9Z)/14:1(9Z));TG(20:0/16:1(9Z)/18:1(9Z));TG(18:0/20:1(11Z)/16:1(9Z));TG(24:0/14:1(9Z)/16:1(9Z));TG(22:0/14:1(9Z)/18:1(9Z));TG(18:0/16:1(9Z)/20:1(11Z));TG(16:0/24:1(15Z)/14:1(9Z));TG(16:0/14:1(9Z)/24:1(15Z));TG(14:1(9Z)/18:0/22:1(13Z));TG(14:0/22:2(13Z,16Z)/18:0);TG(18:0/18:0/18:2(9Z,12Z))[iso3];TG(16:0/20:1(11Z)/18:1(11Z));TG(14:0/24:1(15Z)/16:1(9Z));TG(18:0/14:0/22:2(13Z,16Z));TG(14…	-14.2879373538444;-14.2879373538444;-14.2879373538444;-14.2879373538444;-14.2879373538444;-14.2879373538444;-14.2879373538444;-14.2879373538444;-14.2879373538444;-14.2879373538444;-14.2879373538444;-14.2879373538444;-14.2879373538444;-14.2879373538444;-14	——	——	MS1 mz matched	-2.37808	0.0271351	1.30582	BZ
negative_ion	meta_774	TG(16:1(9Z)/18:0/20:0)[iso6];TG(14:0/22:1(13Z)/18:0);TG(16:0/20:0/18:1(11Z));TG(16:0/20:0/18:1(9Z));TG(14:0/22:0/18:1(9Z));TG(20:0/16:0/18:1(9Z));TG(20:0/18:0/16:1(9Z));TG(16:0/22:1(13Z)/16:0);TG(16:0/22:0/16:1(9Z));TG(16:0/24:0/14:1(9Z));TG(18:0/22:0/14:1(9Z));TG(20:0/20:0/14:1(9Z));Glycerol 1,3-dioctadecanoate 2-(9Z-octadecenoate);TG(14:0/24:1(15Z)/16:0);TG(16:0/16:0/22:1(13Z));TG(14:0/18:0/22:…	-14.3651714662686;-14.3651714662686;-14.3651714662686;-14.3651714662686;-14.3651714662686;-14.3651714662686;-14.3651714662686;-14.3651714662686;-14.3651714662686;-14.3651714662686;-14.3651714662686;-14.3651714662686;-14.3651714662686;-14.3651714662686;-14	——	——	MS1 mz matched	-2.73383	0.0126705	1.30731	BZ
negative_ion	meta_794	——	——	——	——	Unmapped	-1.7709	0.00650343	1.28074	BZ
negative_ion	meta_800	——	——	——	——	Unmapped	0.549921	0.0222205	1.28627	MZ
negative_ion	meta_807	1,2-Dioctadecanoyl-3-(galactosyl-B-1-6-galactosyl-B-1)-glycerol;Lauroyl-CoA;Lauroyl coenzyme A;Dodecanoyl-CoA	-20.9628389962391;-3.47631047157146	——	——	MS1 mz matched	5.92427	0.00742382	1.32767	MZ
negative_ion	meta_809	——	——	——	——	Unmapped	2.7371	0.0158789	1.32141	MZ
negative_ion	meta_813	——	——	——	——	Unmapped	0.722554	0.0184236	1.24388	MZ
negative_ion	meta_819	——	——	——	——	Unmapped	-0.430188	0.0101321	1.29301	BZ
negative_ion	meta_82	——	——	p-CHLOROPHENYLALANINE	0.8846	MS2 forward	0.561997	0.00877152	1.26583	MZ
negative_ion	meta_823	——	——	——	——	Unmapped	2.45495	0.0226188	1.29101	MZ
negative_ion	meta_83	——	——	——	——	Unmapped	0.512846	0.0378642	1.15747	MZ
negative_ion	meta_88	——	——	——	——	Unmapped	-0.902577	0.0414767	1.19993	BZ
positive_ion	meta_100	——	——	DL-Indole-3-lactic acid	0.7529	MS2 forward	1.4305	0.0306264	1.37475	MZ
positive_ion	meta_102	N-Heptanoylglycine;Polyethylene glycol;8-Amino-7-oxononoate;8-Amino-7-oxononoic acid;7-Keto-8-aminopelargonic acid;KAPA;(E)-2-Butenyl-4-methyl-threonine;2-Butenyl-4-methylthreonine	0.836892337333504;0.836892337333504;1.06882826498518;1.06882826498518	——	——	MS1 mz matched	0.705402	0.0202832	1.26648	MZ
positive_ion	meta_1024	——	——	——	——	Unmapped	3.99674	0.0269178	1.38481	MZ
positive_ion	meta_1025	Echicoside;Purpureaside C;Magnoloside B	23.3357184700658;23.3357184700658;23.3357184700658	——	——	MS1 mz matched	-0.364195	0.00522113	1.33991	BZ
positive_ion	meta_1031	——	——	——	——	Unmapped	-1.29256	0.0335811	1.27504	BZ
positive_ion	meta_1040	PC(o-16:0/22:0);PC(o-18:0/20:0);	11.3411263124425;11.3411263124425;	——	——	MS1 mz matched	-4.17248	0.0426325	1.2316	BZ
positive_ion	meta_1041	——	——	——	——	Unmapped	-1.76541	0.0455723	1.19806	BZ
positive_ion	meta_1052	PE(22:5(4Z,7Z,10Z,13Z,16Z)/20:1(11Z));PE(20:1(11Z)/22:5(7Z,10Z,13Z,16Z,19Z));PE(20:5(5Z,8Z,11Z,14Z,17Z)/22:1(13Z));PE(20:1(11Z)/22:5(4Z,7Z,10Z,13Z,16Z));PE(22:6(4Z,7Z,10Z,13Z,16Z,19Z)/20:0);PE(22:4(7Z,10Z,13Z,16Z)/20:2(11Z,14Z));PE(22:5(7Z,10Z,13Z,16Z,19Z)/20:1(11Z));PE(20:4(8Z,11Z,14Z,17Z)/22:2(13Z,16Z));PE(22:2(13Z,16Z)/20:4(5Z,8Z,11Z,14Z));PE(20:0/22:6(4Z,7Z,10Z,13Z,16Z,19Z));PE(20:4(5Z,8Z,11Z…	0.237805366109198;0.237805366109198;0.237805366109198;0.237805366109198;0.237805366109198;0.237805366109198;0.237805366109198;0.237805366109198;0.237805366109198;0.237805366109198;0.237805366109198;0.237805366109198;0.237805366109198;0.237805366109198;	——	——	MS1 mz matched	-1.03649	0.0125612	1.3432	BZ
positive_ion	meta_1055	——	——	——	——	Unmapped	2.88847	2.7667e-05	1.38605	MZ
positive_ion	meta_1057	PC(o-16:0/22:0);PC(o-18:0/20:0);	20.1438720103462;20.1438720103462;	——	——	MS1 mz matched	-1.61664	0.0491068	1.20401	BZ
positive_ion	meta_1063	——	——	——	——	Unmapped	4.64696	0.0105986	1.38501	MZ
positive_ion	meta_1065	——	——	——	——	Unmapped	-0.88611	0.0397127	1.25809	BZ
positive_ion	meta_1079	Premithramycin A3	-16.0997	——	——	MS1 mz matched	-0.679726	0.0492734	1.29838	BZ
positive_ion	meta_1092	——	——	——	——	Unmapped	-1.01741	0.0142936	1.33366	BZ
positive_ion	meta_1094	——	——	——	——	Unmapped	-1.71489	0.0124091	1.31096	BZ
positive_ion	meta_1095	Precorrin 2;Dihydrosirohydrochlorin	9.83447	——	——	MS1 mz matched	-1.46164	0.0386514	1.25724	BZ
positive_ion	meta_1098	Pheophytin a	-13.6693	——	——	MS1 mz matched	0.82547	0.0137735	1.31513	MZ
positive_ion	meta_1101	[Gallocatechin(4alpha-&gt;8)]2catechin;	23.6258104220778;	——	——	MS1 mz matched	-1.14963	0.0252353	1.24717	BZ
positive_ion	meta_1112	——	——	——	——	Unmapped	-1.18115	0.0111564	1.34732	BZ
positive_ion	meta_1123	PC(22:1(13Z)/22:0);PC(24:1(15Z)/20:0);PC(20:0/24:1(15Z));PC(20:1(11Z)/24:0);PC(22:0/22:1(13Z));PC(24:0/20:1(11Z));	-10.9958228091084;-10.9958228091084;-10.9958228091084;-10.9958228091084;-10.9958228091084;-10.9958228091084;	——	——	MS1 mz matched	-0.696996	0.0203128	1.31462	BZ
positive_ion	meta_1131	——	——	——	——	Unmapped	-1.4017	0.00330263	1.36045	BZ
positive_ion	meta_1132	Glycerol 2-(9Z,12Z-octadecadienoate) 1-hexadecanoate 3-O-[alpha-D-galactopyranosyl-(1-&gt;6)-beta-D-galactopyranoside];	-0.351402651149418;	——	——	MS1 mz matched	0.68689	0.0283448	1.28204	MZ
positive_ion	meta_1138	——	——	——	——	Unmapped	-1.20336	0.000400723	1.38453	BZ
positive_ion	meta_1155	——	——	——	——	Unmapped	-2.8697	0.0134196	1.32389	BZ
positive_ion	meta_1156	——	——	——	——	Unmapped	-3.3506	0.00839922	1.35693	BZ
positive_ion	meta_1159	——	——	——	——	Unmapped	-2.55961	0.0383932	1.22232	BZ
positive_ion	meta_116	Cadalene;7-Isopropyl-1,4-dimethylazulene;Guaiazulene;1,4-Dimethyl-7-isopropylazulene	11.9415052113311;11.9415052113311;11.692184703021	——	——	MS1 mz matched	1.11294	0.0450929	1.30597	MZ
positive_ion	meta_1181	Acutoside B;Helianthoside B;	-19.7865222720773;-19.7865222720773;	——	——	MS1 mz matched	-0.732515	0.0484762	1.20527	BZ
positive_ion	meta_127	——	——	L-Tryptophan	0.994	MS2 forward	1.52632	0.00345331	1.37955	MZ
positive_ion	meta_13	——	——	Uracil	0.9873	MS2 forward	-1.27945	0.0276933	1.3143	BZ
positive_ion	meta_131	1-Phenyl-1,2-propanedione;Cinnamic acid;(E)-3-(2-Hydroxyphenyl)-2-propenal;3,4-Dihydro-2H-1-benzopyran-2-one;Di-2-furanylmethane;(E)-3-(4-Hydroxyphenyl)-2-propenal;trans-Cinnamic acid;trans-Cinmate;trans-Cinmic acid;(E)-Cinmate;(2E)-3-Phenylprop-2-enoate;Dihydrocoumarin;3,4-Dihydrocoumarin;4-Hydroxycinmyl aldehyde;p-Coumaraldehyde;3-Hydroxy-1-indanone;3-Isochromanone;1,4-Dihydro-3H-2-benzopyran-3…	-9.65536333870439;-9.65536333870439;-9.65536333870439;-9.65536333870439;-9.65536333870439;-9.65536333870439;-9.65536333870439;-9.4561114849746;-9.4561114849746;-9.4561114849746;-9.4561114849746;-9.4561114849746;-9.4561114849746;-9.4561114849746	——	——	MS1 mz matched	1.96058	0.000164432	1.38245	MZ
positive_ion	meta_144	——	——	Leu-Ser	0.8778	MS2 forward	0.935177	0.00442669	1.38205	MZ
positive_ion	meta_147	——	——	Glycerol	0.818	MS2 reverse	-1.11366	0.0366795	1.21473	BZ
positive_ion	meta_149	——	——	Atrolactic acid	0.7223	MS2 reverse	2.95603	0.0282308	1.38039	MZ
positive_ion	meta_16	——	——	L-Threonine	0.9983	MS2 forward	0.358439	0.0330741	1.28227	MZ
positive_ion	meta_175	——	——	Bethanechol cation	0.6031	MS2 reverse	0.66677	0.0275323	1.27251	MZ
positive_ion	meta_177	——	——	N-Acetyl-L-tyrosine	0.9326	MS2 reverse	-0.993227	0.00243369	1.37055	BZ
positive_ion	meta_18	——	——	——	——	Unmapped	2.45121	0.0209432	1.37065	MZ
positive_ion	meta_186	——	——	Uridine	0.9982	MS2 forward	-1.08714	0.0358799	1.26474	BZ
positive_ion	meta_19	——	——	Nicotinamide	0.987	MS2 forward	-0.785878	0.0362682	1.22595	BZ
positive_ion	meta_195	Elaeokanine C	-5.68297	——	——	MS1 mz matched	-1.39561	0.0377232	1.26164	BZ
positive_ion	meta_197	——	——	4-Nitroquinoline-1-oxide	0.9478	MS2 reverse	2.13818	0.00325513	1.3709	MZ
positive_ion	meta_2	——	——	——	——	Unmapped	0.420316	0.0362949	1.30681	MZ
positive_ion	meta_201	——	——	Ile-Cys	0.9841	MS2 reverse	-0.101827	0.0429983	1.21024	BZ
positive_ion	meta_206	——	——	1,2-Diacetylhydrazine	0.9713	MS2 reverse	-0.875605	0.00935899	1.3254	BZ
positive_ion	meta_211	——	——	Caffeine	0.989	MS2 reverse	-2.56987	0.0162603	1.28578	BZ
positive_ion	meta_214	2-Keto-3-deoxy-6-phosphogluconic acid;6-Phosphonoglucono-D-lactone;Heritonin;3'-O-Methylbatatasin III;Dihydroechinofuran	8.13575396566205;8.13575396566205;-13.9466988164127;-13.9466988164127;-13.9466988164127	——	——	MS1 mz matched	-1.01426	0.000320912	1.38236	BZ
positive_ion	meta_233	L-Agaritine;4-amino-MX;Agaritine	4.09550836301086;4.09550836301086;4.1179701103058	——	——	MS1 mz matched	-1.13326	0.0474941	1.19736	BZ
positive_ion	meta_241	——	——	Acetylcarnitine	0.7113	MS2 reverse	0.437167	0.00695342	1.35712	MZ
positive_ion	meta_249	——	——	Val-Arg	0.9583	MS2 forward	0.701598	0.0137962	1.33394	MZ
positive_ion	meta_25	Melamine;Melamine;2,4,6-Triamino-1,3,5-triazine	20.17048855884;20.17048855884	——	——	MS1 mz matched	-1.20104	0.0150723	1.33456	BZ
positive_ion	meta_252	Disulfoton;Ethylthiometon	-14.9612	——	——	MS1 mz matched	-2.07231	0.00333821	1.35954	BZ
positive_ion	meta_259	——	——	L-Saccharopine	0.9988	MS2 forward	1.6457	0.000505396	1.37885	MZ
positive_ion	meta_264	Glycerophosphocholine;Tolmetin;Ismine	-3.20455445608321;-12.446267131312;-12.446267131312	——	——	MS1 mz matched	0.815754	0.0139733	1.33478	MZ
positive_ion	meta_272	——	——	1-Methyladenosine	0.9922	MS2 forward	0.777125	0.0248224	1.29841	MZ
positive_ion	meta_284	4-Hydroxy-3-methoxy-2,10-bisaboladien-9-one;Tetranor 12-HETE;Juvenile hormone II acid;(2E,6E)-(10R,11S)-10,11-Epoxy-3,7,11-trimethyltrideca-2,6-dienoic acid;(2E,6E)-(10R,11S)-10,11-Epoxy-3,7,11-trimethyltrideca-2,6-dienoate;(2E,6E)-10,11-Epoxy-3,7,11-trimethyltridecadienoic acid;Juvabione;Juvenile hormone III	18.0522656363573;18.0522656363573;18.0323545521132;18.0323545521132;18.0323545521132	——	——	MS1 mz matched	-1.85788	0.0411808	1.23169	BZ
positive_ion	meta_288	——	——	Asp-Arg	0.8249	MS2 forward	-0.26	0.0369571	1.34806	BZ
positive_ion	meta_304	——	——	Coumarin	0.7832	MS2 reverse	0.266025	0.00352694	1.36231	MZ
positive_ion	meta_307	norsertraline;12-OPDA;(15Z)-12-Oxophyto-10,15-dienoate;(15Z)-12-Oxophyto-10,15-dienoic acid;9(S),13(S)-12-Oxo-PDA;12-Oxo-10,15(Z)-phytodienoic acid;(9Z,15Z)-(13S)-12,13-Epoxyoctadeca-9,11,15-trienoic acid;(9Z,15Z)-(13S)-12,13-Epoxyoctadeca-9,11,15-trienoate;(9Z)-(13S)-12,13-Epoxyoctadeca-9,11,15-trienoate;12,13(S)-EOT;12,13(S)-EOTrE;alpha-Licanic acid;(9Z,11E,13E)-4-Oxooctadeca-9,11,13-trienoic a…	10.2668350429077;7.52899175170271;7.52899175170271;7.52899175170271;7.52899175170271;7.52899175170271;7.52899175170271;7.52899175170271;7.52899175170271;7.52899175170271	——	——	MS1 mz matched	-0.78864	0.016296	1.32649	BZ
positive_ion	meta_315	——	——	16-Hydroxypalmitic acid	0.7433	MS2 reverse	-1.65234	0.00419091	1.37323	BZ
positive_ion	meta_317	Heliotrine;9-Heliotrylheliotridine	3.51226	——	——	MS1 mz matched	-1.85456	0.0146044	1.328	BZ
positive_ion	meta_318	Benzoyl meso-tartaric acid;Aplotaxene;5alpha-Gone;Gone;18-Norestrane;5beta-Gone	20.0635029538542;-13.3494617797986;-13.3494617797986;-13.3494617797986;-13.3494617797986	——	——	MS1 mz matched	-1.53643	0.0307902	1.27768	BZ
positive_ion	meta_331	——	——	Sphinganine	0.9726	MS2 forward	-2.86431	0.0288438	1.27868	BZ
positive_ion	meta_353	——	——	1-Palmitoylglycerol	0.7781	MS2 forward	-0.553281	0.0401797	1.20212	BZ
positive_ion	meta_356	Heliotrine;9-Heliotrylheliotridine	3.51226	——	——	MS1 mz matched	-1.86606	0.021238	1.31414	BZ
positive_ion	meta_357	——	——	——	——	Unmapped	0.470732	0.0186579	1.3576	MZ
positive_ion	meta_36	——	——	Adenine	0.9505	MS2 forward	-1.48674	0.0325358	1.37874	BZ
positive_ion	meta_360	Phenylalanyl-Glutamate;Glutamyl-Phenylalanine;	-7.50097512682168;-7.50097512682168;	——	——	MS1 mz matched	-1.6392	0.00699474	1.33093	BZ
positive_ion	meta_363	——	——	Nateglinide	0.6756	MS2 reverse	-1.71076	0.0357712	1.23399	BZ
positive_ion	meta_367	6-Hydroxyenterodiol;2-Hydroxyenterodiol;(S,E)-Zearalenone;4-Hydroxyenterodiol;Zearalenone	-8.5614585857712;-8.5614585857712;-8.5614585857712;-8.5614585857712;-8.4866509695193	——	——	MS1 mz matched	1.0418	0.0455345	1.36188	MZ
positive_ion	meta_370	——	——	Pro-Tyr	0.9999	MS2 reverse	-1.7352	1.7354e-05	1.38655	BZ
positive_ion	meta_384	——	——	Sucrose	0.9789	MS2 forward	0.331918	0.0248123	1.25666	MZ
positive_ion	meta_389	——	——	Abacavir	0.954	MS2 reverse	-1.13856	0.0353706	1.2722	BZ
positive_ion	meta_391	——	——	Coumestrol	0.7521	MS2 reverse	2.56343	0.0464	1.37928	MZ
positive_ion	meta_392	Dopamine glucuronide;2,2'-(1-Phenyl-1H-1,2,4-triazole-3,5-diyl)bis-phenol	19.9990236364718;3.79349069196864	——	——	MS1 mz matched	0.756968	0.000131718	1.38332	MZ
positive_ion	meta_4	——	——	——	——	Unmapped	-1.2684	0.0154637	1.32829	BZ
positive_ion	meta_401	Taxiphyllin;Dhurrin;Taxiphyllin;(R)-4-Hydroxymandelonitrile beta-D-glucoside;Dhurrin;(S)-4-Hydroxymandelonitrile beta-D-glucoside;p-Glucosyloxymandelonitrile;Zierin;Benzeneacetonitrile, alpha-(beta-D-glucopyranosyloxy)-3-hydroxy-, (S)	-1.61330501524544;-1.61330501524544;-1.60719767402552;-1.60719767402552;-1.60719767402552;-1.60719767402552	——	——	MS1 mz matched	1.35283	0.0397551	1.20137	MZ
positive_ion	meta_407	Heliotrine;9-Heliotrylheliotridine	3.51226	——	——	MS1 mz matched	-2.05926	0.000381969	1.38284	BZ
positive_ion	meta_414	——	——	Matairesinol	0.7801	MS2 forward	0.717263	0.0181141	1.36182	MZ
positive_ion	meta_416	——	——	——	——	Unmapped	-1.17864	0.0106945	1.30812	BZ
positive_ion	meta_421	DHBOA-Glc;DIBOA-Glc;DIBOA-glucoside;2,4-Dihydroxy-1,4-benzoxazin-3-one glucoside	-0.965051970359772;-0.965051970359772;-0.874405368028128	——	——	MS1 mz matched	1.60667	0.0329801	1.38247	MZ
positive_ion	meta_422	3-O-alpha-D-Glucopyranuronosyl-D-xylose;Aldobiouronic acid D3;3,3-Difluoro-17-methyl-5alpha-androstan-17beta-ol	-21.4556756392412;-21.4556756392412;15.0195207792635	——	——	MS1 mz matched	-2.38731	0.0068146	1.35792	BZ
positive_ion	meta_43	——	——	3,3-Dimethylacrylic acid	0.6522	MS2 reverse	-1.20822	0.0296364	1.28173	BZ
positive_ion	meta_431	3-oxobrimonidine;Demethylcitalopram	-9.67273899721394;-3.5466926929686	——	——	MS1 mz matched	0.593493	0.0240213	1.36326	MZ
positive_ion	meta_434	4-O-beta-D-Galactopyranosyl-D-xylose;Serotinose;2-O-b-D-Galactopyranosyl-D-xylose;Galactose-beta-1,4-xylose;Sambubiose;3-O-beta-D-Galactopyranosyl-L-arabinose;Vicianose;O-alpha-L-Arabinopyranosyl-(1-6)-D-glucopyranose;Arabino-galactose;6-O-beta-D-Xylopyranosyl-D-glucose;Primeverose;6-O-(beta-D-Xylopyranosyl)-beta-D-glucopyranose;beta-Primeverose	1.1313476814376;1.1313476814376;1.1313476814376;1.1313476814376;1.1313476814376;1.1313476814376;1.28161750386177;1.28161750386177;1.28161750386177;1.28161750386177	——	——	MS1 mz matched	1.82086	0.0290991	1.36319	MZ
positive_ion	meta_436	——	——	Lomefloxacin	0.9367	MS2 reverse	-1.77618	0.00957621	1.35408	BZ
positive_ion	meta_438	3'-Glucosyl-2',4',6'-trihydroxyacetophenone;1-O-Vanilloyl-beta-D-glucose	-0.249019159582095;-0.302943000289607	——	——	MS1 mz matched	-1.06159	0.0428342	1.30884	BZ
positive_ion	meta_439	MG(18:3(6Z,9Z,12Z)/0:0/0:0);MG(18:3(9Z,12Z,15Z)/0:0/0:0);MG(0:0/18:3(9Z,12Z,15Z)/0:0);MG(0:0/18:3(6Z,9Z,12Z)/0:0);Montanol	19.445788796603;19.445788796603;19.445788796603;19.445788796603;19.3310990077166	——	——	MS1 mz matched	-1.16581	0.0315493	1.22899	BZ
positive_ion	meta_446	——	——	——	——	Unmapped	-0.639909	0.0164313	1.2821	BZ
positive_ion	meta_448	——	——	Indole-3-carboxylic acid	0.7124	MS2 reverse	1.31139	0.00155333	1.36904	MZ
positive_ion	meta_449	——	——	Hydromorphone	0.9212	MS2 reverse	-0.686616	0.0362192	1.26123	BZ
positive_ion	meta_452	——	——	DL-O-tyrosine	0.8306	MS2 reverse	0.599144	0.0212128	1.34839	MZ
positive_ion	meta_461	Acetaminophen glucuronide;Blepharin;Diclobutrazol	-13.5021763595722;-13.5021763595722;1.52862892682049	——	——	MS1 mz matched	-1.98497	0.00835552	1.34008	BZ
positive_ion	meta_479	Cyclodopa glucoside;HMBOA-Glc;cyclo-Dopa 5-O-glucoside	-2.74764370134164;-2.74764370134164;-2.80028898975753	——	——	MS1 mz matched	2.15566	0.000709694	1.37481	MZ
positive_ion	meta_48	——	——	D-Ribose	0.7071	MS2 reverse	-1.12392	0.0278094	1.33395	BZ
positive_ion	meta_488	——	——	——	——	Unmapped	-0.900741	0.00424763	1.37212	BZ
positive_ion	meta_49	——	——	D-Lyxose	0.7071	MS2 reverse	-0.790878	0.0470943	1.25393	BZ
positive_ion	meta_490	Mesoridazine;Mesoridazine	-15.4901484845511;-15.6072000242567	——	——	MS1 mz matched	1.81633	0.000217791	1.38161	MZ
positive_ion	meta_498	Oxaliplatin;	-4.90315627566065;	——	——	MS1 mz matched	-1.97145	0.0308667	1.28059	BZ
positive_ion	meta_514	——	——	Aesculin	0.9998	MS2 reverse	-3.27828	0.0129348	1.32314	BZ
positive_ion	meta_516	S-Adenosylhomocysteine;Acetyl-maltose;6-O-Acetyl-alpha-D-glucopyranosyl-(1->4)-D-glucose	11.4846447897665;-2.08264562646126	——	——	MS1 mz matched	1.40312	7.79204e-06	1.38629	MZ
positive_ion	meta_517	Nandrolone phenpropionate;ndrolone phenpropiote;ndrolone phenylpropiote	10.8145019138395;10.8021941125583	——	——	MS1 mz matched	-0.689519	0.0034969	1.384	BZ
positive_ion	meta_518	——	——	——	——	Unmapped	-1.42074	0.0339192	1.2275	BZ
positive_ion	meta_519	Todatriol glucoside;Loganin	-1.53042682384116;-1.53785980157487	——	——	MS1 mz matched	1.39064	0.0100197	1.34186	MZ
positive_ion	meta_52	——	——	3-Hydroxyanthranilic acid	0.9396	MS2 reverse	-1.81384	0.0140668	1.38365	BZ
positive_ion	meta_520	6-Hydroxy-5-[(4-sulfophenyl)azo]-2-naphthalenesulfonic acid;	-3.90212370721815;	——	——	MS1 mz matched	-1.82208	0.00798625	1.34668	BZ
positive_ion	meta_522	——	——	Xanthurenic acid	0.8353	MS2 reverse	3.58267	0.00303633	1.38506	MZ
positive_ion	meta_525	dADP;Acetophezine	0.729568968176779;9.72767377277881	——	——	MS1 mz matched	-0.845878	0.0182753	1.32981	BZ
positive_ion	meta_528	——	——	——	——	Unmapped	-1.82862	0.00755224	1.37386	BZ
positive_ion	meta_53	Mesalazine;3-Aminosalicylic acid;3-Hydroxyanthranilic acid;Aminosalicylic Acid;2-Nitro-p-cresol;6-Methoxy-pyridine-3-carboxylic acid;3-Hydroxyanthranilate;3-Hydroxyanthranilic acid;3-Hydroxy-2-methylpyridine-5-carboxylate;4-Aminosalicylate;4-Aminosalicylic acid;(5R)-Carbapen-2-em-3-carboxylate;1-Carbapen-2-em-3-carboxylic acid;(5R)-Carbapenem-3-carboxylic acid;(5R)-Carbapenem-3-carboxylate;(5R)-7…	-14.6053753737109;-14.6053753737109;-14.6053753737109;-14.6053753737109;-14.6053753737109;-14.6053753737109;-14.6053753737109;-14.6053753737109;-14.6053753737109;-14.6053753737109;-14.6053753737109;-14.6053753737109;-14.6053753737109;-14.6053753737109;-14	——	——	MS1 mz matched	-0.969669	0.0243952	1.30311	BZ
positive_ion	meta_533	——	——	3,4-Dimethoxycinnamic acid	0.8516	MS2 reverse	1.92866	0.00621831	1.36367	MZ
positive_ion	meta_535	N-Acetyl gemifloxacin;2-N,6-N-Bis(2,3-dihydroxybenzoyl)-L-lysine amide	9.95577442665586;-11.0271132743003	——	——	MS1 mz matched	1.73957	0.0464295	1.37508	MZ
positive_ion	meta_538	——	——	1-Stearoyl-rac-glycerol	0.7035	MS2 reverse	-0.93556	0.0161758	1.28878	BZ
positive_ion	meta_544	——	——	1-Stearoyl-sn-glycerol	0.8158	MS2 reverse	-0.561477	0.0367371	1.26435	BZ
positive_ion	meta_546	Jervine	-20.5463	——	——	MS1 mz matched	-2.00436	0.0404116	1.22518	BZ
positive_ion	meta_555	6-Hydroxy-5-[(4-sulfophenyl)azo]-2-naphthalenesulfonic acid;	-23.5095539302087;	——	——	MS1 mz matched	-1.78431	0.033303	1.38028	BZ
positive_ion	meta_557	——	——	——	——	Unmapped	1.04131	0.000702522	1.37701	MZ
positive_ion	meta_564	Ipratropium bromide;Altanserin	-9.50160866570885;-11.4315818609835	——	——	MS1 mz matched	1.24424	0.0218129	1.35231	MZ
positive_ion	meta_572	8-Acetoxypinoresinol;4'-Methylliquiritigenin 7-rhamnoside;1-Acetoxypinoresinol;Lophotoxin	11.7321490220739;11.7321490220739;11.7746825580755;11.7746825580755	——	——	MS1 mz matched	-0.495804	0.0172612	1.32894	BZ
positive_ion	meta_573	——	——	——	——	Unmapped	0.716249	0.0473542	1.19808	MZ
positive_ion	meta_58	Methyl nicotinate;2-Aminobenzoic acid;Salicylamide;3-Pyridylacetic acid;p-Aminobenzoic acid;2-Pyridylacetic acid;m-Aminobenzoic acid;Trigonelline;Anthranilate;Anthranilic acid;o-Aminobenzoic acid;Vitamin L1;2-Aminobenzoate;4-Aminobenzoate;ABEE;4-Aminobenzoic acid;p-Aminobenzoate;N-Methylnicotite;Trigonelline;Trigenelline;1-Methylpyridinio-3-carboxylate;Betaine nicotite;Caffearin;Gynesine;4-Nitrot…	-4.95083176467126;-4.95083176467126;-4.95083176467126;-4.95083176467126;-4.95083176467126;-4.95083176467126;-4.95083176467126;-4.95083176467126;-5.10771067296143;-5.10771067296143;-5.10771067296143;-5.10771067296143;-5.10771067296143;-5.10771067296143	——	——	MS1 mz matched	0.594039	0.0459183	1.23754	MZ
positive_ion	meta_581	6-Hydroxy-5-[(4-sulfophenyl)azo]-2-naphthalenesulfonic acid;	-3.90212370721815;	——	——	MS1 mz matched	-2.28973	0.0117573	1.33519	BZ
positive_ion	meta_583	CDP-Ethanolamine;MC-207,110	10.3463529609933;13.0354985960095	——	——	MS1 mz matched	-0.719656	0.0148975	1.29326	BZ
positive_ion	meta_585	N-Acetyl-leu-leu-tyr-amide;c-LLY-amide	-7.77503	——	——	MS1 mz matched	-1.22799	0.0267938	1.29873	BZ
positive_ion	meta_588	Thesinine 4'-O-glucoside;	-18.6166685908898;	——	——	MS1 mz matched	-2.54552	0.0436748	1.20615	BZ
positive_ion	meta_593	8-Acetoxypinoresinol;4'-Methylliquiritigenin 7-rhamnoside;1-Acetoxypinoresinol;Lophotoxin	11.7321490220739;11.7321490220739;11.7746825580755;11.7746825580755	——	——	MS1 mz matched	-0.740262	0.0451843	1.26831	BZ
positive_ion	meta_594	Rhodojaponin IV	-0.911599	——	——	MS1 mz matched	-0.975479	0.0402147	1.25301	BZ
positive_ion	meta_598	——	——	——	——	Unmapped	-1.78403	0.0181942	1.30673	BZ
positive_ion	meta_6	——	——	L-Alanine	0.9988	MS2 forward	0.841823	0.019263	1.32195	MZ
positive_ion	meta_600	Neryl rhamnosyl-glucoside;xi-Linalool 3-[rhamnosyl-(1-&gt;6)-glucoside];	-4.96856117440869;-4.96856117440869;	——	——	MS1 mz matched	-0.854813	0.0106747	1.31277	BZ
positive_ion	meta_602	Cephaeline	-14.403	——	——	MS1 mz matched	-1.24682	0.0279253	1.36953	BZ
positive_ion	meta_603	Buprenorphine;Buprenorphine	8.46922717679256;8.38106104896804	——	——	MS1 mz matched	-1.21169	0.0408784	1.19812	BZ
positive_ion	meta_609	4-Megastigmene-6a,9R-diol 9-[apiosyl-(1-&gt;6)-glucoside];(3b,9R)-5-Megastigmene-3,9-diol 9-[apiosyl-(1-&gt;6)-glucoside];	-17.2085119147191;-17.2085119147191;	——	——	MS1 mz matched	-1.8872	0.0094801	1.32381	BZ
positive_ion	meta_610	Melleolide L;Auriculoside;7,3',5'-Trihydroxy-4'-methoxyflavan 3'-glucoside	16.5926707696456;-1.33288133850592	——	——	MS1 mz matched	-1.72778	0.00565574	1.36782	BZ
positive_ion	meta_612	——	——	——	——	Unmapped	1.10511	0.0314595	1.24849	MZ
positive_ion	meta_615	LysoPE(18:2(9Z,12Z)/0:0);LysoPE(0:0/18:2(9Z,12Z));	-3.22511342423645;-3.22511342423645;	——	——	MS1 mz matched	-1.13937	0.00390576	1.35326	BZ
positive_ion	meta_631	Taraxinic acid glucosyl ester;Grandidentatin	3.93117594208113;4.00779587029172	——	——	MS1 mz matched	6.66489	0.0283785	1.38408	MZ
positive_ion	meta_632	——	——	——	——	Unmapped	-1.24728	0.0138175	1.36966	BZ
positive_ion	meta_633	——	——	——	——	Unmapped	-1.48046	0.0112366	1.34915	BZ
positive_ion	meta_636	Erinacine P;Mucronine B	15.1521824865995;12.3453680339993	——	——	MS1 mz matched	-1.57553	0.0385885	1.34145	BZ
positive_ion	meta_638	——	——	——	——	Unmapped	-0.874942	0.0176874	1.28637	BZ
positive_ion	meta_639	LysoPC(16:1(9Z));Tiamulin	12.8740790760752;1.19678279479711	——	——	MS1 mz matched	-0.859543	0.0351607	1.22803	BZ
positive_ion	meta_640	Dhurrin 6'-glucoside;Proteacin	-0.687514982124702;-0.634043976828519	——	——	MS1 mz matched	1.33322	0.00791341	1.32389	MZ
positive_ion	meta_641	GW 1929	4.92169	——	——	MS1 mz matched	-2.28615	0.0131691	1.33681	BZ
positive_ion	meta_647	LysoPE(18:2(9Z,12Z)/0:0);LysoPE(0:0/18:2(9Z,12Z));	-3.22511342423645;-3.22511342423645;	——	——	MS1 mz matched	-1.1992	0.000192255	1.38105	BZ
positive_ion	meta_648	Perfluorooctanesulfonic acid;Perfluorooctanesulfonic acid;Perfluorooctylsulfonic acid;PFOS	-5.29782256610045;-4.4980341094999	——	——	MS1 mz matched	-1.31644	0.024933	1.28133	BZ
positive_ion	meta_652	——	——	——	——	Unmapped	-0.787883	0.00771242	1.3374	BZ
positive_ion	meta_655	4-Megastigmene-6a,9R-diol 9-[apiosyl-(1-&gt;6)-glucoside];(3b,9R)-5-Megastigmene-3,9-diol 9-[apiosyl-(1-&gt;6)-glucoside];	-17.2085119147191;-17.2085119147191;	——	——	MS1 mz matched	-0.807342	0.0137285	1.29647	BZ
positive_ion	meta_658	——	——	——	——	Unmapped	1.14193	0.0375559	1.3342	MZ
positive_ion	meta_660	——	——	——	——	Unmapped	-1.26443	0.034057	1.27584	BZ
positive_ion	meta_661	——	——	——	——	Unmapped	-1.62476	0.0102408	1.35101	BZ
positive_ion	meta_671	Americanin B;Oxicozole nitrate	10.0938340416914;13.8172008708054	——	——	MS1 mz matched	-0.8499	0.0289971	1.2739	BZ
positive_ion	meta_673	3-(ADP)-glycerate;(2S)-Lactyl-2-diphospho-5'-guanosine	-4.31554105403796;-4.31554105403796	——	——	MS1 mz matched	-1.80132	0.0016998	1.37841	BZ
positive_ion	meta_677	——	——	——	——	Unmapped	0.760024	0.0296889	1.2906	MZ
positive_ion	meta_679	Medicarpin 3-O-(6'-malonylglucoside);Medicarpin 3-O-glucoside-6'-malote	-23.9824020757197;-23.9316450457575	——	——	MS1 mz matched	-1.84731	0.0245797	1.30453	BZ
positive_ion	meta_680	LysoPC(18:2(9Z,12Z));	-0.942556088545743;	——	——	MS1 mz matched	-1.49185	0.00371117	1.34861	BZ
positive_ion	meta_683	Molybdopterin;Molybdoenzyme molybdenum cofactor;Molybdenum cofactor	22.328735588217;13.312174943459	——	——	MS1 mz matched	-1.43205	0.00166629	1.37383	BZ
positive_ion	meta_684	——	——	1-Oleoyl-sn-glycero-3-phosphocholine	0.8444	MS2 forward	-1.35803	0.00179399	1.37305	BZ
positive_ion	meta_698	——	——	——	——	Unmapped	1.2124	0.049581	1.3739	MZ
positive_ion	meta_705	(7'S,8'S)-4,7'-Epoxy-3,8'-bilign-7-ene-3',5-dimethoxy-4',9,9'-triol 4'-glucoside;Brusatol;(-)-Pinoresinol glucoside	-2.81029520122452;-2.88353683086717;-2.88353683086717	——	——	MS1 mz matched	1.22712	0.0193111	1.37527	MZ
positive_ion	meta_707	6''-Malonylgenistin;6''-Malonylcosmosiin;Apigenin 7-(6''-malonylglucoside);Apigenin 7-O-(6-malonyl-beta-D-glucoside);Malonylgenistin	-15.5196028743222;-15.5196028743222;-15.4408557322984;-15.4408557322984	——	——	MS1 mz matched	-0.828227	0.0340622	1.23488	BZ
positive_ion	meta_708	Medicarpin 3-O-(6'-malonylglucoside);Medicarpin 3-O-glucoside-6'-malote	-23.9824020757197;-23.9316450457575	——	——	MS1 mz matched	-1.60984	0.0330151	1.28029	BZ
positive_ion	meta_709	LysoPC(18:2(9Z,12Z));	-0.942556088545743;	——	——	MS1 mz matched	-1.2393	0.0263611	1.26928	BZ
positive_ion	meta_714	LysoPC(18:1(11Z));LysoPC(18:1(9Z));Mycimicin VII	-7.93999189087182;-7.93999189087182;16.6879165866763	——	——	MS1 mz matched	-1.60505	0.035385	1.26367	BZ
positive_ion	meta_734	——	——	——	——	Unmapped	-0.618332	0.0360038	1.24951	BZ
positive_ion	meta_739	Medicarpin 3-O-(6'-malonylglucoside);Medicarpin 3-O-glucoside-6'-malote	-23.9824020757197;-23.9316450457575	——	——	MS1 mz matched	-2.30437	0.0257181	1.2905	BZ
positive_ion	meta_744	Neoacrimarine K;	-18.2971897697936;	——	——	MS1 mz matched	1.16367	0.00384903	1.36828	MZ
positive_ion	meta_750	Isotheaflavin;Isoneotheaflavin;Theaflavin;Apigenin 7-O-[beta-D-apiosyl-(1->2)-beta-D-glucoside];7-O-(beta-D-Apiofuranosyl-1,2-beta-D-glucosyl)-5,7,4'-trihydroxyflavone;Apiin;7-[(2-O-D-Apio-beta-D-furanosyl-beta-D-glucopyranosyl)oxy]-5-hydroxy-2-(4-hydroxy-phenyl)-4H-1-benzopyran-4-one;Apioside;Neoschaftoside;Schaftoside;Isovitexin 2''-O-arabinoside;Glucofrangulin B	17.5811544822938;17.5811544822938;17.5811544822938;-19.8632309011242;-19.8632309011242;-19.8632309011242;-19.8632309011242;-19.8632309011242	——	——	MS1 mz matched	0.184969	0.00952079	1.32305	MZ
positive_ion	meta_756	Tracheloside;Scorzonoside;Eucommin A;Medioresinol 4'-O-beta-D-glucopyranoside	-1.86584991124038;-1.86584991124038;-1.81750438489298	——	——	MS1 mz matched	0.418275	0.0153465	1.29636	MZ
positive_ion	meta_76	——	——	Pyridoxine	0.9954	MS2 forward	-0.440622	0.00676611	1.35154	BZ
positive_ion	meta_760	LysoPC(22:5(4Z,7Z,10Z,13Z,16Z));LysoPC(22:5(7Z,10Z,13Z,16Z,19Z));Janthitrem C	-16.6529041585594;-16.6529041585594;-20.7987873901164	——	——	MS1 mz matched	-0.998123	0.00624992	1.35262	BZ
positive_ion	meta_777	——	——	——	——	Unmapped	1.03598	0.0377096	1.25238	MZ
positive_ion	meta_780	Pipercyclobutanamide B;Dipiperamide D;Salannin	8.9939664572016;8.9939664572016;-7.54655596149794	——	——	MS1 mz matched	-1.44254	0.0284434	1.26917	BZ
positive_ion	meta_783	Neoacrimarine K;	-18.2971897697936;	——	——	MS1 mz matched	1.36768	0.00735616	1.3482	MZ
positive_ion	meta_79	——	——	Pyrocatechol	0.7959	MS2 reverse	1.57698	0.0245033	1.35184	MZ
positive_ion	meta_790	HLo7	-2.46558	——	——	MS1 mz matched	-2.20904	0.0489512	1.20285	BZ
positive_ion	meta_8	L-3-Aminodihydro-2(3H)-furanone;1-Aminocyclopropanecarboxylic acid;(S)-2-Azetidinecarboxylic acid;1-Aminocyclopropane-1-carboxylate;1-Aminocyclopropane-1-carboxylic acid;Homoserine lactone;2-Aminobutan-4-olide;Diacetylmonoxime;2,3-Butanedione monoxime;L-Azetidine 2-carboxylic acid;Azetidyl-2-carboxylic acid;(S)-(-)-Azetidine-2-carboxylic acid;3-Oxobutamide;Acetoacetamide;AAA;2-Aminobut-2-enoate;(…	22.9743031651504;22.9743031651504;22.9743031651504;22.7615274765392;22.7615274765392;22.7615274765392;22.7615274765392;22.7615274765392;22.7615274765392;22.7615274765392;22.7615274765392;22.7615274765392	——	——	MS1 mz matched	-0.433226	0.0223754	1.32593	BZ
positive_ion	meta_804	Lividomycin B;3'-Deoxyparomomycin I;5'''-epi-Lividomycin B	-13.9128658801408;-13.9128658801408	——	——	MS1 mz matched	-0.885108	0.012564	1.38267	BZ
positive_ion	meta_807	——	——	——	——	Unmapped	-1.25947	0.0323871	1.27935	BZ
positive_ion	meta_81	——	——	N2-Acetyl-L-ornithine	0.9322	MS2 forward	-0.845856	0.0375393	1.20814	BZ
positive_ion	meta_828	Tsugarioside B;	6.50240029312014;	——	——	MS1 mz matched	1.66147	0.00182797	1.37332	MZ
positive_ion	meta_832	Pipercyclobutanamide B;Dipiperamide D;Salannin	8.9939664572016;8.9939664572016;-7.54655596149794	——	——	MS1 mz matched	-1.28559	0.0114146	1.33252	BZ
positive_ion	meta_84	——	——	Allantoate/Allantoic acid	0.9973	MS2 forward	1.58296	0.0151544	1.38137	MZ
positive_ion	meta_847	——	——	——	——	Unmapped	-0.733891	0.0209887	1.3152	BZ
positive_ion	meta_853	——	——	——	——	Unmapped	-0.743662	0.00582314	1.33305	BZ
positive_ion	meta_857	Demethyl-desacetyl-rifamycin S	-17.2072	——	——	MS1 mz matched	-1.12167	0.0458295	1.23654	BZ
positive_ion	meta_880	Haemocorin	-24.7588	——	——	MS1 mz matched	-1.90034	0.0397515	1.25384	BZ
positive_ion	meta_887	——	——	——	——	Unmapped	0.948781	0.00674254	1.37911	MZ
positive_ion	meta_890	——	——	——	——	Unmapped	-0.522037	0.0226205	1.32644	BZ
positive_ion	meta_892	——	——	——	——	Unmapped	-0.902381	0.0105552	1.38616	BZ
positive_ion	meta_896	Gingerglycolipid B;	-0.967890310405504;	——	——	MS1 mz matched	-1.33614	0.0469752	1.18359	BZ
positive_ion	meta_903	Avadharidine;Aconitane-7,8-diol, 4-(((2-((4-amino-1,4-dioxobutyl)amino)benzoyl)oxy)methyl)-20-ethyl-1,6,14,16-tetramethoxy-, (1alpha,6beta,14alpha,16beta)-	-10.3985	——	——	MS1 mz matched	-1.34326	0.0346152	1.37632	BZ
positive_ion	meta_910	——	——	——	——	Unmapped	3.91967	0.0339271	1.38273	MZ
positive_ion	meta_912	——	——	——	——	Unmapped	-1.1884	0.0200508	1.30789	BZ
positive_ion	meta_913	(S)-Nerolidol 3-O-[a-L-rhamnopyranosyl-(1-&gt;4)-a-L-rhamnopyranosyl-(1-&gt;6)-b-D-glucopyranoside];(S)-Nerolidol 3-O-[a-L-Rhamnopyranosyl-(1-&gt;4)-a-L-rhamnopyranosyl-(1-&gt;2)-b-D-glucopyranoside];Gingerglycolipid A;	-2.96658468066943;-2.96658468066943;-2.96658468066943;	——	——	MS1 mz matched	-1.07954	0.0177655	1.29771	BZ
positive_ion	meta_915	——	——	——	——	Unmapped	0.575254	0.00487704	1.36819	MZ
positive_ion	meta_916	Gingerglycolipid B;	-0.967890310405504;	——	——	MS1 mz matched	-0.980434	0.0131173	1.31747	BZ
positive_ion	meta_918	——	——	——	——	Unmapped	-1.07539	0.00793328	1.33507	BZ
positive_ion	meta_920	Enniatin B4;Enniatin D	-10.8658	——	——	MS1 mz matched	-1.25067	0.0270486	1.2632	BZ
positive_ion	meta_921	——	——	——	——	Unmapped	-1.4439	0.0236053	1.26107	BZ
positive_ion	meta_922	(S)-Nerolidol 3-O-[a-L-rhamnopyranosyl-(1-&gt;4)-a-L-rhamnopyranosyl-(1-&gt;6)-b-D-glucopyranoside];(S)-Nerolidol 3-O-[a-L-Rhamnopyranosyl-(1-&gt;4)-a-L-rhamnopyranosyl-(1-&gt;2)-b-D-glucopyranoside];Gingerglycolipid A;	-2.96658468066943;-2.96658468066943;-2.96658468066943;	——	——	MS1 mz matched	-1.09565	0.035679	1.26072	BZ
positive_ion	meta_936	——	——	——	——	Unmapped	-0.941841	0.0405348	1.20798	BZ
positive_ion	meta_938	DG(22:6(4Z,7Z,10Z,13Z,16Z,19Z)/20:5(5Z,8Z,11Z,14Z,17Z)/0:0);DG(20:5(5Z,8Z,11Z,14Z,17Z)/22:6(4Z,7Z,10Z,13Z,16Z,19Z)/0:0);DG(20:5n3/0:0/22:6n3);	-4.4067582661107;-4.4067582661107;-4.4067582661107;	——	——	MS1 mz matched	-0.748815	0.0341886	1.25199	BZ
positive_ion	meta_939	Penitrem A;Pennigritrem	8.36905049337737;8.36905049337737	——	——	MS1 mz matched	-1.14383	0.0339579	1.22764	BZ
positive_ion	meta_944	——	——	——	——	Unmapped	-0.859714	0.00405696	1.34618	BZ
positive_ion	meta_948	Demethyl-desacetyl-rifamycin S	-17.2072	——	——	MS1 mz matched	-1.34355	0.00349275	1.35622	BZ
positive_ion	meta_953	Campesteryl brassidate;	-9.01235038626238;	——	——	MS1 mz matched	1.05277	0.000328511	1.37943	MZ
positive_ion	meta_960	——	——	——	——	Unmapped	2.51393	0.016478	1.37209	MZ
positive_ion	meta_964	——	——	——	——	Unmapped	-0.779458	0.0495543	1.28164	BZ
positive_ion	meta_971	——	——	——	——	Unmapped	2.50653	0.0165286	1.3807	MZ
positive_ion	meta_978	Fe-coproporphyrin III;Coproheme III	17.9331	——	——	MS1 mz matched	0.500701	0.0167481	1.2895	MZ
positive_ion	meta_979	——	——	——	——	Unmapped	-1.77657	8.02669e-07	1.38668	BZ
positive_ion	meta_98	——	——	6-Hydroxydopamine	0.7873	MS2 reverse	-0.278134	0.0298238	1.28631	BZ
positive_ion	meta_989	PC(16:0/16:0);PC(18:0/14:0);PE(20:0/15:0);PE(15:0/20:0);PC(14:0/18:0);	-4.30106703043001;-4.30106703043001;-4.30106703043001;-4.30106703043001;-4.30106703043001;	——	——	MS1 mz matched	-0.793541	0.00493685	1.36906	BZ
positive_ion	meta_991	Erythromycin C	-13.3436	——	——	MS1 mz matched	-1.3515	0.0179506	1.36009	BZ
