# Supplementary material for: Multi-omics analysis of the development and fracture resistance for maize internode
Source: Sci Rep. 2019 Jun 3;9:8183. doi: 10.1038/s41598-019-44690-6 (PMC6547879; doi:10.1038/s41598-019-44690-6)
Supplement: Supplementary file 4 — Dataset 3 [file 41598_2019_44690_MOESM4_ESM.xlsx]

## Sheet: Sheet1
Dataset 3. All the 24790 unigenes and their annotations.
GeneID	COG_class	COG_class_annotation	GO_annotation	KEGG_annotation	KEGG_pathway_annotation	KOG_class	KOG_class_annotation	Pfam_annotation	Swiss.Prot_annotation	eggNOG_class	eggNOG_class_annotation	NR_annotation
AC148152.3_FG001	[R]	General function prediction only	Cellular Component: membrane (GO:0016020);; Cellular Component: intracellular part (GO:0044424);;	--	--	[R]	General function prediction only	Ankyrin repeats (3 copies);; Ankyrin repeat;; Ankyrin repeats (many copies);; Ankyrin repeats (many copies);; Domain of unknown function;; Ankyrin repeat	Ankyrin repeat-containing protein At5g02620 GN=At5g02620 OS=Arabidopsis thaliana (Mouse-ear cress) PE=1 SV=1	Q	Secondary metabolites biosynthesis, transport and catabolism	TPA: putative ankyrin repeat domain family protein [Zea mays]
AC148152.3_FG008	[G]	Carbohydrate transport and metabolism	Biological Process: maltose metabolic process (GO:0000023);; Cellular Component: mitochondrion (GO:0005739);; Cellular Component: chloroplast outer membrane (GO:0009707);; Cellular Component: cytoplasmic membrane-bounded vesicle (GO:0016023);; Biological Process: starch biosynthetic process (GO:0019252);; Biological Process: glucosinolate biosynthetic process (GO:0019761);; Molecular Function: ca…	--	--	[G]	Carbohydrate transport and metabolism	Glycosyl hydrolase family 1;; Cellulase (glycosyl hydrolase family 5)	Beta-glucosidase-like SFR2, chloroplastic OS=Oryza sativa subsp. japonica (Rice) PE=2 SV=1	Q	Secondary metabolites biosynthesis, transport and catabolism	TPA: hypothetical protein ZEAMMB73_761301 [Zea mays]
AC148167.6_FG001	--	--	Biological Process: microtubule bundle formation (GO:0001578);; Cellular Component: mitochondrion (GO:0005739);; Biological Process: DNA replication (GO:0006260);; Biological Process: protein complex assembly (GO:0006461);; Biological Process: establishment or maintenance of cell polarity (GO:0007163);; Cellular Component: plastid (GO:0009536);; Biological Process: multidimensional cell growth (G…	--	--	--	--	Targeting protein for Xklp2 (TPX2)	Protein WVD2-like 1 GN=WDL1 OS=Arabidopsis thaliana (Mouse-ear cress) PE=2 SV=1	S	Function unknown	unknown [Zea mays]
AC149475.2_FG002	--	--	Cellular Component: endoplasmic reticulum (GO:0005783);; Cellular Component: cytoplasmic membrane-bounded vesicle (GO:0016023);;	--	--	--	--	HR-like lesion-inducing	--	S	Function unknown	hypothetical protein ZEAMMB73_726336 [Zea mays]
AC149475.2_FG003	[O]	Posttranslational modification, protein turnover, chaperones	Molecular Function: threonine-type endopeptidase activity (GO:0004298);; Molecular Function: ribonuclease activity (GO:0004540);; Molecular Function: protein binding (GO:0005515);; Cellular Component: nucleus (GO:0005634);; Cellular Component: mitochondrion (GO:0005739);; Cellular Component: vacuolar membrane (GO:0005774);; Cellular Component: spindle (GO:0005819);; Cellular Component: plasma mem…	K02729|6.56909e-163|zma:100283546|proteasome subunit alpha type 5; K02729 20S proteasome subunit alpha 5 [EC:3.4.25.1] (A)	Proteasome (ko03050)	[O]	Posttranslational modification, protein turnover, chaperones	Proteasome subunit;; Proteasome subunit A N-terminal signature	Proteasome subunit alpha type-5 GN=PAE1 OS=Oryza sativa subsp. japonica (Rice) PE=2 SV=1	O	Posttranslational modification, protein turnover, chaperones	proteasome subunit alpha type 5 [Zea mays]
AC149475.2_FG005	--	--	Molecular Function: nucleic acid binding (GO:0003676);; Molecular Function: sequence-specific DNA binding transcription factor activity (GO:0003700);; Molecular Function: protein kinase activity (GO:0004672);; Molecular Function: protein binding (GO:0005515);; Cellular Component: nucleus (GO:0005634);; Biological Process: regulation of transcription, DNA-templated (GO:0006355);; Biological Proces…	--	--	[R]	General function prediction only	JmjC domain, hydroxylase;; jmjN domain;; Zinc finger, C2H2 type;; Zinc-finger double domain	Probable lysine-specific demethylase ELF6 GN=F21E1.160 OS=Arabidopsis thaliana (Mouse-ear cress) PE=1 SV=1	S	Function unknown	hypothetical protein ZEAMMB73_575839 [Zea mays]
AC149475.2_FG007	[KR]	Transcription;; General function prediction only	Molecular Function: N-acetyltransferase activity (GO:0008080);; Cellular Component: membrane (GO:0016020);; Biological Process: cellular component organization (GO:0016043);; Molecular Function: kinase activity (GO:0016301);; Biological Process: developmental process (GO:0032502);; Biological Process: primary metabolic process (GO:0044238);; Biological Process: cellular macromolecule metabolic pr…	--	--	[E]	Amino acid transport and metabolism	Acetyltransferase (GNAT) family;; Acetyltransferase (GNAT) domain	Tyramine N-feruloyltransferase 4/11 GN=THT11 OS=Nicotiana tabacum (Common tobacco) PE=2 SV=1	S	Function unknown	N-acetyltransferase [Zea mays]
AC149810.2_FG003	--	--	Molecular Function: ubiquitin thiolesterase activity (GO:0004221);; Biological Process: ubiquitin-dependent protein catabolic process (GO:0006511);; Molecular Function: metal ion binding (GO:0046872);;	--	--	[O]	Posttranslational modification, protein turnover, chaperones	Protein of unknown function (DUF629)	--	T	Signal transduction mechanisms	hypothetical protein ZEAMMB73_931714 [Zea mays]
AC149810.2_FG004	--	--	Cellular Component: nucleus (GO:0005634);; Biological Process: phosphate-containing compound metabolic process (GO:0006796);; Cellular Component: chloroplast (GO:0009507);; Cellular Component: chloroplast thylakoid membrane (GO:0009535);; Biological Process: photosystem II assembly (GO:0010207);; Cellular Component: membrane (GO:0016020);; Biological Process: mRNA modification (GO:0016556);; Biol…	--	--	--	--	Protein of unknown function (DUF3464)	Protein PAM68, chloroplastic (Precursor) GN=PAM68 OS=Arabidopsis thaliana (Mouse-ear cress) PE=1 SV=1	T	Signal transduction mechanisms	hypothetical protein ZEAMMB73_349086 [Zea mays]
AC149810.2_FG008	[RTKL]	General function prediction only;; Signal transduction mechanisms;; Transcription;; Replication, recombination and repair	Biological Process: RNA splicing, via endonucleolytic cleavage and ligation (GO:0000394);; Biological Process: respiratory burst involved in defense response (GO:0002679);; Molecular Function: protein serine/threonine kinase activity (GO:0004674);; Molecular Function: protein binding (GO:0005515);; Molecular Function: ATP binding (GO:0005524);; Cellular Component: nucleolus (GO:0005730);; Cellula…	--	--	[T]	Signal transduction mechanisms	Protein tyrosine kinase;; Protein kinase domain	Protein kinase APK1B, chloroplastic (Precursor) GN=APK1B OS=Arabidopsis thaliana (Mouse-ear cress) PE=2 SV=2	T	Signal transduction mechanisms	uncharacterized LOC100272528 [Zea mays]
AC149818.2_FG001	[R]	General function prediction only	Cellular Component: Golgi membrane (GO:0000139);; Molecular Function: GTP binding (GO:0005525);; Cellular Component: vacuolar membrane (GO:0005774);; Cellular Component: peroxisome (GO:0005777);; Cellular Component: cytosol (GO:0005829);; Cellular Component: plasma membrane (GO:0005886);; Biological Process: monosaccharide metabolic process (GO:0005996);; Biological Process: N-terminal protein my…	K07910|3.2591e-153|zma:100284328|ras-related protein Rab-18; K07910 Ras-related protein Rab-18 (A)	--	[R]	General function prediction only	Ras family;; Miro-like protein;; ADP-ribosylation factor family;; Elongation factor Tu GTP binding domain;; Gtr1/RagA G protein conserved region;; 50S ribosome-binding GTPase	Ras-related protein RABC2a GN=F12E4.310 OS=Arabidopsis thaliana (Mouse-ear cress) PE=1 SV=1	O	Posttranslational modification, protein turnover, chaperones	unknown [Zea mays]
AC149818.2_FG004	--	--	Biological Process: mitotic cell cycle (GO:0000278);; Biological Process: cell fate specification (GO:0001708);; Molecular Function: cyclin-dependent protein serine/threonine kinase activity (GO:0004693);; Molecular Function: protein binding (GO:0005515);; Cellular Component: nucleus (GO:0005634);; Cellular Component: cytoplasm (GO:0005737);; Biological Process: phosphatidylinositol biosynthetic …	K02219|1.37159e-48|zma:100280869|cyclin-dependent kinases regulatory subunit; K02219 cyclin-dependent kinase regulatory subunit CKS1 (A)	--	[D]	Cell cycle control, cell division, chromosome partitioning	Cyclin-dependent kinase regulatory subunit	Cyclin-dependent kinases regulatory subunit 1 OS=Oryza sativa subsp. japonica (Rice) PE=2 SV=1	O	Posttranslational modification, protein turnover, chaperones	cyclin-dependent kinases regulatory subunit [Zea mays]
AC149818.2_FG006	[O]	Posttranslational modification, protein turnover, chaperones	Molecular Function: ubiquitin-protein transferase activity (GO:0004842);; Molecular Function: protein binding (GO:0005515);; Molecular Function: ATP binding (GO:0005524);; Cellular Component: cytosol (GO:0005829);; Cellular Component: plasma membrane (GO:0005886);; Biological Process: postreplication repair (GO:0006301);; Biological Process: ubiquitin-dependent protein catabolic process (GO:00065…	K10576|1.08923e-113|zma:100194405|putative ubiquitin-conjugating enzyme family; K10576 ubiquitin-conjugating enzyme E2 H [EC:6.3.2.19] (A)	Ubiquitin mediated proteolysis (ko04120)	[O]	Posttranslational modification, protein turnover, chaperones	Ubiquitin-conjugating enzyme	Ubiquitin-conjugating enzyme E2 4 GN=UBC4 OS=Arabidopsis thaliana (Mouse-ear cress) PE=2 SV=2	O	Posttranslational modification, protein turnover, chaperones	uncharacterized protein LOC100194405 [Zea mays]
AC149818.2_FG007	[J]	Translation, ribosomal structure and biogenesis	--	--	--	--	--	Protein of unknown function (DUF740)	Arginine/serine-rich protein 45 GN=F19K19.9 OS=Arabidopsis thaliana (Mouse-ear cress) PE=1 SV=1	O	Posttranslational modification, protein turnover, chaperones	unknown [Zea mays]
AC149818.2_FG008	[R]	General function prediction only	Molecular Function: nucleic acid binding (GO:0003676);; Molecular Function: sequence-specific DNA binding transcription factor activity (GO:0003700);; Molecular Function: binding (GO:0005488);; Cellular Component: intracellular (GO:0005622);; Cellular Component: nucleus (GO:0005634);; Biological Process: nitrogen compound metabolic process (GO:0006807);; Biological Process: response to brassinost…	--	--	[R]	General function prediction only	Zinc finger, C2H2 type;; C2H2-type zinc finger	Lysine-specific demethylase REF6 GN=T29H11_50 OS=Arabidopsis thaliana (Mouse-ear cress) PE=1 SV=1	O	Posttranslational modification, protein turnover, chaperones	hypothetical protein ZEAMMB73_258083 [Zea mays]
AC149828.2_FG002	[O]	Posttranslational modification, protein turnover, chaperones	Molecular Function: threonine-type endopeptidase activity (GO:0004298);; Molecular Function: copper ion transmembrane transporter activity (GO:0005375);; Molecular Function: binding (GO:0005488);; Cellular Component: nucleus (GO:0005634);; Cellular Component: vacuole (GO:0005773);; Cellular Component: plasma membrane (GO:0005886);; Biological Process: glucose metabolic process (GO:0006006);; Biol…	K02730|5.00649e-151|zma:100191154|pco108605; LOC100191154; K02730 20S proteasome subunit alpha 1 [EC:3.4.25.1] (A)	Proteasome (ko03050)	[O]	Posttranslational modification, protein turnover, chaperones	Proteasome subunit;; Proteasome subunit A N-terminal signature	Proteasome subunit alpha type-6 OS=Oryza sativa subsp. japonica (Rice) PE=2 SV=1	S	Function unknown	hypothetical protein ZEAMMB73_334376 [Zea mays]
AC149829.2_FG002	--	--	--	--	--	--	--	--	--	UY	Intracellular trafficking, secretion, and vesicular transport;; Nuclear structure	hypothetical protein [Zea mays]
AC149829.2_FG003	--	--	Biological Process: RNA splicing, via endonucleolytic cleavage and ligation (GO:0000394);; Cellular Component: nuclear pore (GO:0005643);; Biological Process: mRNA export from nucleus (GO:0006406);; Biological Process: protein import into nucleus (GO:0006606);; Biological Process: methionine biosynthetic process (GO:0009086);; Biological Process: response to auxin (GO:0009733);; Biological Proces…	K14297|0|zma:103639534|nuclear pore complex protein Nup96 homolog; K14297 nuclear pore complex protein Nup98-Nup96 (A)	RNA transport (ko03013)	[YU]	Nuclear structure;; Intracellular trafficking, secretion, and vesicular transport	Nuclear protein 96;; Nucleoporin autopeptidase	--	UY	Intracellular trafficking, secretion, and vesicular transport;; Nuclear structure	putative thaumatin domain family protein [Zea mays]
AC149829.2_FG004	--	--	Molecular Function: DNA binding (GO:0003677);; Molecular Function: sequence-specific DNA binding transcription factor activity (GO:0003700);; Molecular Function: protein binding (GO:0005515);; Cellular Component: nucleus (GO:0005634);; Cellular Component: cytoplasm (GO:0005737);; Cellular Component: plastid (GO:0009536);; Biological Process: brassinosteroid mediated signaling pathway (GO:0009742)…	--	--	--	--	Helix-loop-helix DNA-binding domain	Transcription factor bHLH135 GN=At1g74500 OS=Arabidopsis thaliana (Mouse-ear cress) PE=1 SV=1	UY	Intracellular trafficking, secretion, and vesicular transport;; Nuclear structure	LOC100284841 [Zea mays]
AC149829.2_FG006	--	--	Biological Process: transition metal ion transport (GO:0000041);; Cellular Component: nucleus (GO:0005634);; Cellular Component: peroxisome (GO:0005777);; Biological Process: response to stress (GO:0006950);; Biological Process: cell communication (GO:0007154);; Biological Process: response to chemical (GO:0042221);; Biological Process: cellular response to stimulus (GO:0051716);; Biological Proc…	--	--	[R]	General function prediction only	Kelch motif;; Kelch motif;; Galactose oxidase, central domain;; Galactose oxidase, central domain;; Kelch motif	F-box/kelch-repeat protein At1g74510 GN=At1g74510 OS=Arabidopsis thaliana (Mouse-ear cress) PE=2 SV=1	UY	Intracellular trafficking, secretion, and vesicular transport;; Nuclear structure	hypothetical protein ZEAMMB73_230439 [Zea mays]
AC150739.3_FG001	--	--	Cellular Component: cell part (GO:0044464);; Biological Process: single-organism process (GO:0044699);;	--	--	--	--	Domain of unknown function (DUF296)	Putative DNA-binding protein ESCAROLA GN=ESC OS=Arabidopsis thaliana (Mouse-ear cress) PE=2 SV=1	S	Function unknown	uncharacterized protein LOC100279903 [Zea mays]
AC152495.1_FG002	--	--	Molecular Function: binding (GO:0005488);; Biological Process: defense response (GO:0006952);; Molecular Function: ADP binding (GO:0043531);;	--	--	[T]	Signal transduction mechanisms	NB-ARC domain;; Leucine Rich repeats (2 copies);; NACHT domain	Putative disease resistance protein At3g14460 GN=At3g14460 OS=Arabidopsis thaliana (Mouse-ear cress) PE=3 SV=1	R	General function prediction only	resistance to Puccinia sorghi1 [Zea mays]
AC152495.1_FG003	--	--	Biological Process: response to hypoxia (GO:0001666);; Molecular Function: binding (GO:0005488);; Biological Process: sucrose biosynthetic process (GO:0005986);; Biological Process: defense response (GO:0006952);; Biological Process: galactolipid biosynthetic process (GO:0019375);; Molecular Function: ADP binding (GO:0043531);; Molecular Function: sucrose-phosphate synthase activity (GO:0046524);;	--	--	[T]	Signal transduction mechanisms	NB-ARC domain;; Leucine Rich repeats (2 copies);; NACHT domain	Putative disease resistance protein At3g14460 GN=At3g14460 OS=Arabidopsis thaliana (Mouse-ear cress) PE=3 SV=1	R	General function prediction only	hypothetical protein ZEAMMB73_963178 [Zea mays]
AC155352.2_FG010	--	--	Biological Process: defense response to insect (GO:0002213);; Molecular Function: chitinase activity (GO:0004568);; Molecular Function: protein binding (GO:0005515);; Cellular Component: extracellular region (GO:0005576);; Biological Process: carbohydrate metabolic process (GO:0005975);; Biological Process: chitin catabolic process (GO:0006032);; Biological Process: lipid transport (GO:0006869);;…	K02883|3.16112e-35|zma:103646289|uncharacterized LOC103646289; K02883 large subunit ribosomal protein L18e (A)	Ribosome (ko03010)	--	--	Hydrophobic seed protein;; Protease inhibitor/seed storage/LTP family;; Probable lipid transfer	14 kDa proline-rich protein DC2.15 (Precursor) OS=Daucus carota (Carrot) PE=2 SV=1	S	Function unknown	TPA: hypothetical protein ZEAMMB73_187029 [Zea mays]
AC155376.2_FG004	--	--	Biological Process: polysaccharide biosynthetic process (GO:0000271);; Cellular Component: cell wall (GO:0005618);; Cellular Component: nucleolus (GO:0005730);; Cellular Component: mitochondrion (GO:0005739);; Cellular Component: spindle (GO:0005819);; Cellular Component: plasma membrane (GO:0005886);; Cellular Component: phragmoplast (GO:0009524);; Biological Process: anthocyanin-containing comp…	--	--	[TZ]	Signal transduction mechanisms;; Cytoskeleton	Formin Homology 2 Domain	Formin-like protein 1 (Precursor) OS=Oryza sativa subsp. japonica (Rice) PE=2 SV=1	TZ	Signal transduction mechanisms;; Cytoskeleton	hypothetical protein ZEAMMB73_342974, partial [Zea mays]
AC155376.2_FG005	[G]	Carbohydrate transport and metabolism	Molecular Function: glucan exo-1,3-beta-glucosidase activity (GO:0004338);; Molecular Function: beta-galactosidase activity (GO:0004565);; Molecular Function: beta-mannosidase activity (GO:0004567);; Cellular Component: mitochondrion (GO:0005739);; Cellular Component: cytosol (GO:0005829);; Molecular Function: zinc ion binding (GO:0008270);; Molecular Function: beta-glucosidase activity (GO:00084…	K01188|0|sbi:SORBI_03g042690|SORBIDRAFT_03g042690, Sb03g042690; hypothetical protein; K01188 beta-glucosidase [EC:3.2.1.21] (A)	Cyanoamino acid metabolism (ko00460);; Starch and sucrose metabolism (ko00500);; Phenylpropanoid biosynthesis (ko00940)	[G]	Carbohydrate transport and metabolism	Glycosyl hydrolase family 1	Beta-glucosidase 4 OS=Oryza sativa subsp. japonica (Rice) PE=2 SV=1	TZ	Signal transduction mechanisms;; Cytoskeleton	hypothetical protein ZEAMMB73_675085 [Zea mays]
AC155377.1_FG001	--	--	Molecular Function: motor activity (GO:0003774);; Molecular Function: actin binding (GO:0003779);; Molecular Function: enzyme inhibitor activity (GO:0004857);; Molecular Function: signal transducer activity (GO:0004871);; Molecular Function: ATP binding (GO:0005524);; Cellular Component: nucleus (GO:0005634);; Cellular Component: mitochondrion (GO:0005739);; Cellular Component: endosome (GO:00057…	K10357|0|zma:541763|myo1, ATPase; myosin1; K10357 myosin V (A)	--	[Z]	Cytoskeleton	Myosin head (motor domain);; DIL domain;; IQ calmodulin-binding motif;; Myosin N-terminal SH3-like domain	Myosin-17 GN=F7C8.80 OS=Arabidopsis thaliana (Mouse-ear cress) PE=2 SV=2	O	Posttranslational modification, protein turnover, chaperones	TPA: hypothetical protein ZEAMMB73_629283 [Zea mays]
AC155377.1_FG002	--	--	Molecular Function: aspartic-type endopeptidase activity (GO:0004190);; Biological Process: proteolysis (GO:0006508);; Biological Process: defense response (GO:0006952);; Biological Process: response to organic substance (GO:0010033);; Cellular Component: cytoplasmic membrane-bounded vesicle (GO:0016023);; Molecular Function: hydrolase activity (GO:0016787);; Biological Process: cellular metaboli…	--	--	[O]	Posttranslational modification, protein turnover, chaperones	Xylanase inhibitor N-terminal;; Eukaryotic aspartyl protease;; Xylanase inhibitor C-terminal	Aspartic proteinase-like protein 2 (Precursor) GN=At1g65240 OS=Arabidopsis thaliana (Mouse-ear cress) PE=1 SV=2	O	Posttranslational modification, protein turnover, chaperones	TPA: hypothetical protein ZEAMMB73_168363 [Zea mays]
AC155390.2_FG002	--	--	Biological Process: mitochondrial RNA processing (GO:0000963);; Cellular Component: mitochondrion (GO:0005739);; Cellular Component: chloroplast (GO:0009507);; Biological Process: thylakoid membrane organization (GO:0010027);; Biological Process: photosystem II assembly (GO:0010207);; Biological Process: regulation of chlorophyll biosynthetic process (GO:0010380);; Biological Process: cytidine to…	--	--	[R]	General function prediction only	PPR repeat family;; PPR repeat;; PPR repeat;; Pentatricopeptide repeat domain;; DYW family of nucleic acid deaminases	Putative pentatricopeptide repeat-containing protein At3g49142 OS=Arabidopsis thaliana (Mouse-ear cress) PE=3 SV=1	R	General function prediction only	TPA: hypothetical protein ZEAMMB73_255594 [Zea mays]
AC155434.2_FG001	--	--	Cellular Component: cytoplasmic membrane-bounded vesicle (GO:0016023);;	--	--	[R]	General function prediction only	Alpha/beta hydrolase family;; alpha/beta hydrolase fold;; Alpha/beta hydrolase family;; Serine hydrolase	--	R	General function prediction only	TPA: hypothetical protein ZEAMMB73_595103, partial [Zea mays]
AC155434.2_FG004	--	--	Molecular Function: catalytic activity (GO:0003824);; Molecular Function: binding (GO:0005488);; Biological Process: chromosome segregation (GO:0007059);; Biological Process: meiosis I (GO:0007127);; Biological Process: anatomical structure morphogenesis (GO:0009653);; Biological Process: embryo development (GO:0009790);; Cellular Component: intracellular organelle (GO:0043229);; Biological Proce…	K14317|0|sita:101760483|uncharacterized LOC101760483; K14317 nuclear pore complex protein Nup214 (A)	RNA transport (ko03013)	--	--	--	Vegetative cell wall protein gp1 (Precursor) GN=GP1 OS=Chlamydomonas reinhardtii (Chlamydomonas smithii) PE=2 SV=1	R	General function prediction only	TPA: hypothetical protein ZEAMMB73_624267 [Zea mays]
AC155434.2_FG005	--	--	Molecular Function: phosphorelay response regulator activity (GO:0000156);; Molecular Function: DNA binding (GO:0003677);; Molecular Function: chromatin binding (GO:0003682);; Molecular Function: sequence-specific DNA binding transcription factor activity (GO:0003700);; Molecular Function: protein binding (GO:0005515);; Cellular Component: cell wall (GO:0005618);; Cellular Component: nucleus (GO:…	--	--	--	--	MYB-CC type transfactor, LHEQLE motif;; Myb-like DNA-binding domain	Myb family transcription factor APL GN=APL OS=Arabidopsis thaliana (Mouse-ear cress) PE=2 SV=2	R	General function prediction only	TPA: putative MYB DNA-binding domain superfamily protein [Zea mays]
AC155434.2_FG006	--	--	Molecular Function: DNA binding (GO:0003677);; Molecular Function: sequence-specific DNA binding transcription factor activity (GO:0003700);; Cellular Component: nucleus (GO:0005634);; Biological Process: regulation of transcription, DNA-templated (GO:0006355);; Biological Process: determination of bilateral symmetry (GO:0009855);; Biological Process: polarity specification of adaxial/abaxial axi…	--	--	--	--	Dof domain, zinc finger	Cyclic dof factor 2 GN=MIJ24.16 OS=Arabidopsis thaliana (Mouse-ear cress) PE=1 SV=2	R	General function prediction only	C2C2-Dof transcription factor [Zea mays]
AC155496.2_FG009	[O]	Posttranslational modification, protein turnover, chaperones	Biological Process: protein polyubiquitination (GO:0000209);; Biological Process: mitotic cell cycle (GO:0000278);; Biological Process: cytokinesis by cell plate formation (GO:0000911);; Molecular Function: protein binding (GO:0005515);; Cellular Component: nucleus (GO:0005634);; Cellular Component: cytosol (GO:0005829);; Biological Process: DNA repair (GO:0006281);; Biological Process: RNA proce…	K10609|0|zma:103625822|cullin-4; K10609 cullin 4 (A)	Nucleotide excision repair (ko03420);; Ubiquitin mediated proteolysis (ko04120)	[D]	Cell cycle control, cell division, chromosome partitioning	Cullin family;; Cullin protein neddylation domain	Cullin-4 GN=CUL4 OS=Arabidopsis thaliana (Mouse-ear cress) PE=1 SV=1	O	Posttranslational modification, protein turnover, chaperones	hypothetical protein ZEAMMB73_322823 [Zea mays]
AC155610.2_FG007	--	--	Cellular Component: cytoplasm (GO:0005737);; Biological Process: pollen development (GO:0009555);; Biological Process: flavonoid biosynthetic process (GO:0009813);; Biological Process: response to nitrate (GO:0010167);; Biological Process: suberin biosynthetic process (GO:0010345);; Biological Process: nitrate transport (GO:0015706);; Molecular Function: N-acyltransferase activity (GO:0016410);; …	K15400|0|zma:100284056|transferase; K15400 omega-hydroxypalmitate O-feruloyl transferase [EC:2.3.1.188] (A)	Cutin, suberine and wax biosynthesis (ko00073)	--	--	Transferase family	Omega-hydroxypalmitate O-feruloyl transferase GN=MEE6.11 OS=Arabidopsis thaliana (Mouse-ear cress) PE=1 SV=1	R	General function prediction only	TPA: hypothetical protein ZEAMMB73_966134 [Zea mays]
AC155622.2_FG001	[R]	General function prediction only	Biological Process: microtubule cytoskeleton organization (GO:0000226);; Biological Process: cytokinesis by cell plate formation (GO:0000911);; Molecular Function: structural molecule activity (GO:0005198);; Molecular Function: transporter activity (GO:0005215);; Cellular Component: mitochondrion (GO:0005739);; Cellular Component: cytosol (GO:0005829);; Cellular Component: plasma membrane (GO:000…	K05236|0|sbi:SORBI_03g002780|SORBIDRAFT_03g002780, Sb03g002780; hypothetical protein; K05236 coatomer protein complex, subunit alpha (xenin) (A)	--	[U]	Intracellular trafficking, secretion, and vesicular transport	Coatomer (COPI) alpha subunit C-terminus	Coatomer subunit alpha-3 OS=Oryza sativa subsp. japonica (Rice) PE=2 SV=1	U	Intracellular trafficking, secretion, and vesicular transport	TPA: hypothetical protein ZEAMMB73_847861, partial [Zea mays]
AC155622.2_FG004	[R]	General function prediction only	Biological Process: microtubule cytoskeleton organization (GO:0000226);; Biological Process: cytokinesis by cell plate formation (GO:0000911);; Molecular Function: structural molecule activity (GO:0005198);; Molecular Function: transporter activity (GO:0005215);; Molecular Function: binding (GO:0005488);; Cellular Component: mitochondrion (GO:0005739);; Cellular Component: cytosol (GO:0005829);; …	K05236|4.08555e-168|bdi:100832326|coatomer subunit alpha-1-like; K05236 coatomer protein complex, subunit alpha (xenin) (A)	--	[U]	Intracellular trafficking, secretion, and vesicular transport	WD domain, G-beta repeat	Coatomer subunit alpha-2 OS=Oryza sativa subsp. japonica (Rice) PE=2 SV=1	U	Intracellular trafficking, secretion, and vesicular transport	TPA: hypothetical protein ZEAMMB73_412502 [Zea mays]
AC155624.2_FG006	[T]	Signal transduction mechanisms	Molecular Function: protein serine/threonine phosphatase activity (GO:0004722);; Cellular Component: nucleus (GO:0005634);; Cellular Component: mitochondrion (GO:0005739);; Cellular Component: plasma membrane (GO:0005886);; Biological Process: protein dephosphorylation (GO:0006470);; Biological Process: protein targeting to membrane (GO:0006612);; Biological Process: membrane fusion (GO:0006944);…	--	--	[T]	Signal transduction mechanisms	Protein phosphatase 2C;; Protein phosphatase 2C	Probable protein phosphatase 2C 28 OS=Oryza sativa subsp. japonica (Rice) PE=2 SV=1	S	Function unknown	uncharacterized protein LOC100382150 [Zea mays]
AC155624.2_FG011	--	--	Cellular Component: plastid (GO:0009536);; Biological Process: chlorophyll catabolic process (GO:0015996);; Cellular Component: membrane (GO:0016020);;	--	--	--	--	Protein of unknown function (DUF3353)	--	S	Function unknown	uncharacterized protein LOC100275476 [Zea mays]
AC159612.1_FG007	--	--	Molecular Function: hydrolase activity, hydrolyzing O-glycosyl compounds (GO:0004553);; Cellular Component: vacuole (GO:0005773);; Biological Process: carbohydrate metabolic process (GO:0005975);; Biological Process: organelle organization (GO:0006996);; Cellular Component: plant-type cell wall (GO:0009505);; Cellular Component: plasmodesma (GO:0009506);; Biological Process: anatomical structure …	--	--	--	--	Glycosyl hydrolases family 17;; X8 domain	Glucan endo-1,3-beta-glucosidase 8 (Precursor) GN=At1g64760 OS=Arabidopsis thaliana (Mouse-ear cress) PE=1 SV=2	R	General function prediction only	putative O-Glycosyl hydrolase superfamily protein [Zea mays]
AC166636.1_FG007	[J]	Translation, ribosomal structure and biogenesis	Molecular Function: binding (GO:0005488);; Cellular Component: nucleus (GO:0005634);; Biological Process: RNA processing (GO:0006396);; Biological Process: regulation of gene expression (GO:0010468);; Biological Process: single-organism process (GO:0044699);;	--	--	--	--	WW domain	B3 domain-containing protein LFL1 GN=B1142C05.32 OS=Oryza sativa subsp. japonica (Rice) PE=2 SV=1	U	Intracellular trafficking, secretion, and vesicular transport	uncharacterized protein LOC100277752 [Zea mays]
AC177897.2_FG002	--	--	Cellular Component: nucleus (GO:0005634);; Biological Process: phosphate ion transport (GO:0006817);; Molecular Function: zinc ion binding (GO:0008270);; Biological Process: fatty acid catabolic process (GO:0009062);; Biological Process: plant-type hypersensitive response (GO:0009626);; Biological Process: systemic acquired resistance (GO:0009627);; Biological Process: salicylic acid biosynthetic…	K16275|0|zma:100274874|si683003c04; LOC100274874; K16275 E3 ubiquitin-protein ligase BAH [EC:6.3.2.19] (A)	--	--	--	SPX domain;; Zinc finger, C3HC4 type (RING finger);; Ring finger domain;; Zinc finger, C3HC4 type (RING finger);; Zinc finger, C3HC4 type (RING finger)	Probable E3 ubiquitin-protein ligase BAH1-like 1 OS=Oryza sativa subsp. japonica (Rice) PE=2 SV=1	Q	Secondary metabolites biosynthesis, transport and catabolism	TPA: putative SPX (SYG1/Pho81/XPR1) domain-containing protein [Zea mays]
AC177897.2_FG022	--	--	Biological Process: polysaccharide biosynthetic process (GO:0000271);; Molecular Function: copper ion binding (GO:0005507);; Cellular Component: vacuolar membrane (GO:0005774);; Biological Process: cellular aromatic compound metabolic process (GO:0006725);; Cellular Component: plant-type cell wall (GO:0009505);; Cellular Component: plasmodesma (GO:0009506);; Biological Process: response to abioti…	--	--	[Q]	Secondary metabolites biosynthesis, transport and catabolism	Multicopper oxidase;; Multicopper oxidase;; Multicopper oxidase	L-ascorbate oxidase homolog (Precursor) OS=Nicotiana tabacum (Common tobacco) PE=1 SV=1	Q	Secondary metabolites biosynthesis, transport and catabolism	TPA: hypothetical protein ZEAMMB73_266087 [Zea mays]
AC177899.2_FG009	--	--	Cellular Component: mitochondrion (GO:0005739);; Biological Process: RNA modification (GO:0009451);; Biological Process: xylem and phloem pattern formation (GO:0010051);; Biological Process: cellular component organization (GO:0016043);; Biological Process: single-organism developmental process (GO:0044767);; Biological Process: system development (GO:0048731);;	--	--	[R]	General function prediction only	PPR repeat family;; PPR repeat;; PPR repeat;; Pentatricopeptide repeat domain	Pentatricopeptide repeat-containing protein At5g52850, chloroplastic (Precursor) GN=PCMP-H31 OS=Arabidopsis thaliana (Mouse-ear cress) PE=2 SV=1	R	General function prediction only	TPA: hypothetical protein ZEAMMB73_283558 [Zea mays]
AC177908.3_FG002	--	--	Cellular Component: mitochondrion (GO:0005739);; Cellular Component: endosome (GO:0005768);; Cellular Component: Golgi apparatus (GO:0005794);; Cellular Component: trans-Golgi network (GO:0005802);; Biological Process: pollen development (GO:0009555);; Biological Process: pollen tube growth (GO:0009860);; Biological Process: regulation of meristem growth (GO:0010075);; Biological Process: homogal…	K13648|0|zma:100281481|transferase, transferring glycosyl groups; K13648 alpha-1,4-galacturonosyltransferase [EC:2.4.1.43] (A)	Starch and sucrose metabolism (ko00500);; Amino sugar and nucleotide sugar metabolism (ko00520)	--	--	Glycosyl transferase family 8	Probable galacturonosyltransferase 11 GN=GAUT11 OS=Arabidopsis thaliana (Mouse-ear cress) PE=2 SV=1	G	Carbohydrate transport and metabolism	transferase, transferring glycosyl groups [Zea mays]
AC177922.2_FG002	--	--	--	--	--	--	--	--	--	--	--	TPA: hypothetical protein ZEAMMB73_709610 [Zea mays]
AC177936.6_FG008	[O]	Posttranslational modification, protein turnover, chaperones	Biological Process: protein polyubiquitination (GO:0000209);; Biological Process: mitotic cell cycle (GO:0000278);; Cellular Component: condensed nuclear chromosome (GO:0000794);; Biological Process: cytokinesis by cell plate formation (GO:0000911);; Molecular Function: ubiquitin-protein transferase activity (GO:0004842);; Molecular Function: protein binding (GO:0005515);; Cellular Component: spi…	K10609|6.28522e-113|zma:100192843|pco104930; LOC100192843; K10609 cullin 4 (A)	Nucleotide excision repair (ko03420);; Ubiquitin mediated proteolysis (ko04120)	[D]	Cell cycle control, cell division, chromosome partitioning	Cullin protein neddylation domain;; Cullin family	Cullin-4 GN=CUL4 OS=Arabidopsis thaliana (Mouse-ear cress) PE=1 SV=1	O	Posttranslational modification, protein turnover, chaperones	TPA: hypothetical protein ZEAMMB73_094309, partial [Zea mays]
AC182482.3_FG003	[P]	Inorganic ion transport and metabolism	Cellular Component: nucleus (GO:0005634);; Cellular Component: late endosome (GO:0005770);; Cellular Component: vacuolar membrane (GO:0005774);; Cellular Component: Golgi apparatus (GO:0005794);; Cellular Component: plasma membrane (GO:0005886);; Biological Process: cation transport (GO:0006812);; Molecular Function: cation transmembrane transporter activity (GO:0008324);; Biological Process: ant…	--	--	[P]	Inorganic ion transport and metabolism	Cation efflux family	Metal tolerance protein 7 OS=Oryza sativa subsp. japonica (Rice) PE=2 SV=1	P	Inorganic ion transport and metabolism	TPA: hypothetical protein ZEAMMB73_151779 [Zea mays]
AC182617.3_FG001	[E]	Amino acid transport and metabolism	Cellular Component: mitochondrion (GO:0005739);; Biological Process: ubiquinone biosynthetic process (GO:0006744);; Molecular Function: diaminopimelate epimerase activity (GO:0008837);; Biological Process: lysine biosynthetic process via diaminopimelate (GO:0009089);; Cellular Component: chloroplast stroma (GO:0009570);;	K01778|0|zma:100273435|hypothetical protein; K01778 diaminopimelate epimerase [EC:5.1.1.7] (A)	Lysine biosynthesis (ko00300);; Biosynthesis of amino acids (ko01230)	--	--	Diaminopimelate epimerase	Diaminopimelate epimerase, chloroplastic (Precursor) GN=OsJ_035115 OS=Oryza sativa subsp. japonica (Rice) PE=2 SV=1	E	Amino acid transport and metabolism	uncharacterized protein LOC100273435 [Zea mays]
AC182838.3_FG006	--	--	--	--	--	--	--	--	--	--	--	uncharacterized protein LOC100384289 [Zea mays]
AC183932.3_FG007	[M]	Cell wall/membrane/envelope biogenesis	Cellular Component: Golgi membrane (GO:0000139);; Molecular Function: protein binding (GO:0005515);; Cellular Component: nucleus (GO:0005634);; Cellular Component: mitochondrion (GO:0005739);; Cellular Component: endosome (GO:0005768);; Cellular Component: trans-Golgi network (GO:0005802);; Cellular Component: plasma membrane (GO:0005886);; Biological Process: DNA mediated transformation (GO:0009…	--	--	--	--	Glycosyltransferase like family 2;; Glycosyl transferase family group 2;; Glycosyl transferase family 21;; Glycosyl transferase family 2;; Chitin synthase	Putative xyloglucan glycosyltransferase 10 GN=P0474G09.119 OS=Oryza sativa subsp. japonica (Rice) PE=2 SV=1	M	Cell wall/membrane/envelope biogenesis	hypothetical protein ZEAMMB73_561625 [Zea mays]
AC183950.2_FG005	--	--	Biological Process: post-embryonic development (GO:0009791);; Cellular Component: intracellular membrane-bounded organelle (GO:0043231);; Cellular Component: cytoplasmic part (GO:0044444);; Biological Process: single-organism developmental process (GO:0044767);; Biological Process: reproductive structure development (GO:0048608);;	--	--	[R]	General function prediction only	PPR repeat family;; PPR repeat;; PPR repeat;; Pentatricopeptide repeat domain	Pentatricopeptide repeat-containing protein At2g36240 GN=At2g36240 OS=Arabidopsis thaliana (Mouse-ear cress) PE=2 SV=1	R	General function prediction only	uncharacterized protein LOC100274616 [Zea mays]
AC184130.4_FG012	--	--	Biological Process: mitotic G2 phase (GO:0000085);; Biological Process: double-strand break repair via homologous recombination (GO:0000724);; Biological Process: DNA replication initiation (GO:0006270);; Biological Process: regulation of DNA replication (GO:0006275);; Biological Process: DNA methylation (GO:0006306);; Biological Process: chromatin silencing (GO:0006342);; Biological Process: sis…	--	--	--	--	--	--	R	General function prediction only	hypothetical protein ZEAMMB73_994116, partial [Zea mays]
AC184788.2_FG001	--	--	--	--	--	--	--	--	--	--	--	hypothetical protein ZEAMMB73_581272 [Zea mays]
AC184831.3_FG003	--	--	Cellular Component: mitochondrion (GO:0005739);; Biological Process: xenobiotic metabolic process (GO:0006805);; Biological Process: metabolic process (GO:0008152);; Biological Process: response to salt stress (GO:0009651);; Biological Process: response to hormone (GO:0009725);; Molecular Function: transferase activity, transferring hexosyl groups (GO:0016758);; Molecular Function: UDP-glucosyltr…	--	--	[GC]	Carbohydrate transport and metabolism;; Energy production and conversion	--	Anthocyanidin 5,3-O-glucosyltransferase GN=RhGT1 OS=Rosa hybrid cultivar PE=2 SV=1	K	Transcription	hypothetical protein ZEAMMB73_985287 [Zea mays]
AC185226.4_FG001	--	--	Molecular Function: nucleic acid binding (GO:0003676);; Cellular Component: cytosol (GO:0005829);; Cellular Component: plasma membrane (GO:0005886);; Biological Process: gluconeogenesis (GO:0006094);; Biological Process: cytoskeleton organization (GO:0007010);; Cellular Component: chloroplast (GO:0009507);; Biological Process: proteasomal protein catabolic process (GO:0010498);; Biological Proces…	K03255|0|zma:103653997|clustered mitochondria protein-like; K03255 protein TIF31 (A)	--	[R]	General function prediction only	Translation initiation factor eIF3 subunit 135;; Clustered mitochondria;; Tetratricopeptide repeat;; Tetratricopeptide repeat	Clustered mitochondria protein GN=F4F15.250 OS=Arabidopsis thaliana (Mouse-ear cress) PE=2 SV=1	R	General function prediction only	hypothetical protein ZEAMMB73_639368 [Zea mays]
AC185300.4_FG002	--	--	Cellular Component: cell part (GO:0044464);;	--	--	--	--	--	Early nodulin-like protein 2 (Precursor) GN=At4g27520 OS=Arabidopsis thaliana (Mouse-ear cress) PE=1 SV=1	S	Function unknown	hypothetical protein ZEAMMB73_425062 [Zea mays]
AC185415.3_FG005	--	--	Molecular Function: nucleotide binding (GO:0000166);; Molecular Function: nucleic acid binding (GO:0003676);; Molecular Function: RNA binding (GO:0003723);; Cellular Component: intracellular (GO:0005622);; Cellular Component: nucleus (GO:0005634);; Biological Process: protein glycosylation (GO:0006486);; Biological Process: lipid metabolic process (GO:0006629);; Biological Process: response to st…	--	--	[R]	General function prediction only	Zn-finger in Ran binding protein and others;; RNA recognition motif. (a.k.a. RRM, RBD, or RNP domain);; RNA recognition motif (a.k.a. RRM, RBD, or RNP domain)	RanBP2-type zinc finger protein At1g67325 GN=At1g67325 OS=Arabidopsis thaliana (Mouse-ear cress) PE=1 SV=1	R	General function prediction only	TPA: hypothetical protein ZEAMMB73_970290 [Zea mays]
AC186164.3_FG001	--	--	Molecular Function: catalytic activity (GO:0003824);; Biological Process: cellular process (GO:0009987);; Cellular Component: cell periphery (GO:0071944);;	--	--	--	--	--	Formin-like protein 14 GN=FH14 OS=Arabidopsis thaliana (Mouse-ear cress) PE=3 SV=3	--	--	hypothetical protein ZEAMMB73_239758 [Zea mays]
AC186189.3_FG004	--	--	Molecular Function: sequence-specific DNA binding transcription factor activity (GO:0003700);; Biological Process: regulation of transcription, DNA-templated (GO:0006355);; Molecular Function: sequence-specific DNA binding (GO:0043565);;	--	--	--	--	--	--	O	Posttranslational modification, protein turnover, chaperones	TPA: hypothetical protein ZEAMMB73_787307 [Zea mays]
AC186231.4_FG002	--	--	Cellular Component: membrane (GO:0016020);; Cellular Component: cytoplasmic membrane-bounded vesicle (GO:0016023);; Molecular Function: hydrolase activity (GO:0016787);; Cellular Component: intracellular membrane-bounded organelle (GO:0043231);;	--	--	--	--	--	Glycine-rich cell wall structural protein (Precursor) GN=At3g17050 OS=Arabidopsis thaliana (Mouse-ear cress) PE=4 SV=2	R	General function prediction only	uncharacterized protein LOC100272479 precursor [Zea mays]
AC186512.3_FG007	--	--	--	--	--	--	--	--	--	--	--	uncharacterized protein LOC100279008 [Zea mays]
AC187098.4_FG011	--	--	Molecular Function: DNA binding (GO:0003677);; Biological Process: regulation of transcription, DNA-templated (GO:0006355);; Cellular Component: plastid (GO:0009536);; Cellular Component: cell part (GO:0044464);;	--	--	--	--	PWWP domain	Vegetative cell wall protein gp1 (Precursor) GN=GP1 OS=Chlamydomonas reinhardtii (Chlamydomonas smithii) PE=2 SV=1	S	Function unknown	TPA: hypothetical protein ZEAMMB73_813518 [Zea mays]
AC187157.4_FG002	--	--	Cellular Component: nuclear membrane (GO:0031965);; Biological Process: transmembrane transport (GO:0055085);;	K14313|0|zma:100216910|hypothetical protein; K14313 nuclear pore complex protein Nup53 (A)	RNA transport (ko03013)	[D]	Cell cycle control, cell division, chromosome partitioning	Nup53/35/40-type RNA recognition motif;; Nup53/35/40-type RNA recognition motif	Arginine/serine-rich protein 45 GN=F19K19.9 OS=Arabidopsis thaliana (Mouse-ear cress) PE=1 SV=1	D	Cell cycle control, cell division, chromosome partitioning	uncharacterized protein LOC100216910 [Zea mays]
AC187157.4_FG005	--	--	Molecular Function: sequence-specific DNA binding transcription factor activity (GO:0003700);; Molecular Function: protein binding (GO:0005515);; Cellular Component: nucleus (GO:0005634);; Biological Process: regulation of transcription, DNA-templated (GO:0006355);; Biological Process: cellular response to nitrogen starvation (GO:0006995);; Biological Process: sister chromatid cohesion (GO:000706…	K09338|0|zma:103634943|homeobox-leucine zipper protein HOX29-like; K09338 homeobox-leucine zipper protein (A)	--	--	--	MEKHLA domain;; START domain;; Homeobox domain	Homeobox-leucine zipper protein HOX29 GN=B1015E06.7 OS=Oryza sativa subsp. japonica (Rice) PE=2 SV=2	D	Cell cycle control, cell division, chromosome partitioning	TPA: TPA_inf: class III HD-Zip III protein HB8 [Zea mays]
AC187243.3_FG005	--	--	--	--	--	--	--	--	--	--	--	hypothetical protein ZEAMMB73_185147 [Zea mays]
AC187262.4_FG007	--	--	Cellular Component: cell part (GO:0044464);;	--	--	--	--	--	Induced stolen tip protein TUB8 (Fragment) GN=TUB8 OS=Solanum tuberosum (Potato) PE=2 SV=1	--	--	uncharacterized protein LOC100272240 [Zea mays]
AC187551.3_FG002	--	--	Cellular Component: mitochondrion (GO:0005739);; Biological Process: metabolic process (GO:0008152);; Biological Process: post-embryonic development (GO:0009791);; Biological Process: single-organism cellular process (GO:0044763);; Biological Process: single-organism developmental process (GO:0044767);; Biological Process: reproductive structure development (GO:0048608);;	--	--	[R]	General function prediction only	PPR repeat family;; PPR repeat;; Pentatricopeptide repeat domain;; PPR repeat;; Tetratricopeptide repeat	Pentatricopeptide repeat-containing protein At3g62470, mitochondrial (Precursor) GN=At3g62470 OS=Arabidopsis thaliana (Mouse-ear cress) PE=2 SV=1	S	Function unknown	hypothetical protein ZEAMMB73_233967 [Zea mays]
AC187843.3_FG006	--	--	--	--	--	--	--	--	--	S	Function unknown	hypothetical protein ZEAMMB73_504334 [Zea mays]
AC188000.3_FG003	[J]	Translation, ribosomal structure and biogenesis	--	--	--	--	--	--	Vegetative cell wall protein gp1 (Precursor) GN=GP1 OS=Chlamydomonas reinhardtii (Chlamydomonas smithii) PE=2 SV=1	--	--	hypothetical protein ZEAMMB73_861801 [Zea mays]
AC188023.3_FG005	--	--	Biological Process: aromatic amino acid family biosynthetic process (GO:0009073);; Cellular Component: plastid (GO:0009536);; Biological Process: photosystem II assembly (GO:0010207);; Biological Process: iron-sulfur cluster assembly (GO:0016226);; Biological Process: positive regulation of transcription, DNA-templated (GO:0045893);;	--	--	--	--	Protein of unknown function (DUF3143)	Lysine-rich arabinogalactan protein 19 (Precursor) GN=AGP19 OS=Arabidopsis thaliana (Mouse-ear cress) PE=2 SV=2	S	Function unknown	hypothetical protein ZEAMMB73_604921 [Zea mays]
AC188710.4_FG006	--	--	--	--	--	--	--	Domain of unknown function (DUF4220);; Protein of unknown function, DUF594	--	S	Function unknown	hypothetical protein ZEAMMB73_953867 [Zea mays]
AC188831.3_FG005	--	--	--	--	--	--	--	--	--	R	General function prediction only	uncharacterized protein LOC100382338 [Zea mays]
AC188838.3_FG005	[F]	Nucleotide transport and metabolism	Molecular Function: amidophosphoribosyltransferase activity (GO:0004044);; Cellular Component: cell wall (GO:0005618);; Cellular Component: cytosol (GO:0005829);; Biological Process: 'de novo' IMP biosynthetic process (GO:0006189);; Biological Process: glutamine metabolic process (GO:0006541);; Biological Process: purine nucleobase biosynthetic process (GO:0009113);; Biological Process: nucleosid…	K00764|0|zma:103630426|amidophosphoribosyltransferase, chloroplastic-like; K00764 amidophosphoribosyltransferase [EC:2.4.2.14] (A)	Purine metabolism (ko00230);; Alanine, aspartate and glutamate metabolism (ko00250)	[F]	Nucleotide transport and metabolism	Glutamine amidotransferase domain;; Glutamine amidotransferase domain;; Glutamine amidotransferases class-II;; Phosphoribosyl transferase domain;; Glutamine amidotransferases class-II	Amidophosphoribosyltransferase 1, chloroplastic (Precursor) GN=F1P15 OS=Arabidopsis thaliana (Mouse-ear cress) PE=2 SV=1	F	Nucleotide transport and metabolism	hypothetical protein ZEAMMB73_250419 [Zea mays]
AC189750.4_FG004	[EH]	Amino acid transport and metabolism;; Coenzyme transport and metabolism	Biological Process: sulfate assimilation (GO:0000103);; Molecular Function: phosphoadenylyl-sulfate reductase (thioredoxin) activity (GO:0004604);; Biological Process: response to stress (GO:0006950);; Cellular Component: chloroplast stroma (GO:0009570);; Molecular Function: adenylyl-sulfate reductase activity (GO:0009973);; Biological Process: cysteine biosynthetic process (GO:0019344);; Biologi…	K05907|0|zma:606419|aprl1; adenosine 5'-phosphosulfate reductase-like1; K05907 adenylyl-sulfate reductase (glutathione) [EC:1.8.4.9] (A)	Sulfur metabolism (ko00920)	[E]	Amino acid transport and metabolism	Phosphoadenosine phosphosulfate reductase family;; Thioredoxin	Probable 5&apos;-adenylylsulfate reductase 1, chloroplastic (Precursor) GN=P0409B11.14 OS=Oryza sativa subsp. japonica (Rice) PE=2 SV=1	E	Amino acid transport and metabolism	TPA: hypothetical protein ZEAMMB73_191811 [Zea mays]
AC189879.3_FG003	--	--	Molecular Function: translation initiation factor activity (GO:0003743);; Molecular Function: endoribonuclease activity (GO:0004521);; Molecular Function: protein binding (GO:0005515);; Cellular Component: nucleolus organizer region (GO:0005731);; Cellular Component: mitochondrion (GO:0005739);; Cellular Component: cytosol (GO:0005829);; Biological Process: DNA methylation (GO:0006306);; Biologic…	K11593|0|sbi:SORBI_10g023230|SORBIDRAFT_10g023230, Sb10g023230; hypothetical protein; K11593 eukaryotic translation initiation factor 2C (A)	--	[J]	Translation, ribosomal structure and biogenesis	Piwi domain;; PAZ domain;; Domain of unknown function (DUF1785)	Protein argonaute PNH1 GN=P0417D05.31 OS=Oryza sativa subsp. japonica (Rice) PE=2 SV=1	J	Translation, ribosomal structure and biogenesis	putative argonaute family protein [Zea mays]
AC190480.1_FG007	--	--	Molecular Function: catalytic activity (GO:0003824);; Cellular Component: plasma membrane (GO:0005886);; Biological Process: cellular process (GO:0009987);; Cellular Component: cell part (GO:0044464);;	--	--	--	--	Nodulin-like	Vegetative cell wall protein gp1 (Precursor) GN=GP1 OS=Chlamydomonas reinhardtii (Chlamydomonas smithii) PE=2 SV=1	S	Function unknown	TPA: hypothetical protein ZEAMMB73_815066 [Zea mays]
AC190609.3_FG002	--	--	Molecular Function: structural constituent of ribosome (GO:0003735);; Biological Process: translation (GO:0006412);; Biological Process: translational termination (GO:0006415);; Molecular Function: translation release factor activity, codon specific (GO:0016149);; Cellular Component: cytosolic large ribosomal subunit (GO:0022625);; Biological Process: ribosome biogenesis (GO:0042254);;	K02923|5.05516e-42|zma:100283808|60S ribosomal protein L38; K02923 large subunit ribosomal protein L38e (A)	Ribosome (ko03010)	[J]	Translation, ribosomal structure and biogenesis	Ribosomal L38e protein family	60S ribosomal protein L38 GN=RPL38B OS=Arabidopsis thaliana (Mouse-ear cress) PE=3 SV=1	J	Translation, ribosomal structure and biogenesis	60S ribosomal protein L38 [Zea mays]
AC190609.3_FG003	[J]	Translation, ribosomal structure and biogenesis	Biological Process: RNA methylation (GO:0001510);; Molecular Function: structural constituent of ribosome (GO:0003735);; Cellular Component: cell wall (GO:0005618);; Cellular Component: nucleolus (GO:0005730);; Cellular Component: vacuolar membrane (GO:0005774);; Cellular Component: Golgi apparatus (GO:0005794);; Cellular Component: plasma membrane (GO:0005886);; Biological Process: translation (…	K02937|4.4096e-164|zma:100285130|cl45039_-2a; LOC100285130; K02937 large subunit ribosomal protein L7e (A)	Ribosome (ko03010)	[J]	Translation, ribosomal structure and biogenesis	Ribosomal protein L30p/L7e;; Ribosomal L30 N-terminal domain	60S ribosomal protein L7-2 GN=RPL7B OS=Arabidopsis thaliana (Mouse-ear cress) PE=1 SV=1	J	Translation, ribosomal structure and biogenesis	unknown [Zea mays]
AC190609.3_FG004	--	--	Molecular Function: aspartic-type endopeptidase activity (GO:0004190);; Biological Process: proteolysis (GO:0006508);; Biological Process: defense response (GO:0006952);; Biological Process: response to organic substance (GO:0010033);; Cellular Component: cytoplasmic membrane-bounded vesicle (GO:0016023);; Molecular Function: hydrolase activity (GO:0016787);; Biological Process: cellular metaboli…	--	--	[O]	Posttranslational modification, protein turnover, chaperones	Xylanase inhibitor N-terminal;; Eukaryotic aspartyl protease;; Xylanase inhibitor C-terminal	Aspartic proteinase-like protein 2 (Precursor) GN=At1g65240 OS=Arabidopsis thaliana (Mouse-ear cress) PE=1 SV=2	J	Translation, ribosomal structure and biogenesis	uncharacterized protein LOC100383437 precursor [Zea mays]
AC190623.3_FG001	--	--	Biological Process: rRNA processing (GO:0006364);; Cellular Component: photosystem II (GO:0009523);; Cellular Component: chloroplast thylakoid membrane (GO:0009535);; Biological Process: plastid organization (GO:0009657);; Biological Process: photosystem II assembly (GO:0010207);; Biological Process: photosynthesis (GO:0015979);; Cellular Component: integral component of membrane (GO:0016021);; B…	K02721|3.81521e-31|zma:100283816|pco070877; LOC100283816; K02721 photosystem II PsbW protein (A)	Photosynthesis (ko00195)	--	--	Photosystem II reaction centre W protein (PsbW)	Photosystem II reaction center W protein, chloroplastic (Precursor) GN=P0490D09.17 OS=Oryza sativa subsp. japonica (Rice) PE=2 SV=1	S	Function unknown	unknown [Zea mays]
AC190628.4_FG007	--	--	Molecular Function: ATP binding (GO:0005524);; Cellular Component: mitochondrion (GO:0005739);; Molecular Function: nucleoside-triphosphatase activity (GO:0017111);;	--	--	[O]	Posttranslational modification, protein turnover, chaperones	--	--	O	Posttranslational modification, protein turnover, chaperones	hypothetical protein ZEAMMB73_240702 [Zea mays]
AC190743.3_FG012	--	--	Molecular Function: nucleotide binding (GO:0000166);; Biological Process: regulation of alternative mRNA splicing, via spliceosome (GO:0000381);; Cellular Component: cytoplasmic mRNA processing body (GO:0000932);; Molecular Function: nucleic acid binding (GO:0003676);; Molecular Function: RNA binding (GO:0003723);; Cellular Component: nucleus (GO:0005634);; Biological Process: regulation of trans…	K14948|4.67672e-49|zma:100285404|polypyrimidine tract-binding protein; K14948 polypyrimidine tract-binding protein 2 (A)	--	[A]	RNA processing and modification	RNA recognition motif. (a.k.a. RRM, RBD, or RNP domain)	Polypyrimidine tract-binding protein homolog 1 GN=PTB OS=Arabidopsis thaliana (Mouse-ear cress) PE=2 SV=1	K	Transcription	hypothetical protein ZEAMMB73_683995, partial [Zea mays]
AC190750.2_FG014	--	--	Cellular Component: mitochondrion (GO:0005739);;	--	--	--	--	F-box domain	Putative F-box/LRR-repeat protein At3g28410 GN=At3g28410 OS=Arabidopsis thaliana (Mouse-ear cress) PE=4 SV=2	R	General function prediction only	TPA: hypothetical protein ZEAMMB73_979010 [Zea mays]
AC190792.2_FG006	--	--	Cellular Component: integral component of membrane (GO:0016021);;	--	--	--	--	--	Tetraspanin-19 GN=At2g20740 OS=Arabidopsis thaliana (Mouse-ear cress) PE=2 SV=1	S	Function unknown	TPA: hypothetical protein ZEAMMB73_608500 [Zea mays]
AC190885.4_FG006	--	--	Biological Process: RNA processing (GO:0006396);; Cellular Component: nuclear lumen (GO:0031981);; Biological Process: regulation of biological process (GO:0050789);; Biological Process: cellular response to stimulus (GO:0051716);;	--	--	--	--	Tubby C 2	Protein LURP-one-related 8 GN=At2g38640 OS=Arabidopsis thaliana (Mouse-ear cress) PE=2 SV=1	S	Function unknown	hypothetical protein ZEAMMB73_908287 [Zea mays]
AC190909.3_FG004	--	--	Cellular Component: 1,3-beta-D-glucan synthase complex (GO:0000148);; Molecular Function: 1,3-beta-D-glucan synthase activity (GO:0003843);; Cellular Component: Golgi apparatus (GO:0005794);; Cellular Component: plasma membrane (GO:0005886);; Biological Process: (1->3)-beta-D-glucan biosynthetic process (GO:0006075);; Biological Process: amino acid transport (GO:0006865);; Cellular Component: cel…	K11000|0|zma:103626482|callose synthase 3-like; K11000 callose synthase [EC:2.4.1.-] (A)	--	[M]	Cell wall/membrane/envelope biogenesis	1,3-beta-glucan synthase component	Callose synthase 3 GN=T24H18.170 OS=Arabidopsis thaliana (Mouse-ear cress) PE=2 SV=3	M	Cell wall/membrane/envelope biogenesis	hypothetical protein ZEAMMB73_352576 [Zea mays]
AC190922.3_FG007	--	--	--	--	--	--	--	--	Formin-like protein 5 GN=P0453E05.107 OS=Oryza sativa subsp. japonica (Rice) PE=2 SV=2	--	--	hypothetical protein ZEAMMB73_187246 [Zea mays]
AC190933.3_FG004	[T]	Signal transduction mechanisms	Biological Process: response to stress (GO:0006950);;	--	--	--	--	Universal stress protein family	Universal stress protein A-like protein GN=At3g01520 OS=Arabidopsis thaliana (Mouse-ear cress) PE=1 SV=2	S	Function unknown	TPA: hypothetical protein ZEAMMB73_383574 [Zea mays]
AC190999.2_FG004	[J]	Translation, ribosomal structure and biogenesis	Molecular Function: nucleotide binding (GO:0000166);; Molecular Function: nucleic acid binding (GO:0003676);; Cellular Component: vacuole (GO:0005773);; Biological Process: DNA repair (GO:0006281);; Biological Process: fatty acid beta-oxidation (GO:0006635);; Biological Process: sister chromatid cohesion (GO:0007062);; Molecular Function: ATP-dependent helicase activity (GO:0008026);; Biological …	K15340|0|zma:103647460|uncharacterized LOC103647460; K15340 DNA cross-link repair 1A protein (A)	--	[L]	Replication, recombination and repair	DNA repair metallo-beta-lactamase;; SAM domain (Sterile alpha motif);; SAM domain (Sterile alpha motif)	DNA cross-link repair protein SNM1 GN=SNM1 OS=Arabidopsis thaliana (Mouse-ear cress) PE=2 SV=1	AL	RNA processing and modification;; Replication, recombination and repair	TPA: hypothetical protein ZEAMMB73_008326 [Zea mays]
AC191048.2_FG006	--	--	Molecular Function: protein binding (GO:0005515);; Cellular Component: endoplasmic reticulum (GO:0005783);; Cellular Component: Golgi apparatus (GO:0005794);; Biological Process: RNA processing (GO:0006396);; Cellular Component: plastid (GO:0009536);; Cellular Component: membrane (GO:0016020);; Biological Process: vesicle-mediated transport (GO:0016192);; Cellular Component: nuclear lumen (GO:003…	--	--	[U]	Intracellular trafficking, secretion, and vesicular transport	PRA1 family protein	PRA1 family protein E GN=F22O13.26 OS=Arabidopsis thaliana (Mouse-ear cress) PE=1 SV=1	R	General function prediction only	prenylated Rab receptor 2 [Zea mays]
AC191069.3_FG004	--	--	Cellular Component: mitochondrion (GO:0005739);;	--	--	--	--	IGR protein motif	--	S	Function unknown	hypothetical protein ZEAMMB73_105347 [Zea mays]
AC191113.2_FG002	--	--	Molecular Function: protein binding (GO:0005515);; Biological Process: membrane fusion (GO:0006944);; Biological Process: microsporogenesis (GO:0009556);; Biological Process: anatomical structure morphogenesis (GO:0009653);; Cellular Component: chloroplast envelope (GO:0009941);; Cellular Component: cytoplasmic membrane-bounded vesicle (GO:0016023);; Biological Process: single-organism developmen…	--	--	--	--	--	Probable WRKY transcription factor 19 GN=WRKY19 OS=Arabidopsis thaliana (Mouse-ear cress) PE=2 SV=1	S	Function unknown	TPA: hypothetical protein ZEAMMB73_993422 [Zea mays]
AC191251.3_FG005	[R]	General function prediction only	Cellular Component: plastid (GO:0009536);;	K12606|0|zma:100284434|Rcd1L1; cell differentiation protein rcd1; K12606 CCR4-NOT transcription complex subunit 9 (A)	RNA degradation (ko03018)	[R]	General function prediction only	Cell differentiation family, Rcd1-like	--	R	General function prediction only	cell differentiation protein rcd1 [Zea mays]
AC191676.3_FG011	--	--	Biological Process: response to stress (GO:0006950);;	--	--	[O]	Posttranslational modification, protein turnover, chaperones	Hsp20/alpha crystallin family	21.9 kDa heat shock protein (Precursor) GN=HSP21.9 OS=Oryza sativa subsp. japonica (Rice) PE=2 SV=1	O	Posttranslational modification, protein turnover, chaperones	hypothetical protein ZEAMMB73_020179 [Zea mays]
AC191771.3_FG008	--	--	--	--	--	--	--	--	--	S	Function unknown	hypothetical protein ZEAMMB73_133162, partial [Zea mays]
AC191961.3_FG009	[L]	Replication, recombination and repair	--	K10706|0|zma:103646032|uncharacterized LOC103646032; K10706 senataxin [EC:3.6.4.-] (A)	--	[A]	RNA processing and modification	AAA domain;; Part of AAA domain	Regulator of nonsense transcripts 1 homolog GN=MQD22.15 OS=Arabidopsis thaliana (Mouse-ear cress) PE=1 SV=2	A	RNA processing and modification	TPA: hypothetical protein ZEAMMB73_667658, partial [Zea mays]
AC192244.3_FG007	[R]	General function prediction only	Molecular Function: dephospho-CoA kinase activity (GO:0004140);; Molecular Function: pantetheine-phosphate adenylyltransferase activity (GO:0004595);; Molecular Function: ATP binding (GO:0005524);; Cellular Component: nucleus (GO:0005634);; Cellular Component: cytosol (GO:0005829);; Biological Process: lipid metabolic process (GO:0006629);; Biological Process: response to salt stress (GO:0009651)…	K02201|1.42121e-149|zma:103626591|phosphopantetheine adenylyltransferase-like; K02201 pantetheine-phosphate adenylyltransferase [EC:2.7.7.3] (A)	Pantothenate and CoA biosynthesis (ko00770)	[R]	General function prediction only	Cytidylyltransferase	Phosphopantetheine adenylyltransferase GN=T30D6.24 OS=Arabidopsis thaliana (Mouse-ear cress) PE=1 SV=1	H	Coenzyme transport and metabolism	hypothetical protein ZEAMMB73_784228 [Zea mays]
AC192362.3_FG003	[J]	Translation, ribosomal structure and biogenesis	Molecular Function: structural constituent of ribosome (GO:0003735);; Cellular Component: ribosome (GO:0005840);; Biological Process: translation (GO:0006412);; Cellular Component: small ribosomal subunit (GO:0015935);;	--	--	[J]	Translation, ribosomal structure and biogenesis	Ribosomal protein S12/S23	40S ribosomal protein S23 GN=RPS23 OS=Fragaria ananassa (Strawberry) PE=2 SV=1	S	Function unknown	TPA: hypothetical protein ZEAMMB73_421092, partial [Zea mays]
AC192367.2_FG002	--	--	Molecular Function: actin binding (GO:0003779);; Molecular Function: phosphoprotein phosphatase activity (GO:0004721);; Cellular Component: nucleus (GO:0005634);; Cellular Component: actin filament (GO:0005884);; Biological Process: actin nucleation (GO:0045010);; Biological Process: barbed-end actin filament capping (GO:0051016);;	--	--	[TZ]	Signal transduction mechanisms;; Cytoskeleton	--	Formin-like protein 6 OS=Oryza sativa subsp. japonica (Rice) PE=2 SV=2	TZ	Signal transduction mechanisms;; Cytoskeleton	hypothetical protein ZEAMMB73_682637 [Zea mays]
AC192372.3_FG003	--	--	--	--	--	--	--	--	--	--	--	unknown [Zea mays]
AC192451.3_FG001	--	--	Molecular Function: nucleic acid binding (GO:0003676);; Cellular Component: nucleus (GO:0005634);; Cellular Component: mitochondrion (GO:0005739);; Cellular Component: vacuole (GO:0005773);; Cellular Component: Golgi apparatus (GO:0005794);; Cellular Component: plasma membrane (GO:0005886);; Biological Process: glucose catabolic process (GO:0006007);; Biological Process: protein targeting to memb…	--	--	[U]	Intracellular trafficking, secretion, and vesicular transport	Reticulon	Reticulon-like protein B2 GN=F8L21.10 OS=Arabidopsis thaliana (Mouse-ear cress) PE=1 SV=1	U	Intracellular trafficking, secretion, and vesicular transport	uncharacterized protein LOC100191702 [Zea mays]
AC193379.3_FG001	[RTKL]	General function prediction only;; Signal transduction mechanisms;; Transcription;; Replication, recombination and repair	Molecular Function: protein serine/threonine kinase activity (GO:0004674);; Molecular Function: protein binding (GO:0005515);; Molecular Function: ATP binding (GO:0005524);; Cellular Component: mitochondrion (GO:0005739);; Biological Process: glucose catabolic process (GO:0006007);; Biological Process: protein phosphorylation (GO:0006468);; Biological Process: water transport (GO:0006833);; Biolo…	--	--	--	--	Protein tyrosine kinase;; Protein kinase domain;; Leucine Rich repeats (2 copies);; Leucine rich repeat N-terminal domain	Probable leucine-rich repeat receptor-like protein kinase At5g49770 (Precursor) GN=At5g49770 OS=Arabidopsis thaliana (Mouse-ear cress) PE=2 SV=1	T	Signal transduction mechanisms	TPA: putative transmembrane protein kinase family protein [Zea mays]
AC193499.3_FG004	--	--	Molecular Function: catalytic activity (GO:0003824);; Cellular Component: cell part (GO:0044464);;	--	--	--	--	--	Formin-like protein 5 GN=P0453E05.107 OS=Oryza sativa subsp. japonica (Rice) PE=2 SV=2	K	Transcription	TPA: hypothetical protein ZEAMMB73_553232 [Zea mays]
AC193591.3_FG001	--	--	--	--	--	--	--	--	--	R	General function prediction only	hypothetical protein ZEAMMB73_476744 [Zea mays]
AC194005.3_FG004	--	--	--	--	--	--	--	--	--	S	Function unknown	hypothetical protein ZEAMMB73_186404 [Zea mays]
AC194022.3_FG013	--	--	--	--	--	--	--	--	--	S	Function unknown	TPA: hypothetical protein ZEAMMB73_221161 [Zea mays]
AC194072.3_FG005	--	--	--	K00122|4.81901e-13|zma:103649308|formate dehydrogenase 1, mitochondrial-like; K00122 formate dehydrogenase [EC:1.2.1.2] (A)	Glyoxylate and dicarboxylate metabolism (ko00630);; Carbon metabolism (ko01200)	--	--	--	--	--	--	TPA: hypothetical protein ZEAMMB73_126333 [Zea mays]
AC194112.3_FG001	[V]	Defense mechanisms	Molecular Function: transporter activity (GO:0005215);; Molecular Function: ATP binding (GO:0005524);; Biological Process: ATP catabolic process (GO:0006200);; Biological Process: stomatal complex morphogenesis (GO:0010103);; Cellular Component: membrane (GO:0016020);; Molecular Function: ATPase activity, coupled to transmembrane movement of substances (GO:0042626);; Cellular Component: intracell…	--	--	[Q]	Secondary metabolites biosynthesis, transport and catabolism	ABC-2 type transporter	ABC transporter G family member 5 GN=T10F5.15 OS=Arabidopsis thaliana (Mouse-ear cress) PE=2 SV=1	Q	Secondary metabolites biosynthesis, transport and catabolism	hypothetical protein ZEAMMB73_501415 [Zea mays]
AC194158.3_FG005	[M]	Cell wall/membrane/envelope biogenesis	Molecular Function: protein kinase activity (GO:0004672);; Biological Process: lipid metabolic process (GO:0006629);; Molecular Function: hydrolase activity (GO:0016787);;	--	--	[I]	Lipid transport and metabolism	--	Lysine-rich arabinogalactan protein 19 (Precursor) GN=AGP19 OS=Arabidopsis thaliana (Mouse-ear cress) PE=2 SV=2	I	Lipid transport and metabolism	hypothetical protein ZEAMMB73_488796 [Zea mays]
AC194341.4_FG002	--	--	Cellular Component: mitochondrial proton-transporting ATP synthase complex, coupling factor F(o) (GO:0000276);; Molecular Function: hydrogen ion transmembrane transporter activity (GO:0015078);; Biological Process: ATP synthesis coupled proton transport (GO:0015986);;	K02140|4.06047e-72|zma:100285174|hydrogen-transporting ATP synthase, rotational mechanism; K02140 F-type H+-transporting ATPase subunit g (A)	Oxidative phosphorylation (ko00190)	--	--	Mitochondrial ATP synthase g subunit	--	C	Energy production and conversion	hydrogen-transporting ATP synthase, rotational mechanism [Zea mays]
AC194341.4_FG004	--	--	Molecular Function: protein kinase activity (GO:0004672);; Biological Process: protein phosphorylation (GO:0006468);; Cellular Component: membrane (GO:0016020);; Molecular Function: lyase activity (GO:0016829);; Biological Process: cell wall organization (GO:0071555);; Cellular Component: cell periphery (GO:0071944);;	--	--	--	--	FBD;; F-box domain	Vegetative cell wall protein gp1 (Precursor) GN=GP1 OS=Chlamydomonas reinhardtii (Chlamydomonas smithii) PE=2 SV=1	C	Energy production and conversion	unknown [Zea mays]
AC194402.2_FG004	--	--	--	--	--	--	--	--	--	--	--	hypothetical protein ZEAMMB73_029144 [Zea mays]
AC194425.3_FG005	--	--	Cellular Component: mitochondrion (GO:0005739);;	--	--	--	--	--	--	S	Function unknown	TPA: hypothetical protein ZEAMMB73_260803 [Zea mays]
AC194439.3_FG002	[G]	Carbohydrate transport and metabolism	Molecular Function: nucleotide binding (GO:0000166);; Molecular Function: 6-phosphofructokinase activity (GO:0003872);; Molecular Function: ATP binding (GO:0005524);; Cellular Component: cell wall (GO:0005618);; Cellular Component: cytosol (GO:0005829);; Cellular Component: 6-phosphofructokinase complex (GO:0005945);; Biological Process: fructose 6-phosphate metabolic process (GO:0006002);; Biolo…	K00895|3.82201e-17|zma:100282190|gpm74; LOC100282190; K00895 pyrophosphate--fructose-6-phosphate 1-phosphotransferase [EC:2.7.1.90] (A)	Fructose and mannose metabolism (ko00051)	[G]	Carbohydrate transport and metabolism	--	Pyrophosphate--fructose 6-phosphate 1-phosphotransferase subunit beta 1 GN=PFP-BETA1 OS=Arabidopsis thaliana (Mouse-ear cress) PE=2 SV=1	G	Carbohydrate transport and metabolism	hypothetical protein ZEAMMB73_838364 [Zea mays]
AC194457.3_FG001	[GEPR]	Carbohydrate transport and metabolism;; Amino acid transport and metabolism;; Inorganic ion transport and metabolism;; General function prediction only	Molecular Function: sugar:proton symporter activity (GO:0005351);; Molecular Function: myo-inositol:proton symporter activity (GO:0005366);; Cellular Component: plasma membrane (GO:0005886);; Biological Process: purine nucleobase transport (GO:0006863);; Biological Process: carbohydrate transport (GO:0008643);; Cellular Component: plant-type vacuole membrane (GO:0009705);; Biological Process: myo…	K08150|0|zma:103632274|inositol transporter 4-like; K08150 MFS transporter, SP family, solute carrier family 2 (myo-inositol transporter), member 13 (A)	--	[R]	General function prediction only	Sugar (and other) transporter;; Major Facilitator Superfamily;; Fungal trichothecene efflux pump (TRI12)	Inositol transporter 4 GN=INT4 OS=Arabidopsis thaliana (Mouse-ear cress) PE=1 SV=1	R	General function prediction only	TPA: hypothetical protein ZEAMMB73_727774 [Zea mays]
AC194591.2_FG005	--	--	--	--	--	--	--	--	--	--	--	hypothetical protein ZEAMMB73_662355 [Zea mays]
AC194914.3_FG002	--	--	Molecular Function: protein phosphatase inhibitor activity (GO:0004864);; Molecular Function: receptor activity (GO:0004872);; Cellular Component: nucleus (GO:0005634);; Biological Process: tryptophan catabolic process (GO:0006569);; Biological Process: fatty acid catabolic process (GO:0009062);; Cellular Component: chloroplast (GO:0009507);; Biological Process: indoleacetic acid biosynthetic pro…	K14496|2.57586e-139|zma:100284319|cyclase/dehydrase family protein; K14496 abscisic acid receptor PYR/PYL family (A)	Plant hormone signal transduction (ko04075)	--	--	Polyketide cyclase / dehydrase and lipid transport;; Polyketide cyclase / dehydrase and lipid transport	Abscisic acid receptor PYL1 GN=MZA15.21 OS=Arabidopsis thaliana (Mouse-ear cress) PE=1 SV=1	T	Signal transduction mechanisms	unknown [Zea mays]
AC194965.4_FG001	[T]	Signal transduction mechanisms	Molecular Function: phosphorelay sensor kinase activity (GO:0000155);; Molecular Function: phosphorelay response regulator activity (GO:0000156);; Biological Process: phosphorelay signal transduction system (GO:0000160);; Biological Process: response to molecule of bacterial origin (GO:0002237);; Molecular Function: transmembrane signaling receptor activity (GO:0004888);; Molecular Function: ATP …	K14509|0|zma:103630068|ethylene receptor 1-like; K14509 ethylene receptor [EC:2.7.13.-] (A)	Plant hormone signal transduction (ko04075)	[T]	Signal transduction mechanisms	Histidine kinase-, DNA gyrase B-, and HSP90-like ATPase;; His Kinase A (phospho-acceptor) domain;; GAF domain;; GAF domain	Ethylene receptor 1 GN=ETR1 OS=Cucumis melo var. cantalupensis (Netted muskmelon) PE=2 SV=1	K	Transcription	hypothetical protein ZEAMMB73_595295 [Zea mays]
AC194965.4_FG004	--	--	Molecular Function: sequence-specific DNA binding transcription factor activity (GO:0003700);; Cellular Component: nucleus (GO:0005634);; Biological Process: regulation of transcription, DNA-templated (GO:0006355);; Biological Process: oligopeptide transport (GO:0006857);; Biological Process: circadian rhythm (GO:0007623);; Molecular Function: zinc ion binding (GO:0008270);; Biological Process: t…	--	--	[K]	Transcription	GATA zinc finger	GATA transcription factor 23 GN=GATA23 OS=Arabidopsis thaliana (Mouse-ear cress) PE=2 SV=2	K	Transcription	hypothetical protein ZEAMMB73_412588 [Zea mays]
AC194970.5_FG001	[H]	Coenzyme transport and metabolism	Molecular Function: dimethylallyltranstransferase activity (GO:0004161);; Molecular Function: farnesyltranstransferase activity (GO:0004311);; Molecular Function: geranyltranstransferase activity (GO:0004337);; Cellular Component: mitochondrion (GO:0005739);; Cellular Component: endoplasmic reticulum (GO:0005783);; Biological Process: ubiquinone biosynthetic process (GO:0006744);; Biological Proc…	K13789|0|zma:100502523|putative geranylgeranyl pyrophosphate synthase 1; K13789 geranylgeranyl diphosphate synthase, type II [EC:2.5.1.1 2.5.1.10 2.5.1.29] (A)	Terpenoid backbone biosynthesis (ko00900)	[H]	Coenzyme transport and metabolism	Polyprenyl synthetase	Geranylgeranyl pyrophosphate synthase, chloroplastic (Precursor) GN=GGPS OS=Hevea brasiliensis (Para rubber tree) PE=1 SV=1	G	Carbohydrate transport and metabolism	putative geranylgeranyl pyrophosphate synthase 1 [Zea mays]
AC194970.5_FG002	--	--	Biological Process: developmental process involved in reproduction (GO:0003006);; Molecular Function: catalytic activity (GO:0003824);; Molecular Function: protein binding (GO:0005515);; Biological Process: response to hormone (GO:0009725);; Cellular Component: membrane (GO:0016020);; Biological Process: response to lipid (GO:0033993);; Cellular Component: intracellular membrane-bounded organelle…	K14503|5.68744e-40|sbi:SORBI_02g037500|SORBIDRAFT_02g037500, Sb02g037500; hypothetical protein; K14503 brassinosteroid resistant 1/2 (A)	Plant hormone signal transduction (ko04075)	--	--	Plant protein of unknown function (DUF822);; Plant protein of unknown function (DUF822)	BES1/BZR1 homolog protein 2 GN=BEH2 OS=Arabidopsis thaliana (Mouse-ear cress) PE=1 SV=1	G	Carbohydrate transport and metabolism	TPA: hypothetical protein ZEAMMB73_149703 [Zea mays]
AC194970.5_FG004	--	--	Biological Process: negative regulation of transcription, DNA-templated (GO:0045892);;	--	--	--	--	Domain of unknown function (DUF4091)	--	G	Carbohydrate transport and metabolism	TPA: hypothetical protein ZEAMMB73_917393 [Zea mays]
AC194970.5_FG005	--	--	Molecular Function: protein kinase activity (GO:0004672);; Molecular Function: GDP-fucose transmembrane transporter activity (GO:0005457);; Molecular Function: UDP-galactose transmembrane transporter activity (GO:0005459);; Molecular Function: UDP-glucose transmembrane transporter activity (GO:0005460);; Cellular Component: endosome (GO:0005768);; Cellular Component: Golgi apparatus (GO:0005794);…	K15285|0|zma:100284122|pco143661; LOC100284122; K15285 solute carrier family 35, member E3 (A)	--	[GE]	Carbohydrate transport and metabolism;; Amino acid transport and metabolism	Triose-phosphate Transporter family;; UAA transporter family;; EamA-like transporter family	UDP-galactose transporter 2 GN=UDP-GALT2 OS=Arabidopsis thaliana (Mouse-ear cress) PE=2 SV=1	G	Carbohydrate transport and metabolism	unknown [Zea mays]
AC194970.5_FG009	[K]	Transcription	Molecular Function: ATP binding (GO:0005524);; Cellular Component: nucleolus (GO:0005730);; Cellular Component: chloroplast (GO:0009507);; Biological Process: DNA duplex unwinding (GO:0032508);; Molecular Function: ATP-dependent 5'-3' DNA helicase activity (GO:0043141);;	K11338|0|zma:100284260|ruvB-like 2 (EC:3.6.4.12); K11338 RuvB-like protein 2 [EC:3.6.4.12] (A)	--	[K]	Transcription	TIP49 C-terminus;; ATPase family associated with various cellular activities (AAA);; AAA domain;; Holliday junction DNA helicase ruvB N-terminus;; AAA ATPase domain;; AAA domain (dynein-related subfamily);; DnaB-like helicase C terminal domain	Pre-mRNA-splicing factor SF2 GN=SF2 OS=Arabidopsis thaliana (Mouse-ear cress) PE=1 SV=1	G	Carbohydrate transport and metabolism	ruvB-like 2 [Zea mays]
AC194974.3_FG005	--	--	Molecular Function: transferase activity, transferring phosphorus-containing groups (GO:0016772);; Molecular Function: carbohydrate binding (GO:0030246);; Molecular Function: metal ion binding (GO:0046872);; Biological Process: response to stimulus (GO:0050896);;	--	--	--	--	Legume lectin domain	Lectin alpha chain (Precursor) GN=LECA OS=Pisum sativum (Garden pea) PE=1 SV=1	C	Energy production and conversion	hypothetical protein ZEAMMB73_953625 [Zea mays]
AC194980.3_FG005	--	--	--	--	--	--	--	--	--	S	Function unknown	hypothetical protein ZEAMMB73_331117 [Zea mays]
AC195154.3_FG004	--	--	Molecular Function: motor activity (GO:0003774);; Molecular Function: actin binding (GO:0003779);; Molecular Function: ATP binding (GO:0005524);; Biological Process: organelle organization (GO:0006996);; Biological Process: embryo development (GO:0009790);; Biological Process: trichome morphogenesis (GO:0010090);; Cellular Component: cytoplasmic membrane-bounded vesicle (GO:0016023);; Biological …	--	--	[Z]	Cytoskeleton	DIL domain	Myosin-11 GN=T22H22.1 OS=Arabidopsis thaliana (Mouse-ear cress) PE=3 SV=1	Z	Cytoskeleton	TPA: hypothetical protein ZEAMMB73_264351 [Zea mays]
AC195307.3_FG001	--	--	--	K07466|7.31587e-131|zma:103639334|replication factor A protein 1-like; K07466 replication factor A1 (A)	DNA replication (ko03030);; Nucleotide excision repair (ko03420);; Mismatch repair (ko03430);; Homologous recombination (ko03440)	--	--	--	Replication protein A 70 kDa DNA-binding subunit C OS=Oryza sativa subsp. japonica (Rice) PE=1 SV=1	R	General function prediction only	TPA: hypothetical protein ZEAMMB73_405364 [Zea mays]
AC195331.3_FG008	--	--	Cellular Component: aleurone grain membrane (GO:0032578);;	--	--	--	--	--	Arabinogalactan peptide 2 (Precursor) OS=Oryza sativa subsp. japonica (Rice) PE=1 SV=1	--	--	hypothetical protein [Zea mays]
AC195340.3_FG001	[Z]	Cytoskeleton	Biological Process: microtubule cytoskeleton organization (GO:0000226);; Biological Process: cell morphogenesis (GO:0000902);; Molecular Function: GTPase activity (GO:0003924);; Molecular Function: structural constituent of cytoskeleton (GO:0005200);; Molecular Function: protein binding (GO:0005515);; Molecular Function: GTP binding (GO:0005525);; Cellular Component: cell wall (GO:0005618);; Cell…	K07374|0|zma:542395|TUBA3, tua3; Alpha-tubulin 3; K07374 tubulin alpha (A)	Phagosome (ko04145)	[Z]	Cytoskeleton	Tubulin/FtsZ family, GTPase domain;; Tubulin C-terminal domain	Tubulin alpha-3 chain GN=TUBA3 OS=Zea mays (Maize) PE=2 SV=1	S	Function unknown	tubulin alpha-3 chain [Zea mays]
AC195340.3_FG002	[C]	Energy production and conversion	Cellular Component: mitochondrial respiratory chain complex I (GO:0005747);; Molecular Function: NADH dehydrogenase (ubiquinone) activity (GO:0008137);; Molecular Function: electron carrier activity (GO:0009055);; Cellular Component: chloroplast (GO:0009507);; Cellular Component: thylakoid (GO:0009579);; Biological Process: photosynthesis, light reaction (GO:0019684);; Biological Process: electro…	K03941|1.08696e-137|zma:100282522|NADH-ubiquinone oxidoreductase 23 kDa subunit; K03941 NADH dehydrogenase (ubiquinone) Fe-S protein 8 [EC:1.6.5.3 1.6.99.3] (A)	Oxidative phosphorylation (ko00190)	[C]	Energy production and conversion	4Fe-4S binding domain;; 4Fe-4S dicluster domain;; 4Fe-4S dicluster domain;; 4Fe-4S double cluster binding domain;; 4Fe-4S dicluster domain;; 4Fe-4S dicluster domain;; 4Fe-4S binding domain;; 4Fe-4S binding domain;; 4Fe-4S dicluster domain;; 4Fe-4S binding domain;; 4Fe-4S dicluster domain	NADH dehydrogenase [ubiquinone] iron-sulfur protein 8, mitochondrial (Precursor) OS=Solanum tuberosum (Potato) PE=1 SV=2	S	Function unknown	hypothetical protein ZEAMMB73_507974 [Zea mays]
AC195340.3_FG004	--	--	Biological Process: response to auxin (GO:0009733);; Biological Process: regulation of gene expression (GO:0010468);; Cellular Component: intracellular membrane-bounded organelle (GO:0043231);; Biological Process: regulation of primary metabolic process (GO:0080090);; Biological Process: regulation of cellular macromolecule biosynthetic process (GO:2000112);;	--	--	--	--	AUX/IAA family;; DUF761-associated sequence motif	Auxin-responsive protein IAA15 GN=OSJNBa0029B02.19 OS=Oryza sativa subsp. japonica (Rice) PE=2 SV=1	S	Function unknown	hypothetical protein ZEAMMB73_456241 [Zea mays]
AC195587.4_FG004	--	--	Molecular Function: binding (GO:0005488);;	--	--	--	--	NB-ARC domain;; Alpha/beta hydrolase family;; Alpha/beta hydrolase family	Disease resistance RPP13-like protein 4 GN=RPP13L4 OS=Arabidopsis thaliana (Mouse-ear cress) PE=2 SV=2	R	General function prediction only	hypothetical protein ZEAMMB73_430135 [Zea mays]
AC195608.3_FG005	--	--	--	--	--	--	--	--	--	--	--	uncharacterized protein LOC100384067 [Zea mays]
AC195785.3_FG004	--	--	Molecular Function: protein kinase activity (GO:0004672);; Molecular Function: protein serine/threonine kinase activity (GO:0004674);; Molecular Function: binding (GO:0005488);; Molecular Function: ATP binding (GO:0005524);; Biological Process: protein phosphorylation (GO:0006468);; Biological Process: response to stress (GO:0006950);; Cellular Component: membrane (GO:0016020);; Cellular Componen…	--	--	--	--	Protein kinase domain;; Protein tyrosine kinase;; D-mannose binding lectin;; PAN-like domain	G-type lectin S-receptor-like serine/threonine-protein kinase At5g35370 (Precursor) GN=At5g35370 OS=Arabidopsis thaliana (Mouse-ear cress) PE=2 SV=2	T	Signal transduction mechanisms	TPA: putative D-mannose binding lectin receptor-like protein kinase family protein [Zea mays]
AC195860.3_FG005	--	--	--	K18183|1.45251e-69|zma:103630719|cytochrome c oxidase assembly protein COX19-like; K18183 cytochrome c oxidase assembly protein subunit 19 (A)	--	[C]	Energy production and conversion	CHCH domain	--	C	Energy production and conversion	hypothetical protein ZEAMMB73_460562 [Zea mays]
AC195860.3_FG006	--	--	Molecular Function: RNA binding (GO:0003723);; Molecular Function: structural constituent of ribosome (GO:0003735);; Cellular Component: cytosol (GO:0005829);; Cellular Component: ribosome (GO:0005840);; Biological Process: translation (GO:0006412);; Biological Process: cellular process (GO:0009987);; Cellular Component: large ribosomal subunit (GO:0015934);; Cellular Component: intracellular org…	K14775|0|zma:100191559|uncharacterized LOC100191559; K14775 ribosome biogenesis protein UTP30 (A)	--	[S]	Function unknown	Ribosomal protein L1p/L10e family	60S ribosomal protein L10a-2 OS=Arabidopsis thaliana (Mouse-ear cress) PE=2 SV=1	C	Energy production and conversion	hypothetical protein ZEAMMB73_430032 [Zea mays]
AC195874.2_FG002	[U]	Intracellular trafficking, secretion, and vesicular transport	Cellular Component: mitochondrion (GO:0005739);; Cellular Component: Golgi apparatus (GO:0005794);; Biological Process: postreplication repair (GO:0006301);; Biological Process: intracellular protein transport (GO:0006886);; Molecular Function: protein transporter activity (GO:0008565);; Cellular Component: AP-2 adaptor complex (GO:0030122);; Biological Process: cellulose biosynthetic process (GO…	K11827|1.89525e-98|sita:101775228|AP-2 complex subunit sigma-like; K11827 AP-2 complex subunit sigma-1 (A)	Endocytosis (ko04144)	[U]	Intracellular trafficking, secretion, and vesicular transport	Clathrin adaptor complex small chain	AP-2 complex subunit sigma GN=AP17 OS=Arabidopsis thaliana (Mouse-ear cress) PE=2 SV=1	U	Intracellular trafficking, secretion, and vesicular transport	hypothetical protein SORBIDRAFT_05g007040 [Sorghum bicolor]
AC195914.2_FG002	--	--	--	--	--	--	--	--	--	--	--	hypothetical protein ZEAMMB73_991199 [Zea mays]
AC195914.2_FG003	--	--	--	--	--	--	--	--	--	--	--	uncharacterized protein LOC100280277 [Zea mays]
AC195957.3_FG003	--	--	Cellular Component: mitochondrion (GO:0005739);;	--	--	--	--	--	--	S	Function unknown	hypothetical protein ZEAMMB73_707854 [Zea mays]
AC196043.3_FG005	--	--	--	--	--	--	--	--	--	--	--	hypothetical protein ZEAMMB73_749714 [Zea mays]
AC196059.3_FG003	[J]	Translation, ribosomal structure and biogenesis	Molecular Function: protein kinase activity (GO:0004672);; Biological Process: protein phosphorylation (GO:0006468);; Biological Process: plant-type cell wall organization (GO:0009664);; Biological Process: anatomical structure development (GO:0048856);; Cellular Component: cell periphery (GO:0071944);;	--	--	--	--	--	Proline-rich receptor-like protein kinase PERK5 GN=PERK5 OS=Arabidopsis thaliana (Mouse-ear cress) PE=2 SV=1	S	Function unknown	hypothetical protein ZEAMMB73_425125 [Zea mays]
AC196082.3_FG001	--	--	--	--	--	--	--	--	--	--	--	hypothetical protein ZEAMMB73_165779 [Zea mays]
AC196090.3_FG006	[O]	Posttranslational modification, protein turnover, chaperones	Molecular Function: serine-type endopeptidase activity (GO:0004252);; Cellular Component: extracellular region (GO:0005576);; Cellular Component: cell wall (GO:0005618);; Biological Process: proteolysis (GO:0006508);; Molecular Function: serine-type peptidase activity (GO:0008236);; Cellular Component: plant-type cell wall (GO:0009505);; Cellular Component: external side of plasma membrane (GO:00…	--	--	--	--	Subtilase family;; Peptidase inhibitor I9	Subtilisin-like protease SDD1 (Precursor) GN=SDD1 OS=Arabidopsis thaliana (Mouse-ear cress) PE=2 SV=1	O	Posttranslational modification, protein turnover, chaperones	putative subtilase family protein [Zea mays]
AC196156.3_FG003	--	--	Cellular Component: nucleus (GO:0005634);; Cellular Component: mitochondrial respiratory chain complex I (GO:0005747);; Biological Process: ubiquitin-dependent protein catabolic process (GO:0006511);; Biological Process: photorespiration (GO:0009853);; Biological Process: response to misfolded protein (GO:0051788);; Biological Process: proteasome core complex assembly (GO:0080129);;	--	--	--	--	--	--	S	Function unknown	hypothetical protein [Zea mays]
AC196158.3_FG002	--	--	--	--	--	--	--	--	--	--	--	uncharacterized protein LOC100384365 [Zea mays]
AC196206.3_FG007	--	--	--	--	--	--	--	--	--	R	General function prediction only	TPA: hypothetical protein ZEAMMB73_424955 [Zea mays]
AC196426.3_FG007	--	--	Biological Process: nuclear-transcribed mRNA catabolic process (GO:0000956);; Molecular Function: GTPase activity (GO:0003924);; Molecular Function: GTP binding (GO:0005525);; Cellular Component: nucleus (GO:0005634);; Cellular Component: vacuolar membrane (GO:0005774);; Cellular Component: endoplasmic reticulum membrane (GO:0005789);; Cellular Component: plasma membrane (GO:0005886);; Biological…	--	--	[R]	General function prediction only	Root hair defective 3 GTP-binding protein (RHD3)	Protein ROOT HAIR DEFECTIVE 3 GN=B1112D09.4 OS=Oryza sativa subsp. japonica (Rice) PE=2 SV=1	R	General function prediction only	hypothetical protein ZEAMMB73_420214 [Zea mays]
AC196465.3_FG006	--	--	Molecular Function: sequence-specific DNA binding transcription factor activity (GO:0003700);; Cellular Component: nucleus (GO:0005634);; Biological Process: regulation of transcription, DNA-templated (GO:0006355);; Molecular Function: sequence-specific DNA binding (GO:0043565);;	--	--	--	--	DDT domain;; HB1, ASXL, restriction endonuclease HTH domain;; WSTF, HB1, Itc1p, MBD9 motif 1;; WSTF, HB1, Itc1p, MBD9 motif 2	--	S	Function unknown	hypothetical protein ZEAMMB73_389748 [Zea mays]
AC196475.3_FG004	--	--	Cellular Component: nucleus (GO:0005634);; Cellular Component: cytoplasm (GO:0005737);; Cellular Component: plasma membrane (GO:0005886);; Biological Process: response to wounding (GO:0009611);; Biological Process: response to ethylene (GO:0009723);; Biological Process: response to salicylic acid (GO:0009751);; Biological Process: lignin biosynthetic process (GO:0009809);; Molecular Function: cat…	K13066|0|zma:100125646|comt; catechol-O-methyltransferase (EC:2.1.1.6); K13066 caffeic acid 3-O-methyltransferase [EC:2.1.1.68] (A)	Phenylpropanoid biosynthesis (ko00940)	[R]	General function prediction only	O-methyltransferase;; Dimerisation domain	Caffeic acid 3-O-methyltransferase OS=Zea mays (Maize) PE=3 SV=1	S	Function unknown	catechol O-methyltransferase [Zea mays]
AC196475.3_FG005	--	--	Biological Process: MAPK cascade (GO:0000165);; Biological Process: mRNA splicing, via spliceosome (GO:0000398);; Biological Process: RNA methylation (GO:0001510);; Molecular Function: DNA binding (GO:0003677);; Molecular Function: sequence-specific DNA binding transcription factor activity (GO:0003700);; Cellular Component: cytosol (GO:0005829);; Biological Process: regulation of transcription, …	--	--	--	--	No apical meristem (NAM) protein	NAC domain-containing protein 78 GN=T32M21.10 OS=Arabidopsis thaliana (Mouse-ear cress) PE=2 SV=2	S	Function unknown	putative NAC domain transcription factor superfamily protein, partial [Zea mays]
AC196489.3_FG002	[J]	Translation, ribosomal structure and biogenesis	Biological Process: RNA methylation (GO:0001510);; Molecular Function: structural constituent of ribosome (GO:0003735);; Molecular Function: protein binding (GO:0005515);; Cellular Component: Golgi apparatus (GO:0005794);; Cellular Component: ribosome (GO:0005840);; Biological Process: translation (GO:0006412);; Cellular Component: membrane (GO:0016020);; Molecular Function: rRNA binding (GO:0019…	K02870|7.80494e-114|zma:100282351|IDP2468; LOC100282351; K02870 large subunit ribosomal protein L12e (A)	Ribosome (ko03010)	[J]	Translation, ribosomal structure and biogenesis	Ribosomal protein L11, N-terminal domain;; Ribosomal protein L11, RNA binding domain	60S ribosomal protein L12-1 GN=RPL12A OS=Arabidopsis thaliana (Mouse-ear cress) PE=2 SV=2	J	Translation, ribosomal structure and biogenesis	unknown [Zea mays]
AC196708.3_FG006	--	--	Molecular Function: calmodulin binding (GO:0005516);; Cellular Component: plastid (GO:0009536);; Biological Process: auxin-activated signaling pathway (GO:0009734);;	K14488|2.66935e-63|zma:103654922|hypothetical protein; K14488 SAUR family protein (A)	Plant hormone signal transduction (ko04075)	--	--	Auxin responsive protein	Auxin-induced protein X15 OS=Glycine max (Soybean) PE=2 SV=1	S	Function unknown	hypothetical protein ZEAMMB73_906183 [Zea mays]
AC196726.2_FG001	--	--	--	--	--	--	--	--	--	R	General function prediction only	TPA: hypothetical protein ZEAMMB73_446202 [Zea mays]
AC196779.3_FG003	--	--	Biological Process: defense response to insect (GO:0002213);; Molecular Function: acid phosphatase activity (GO:0003993);; Cellular Component: mitochondrion (GO:0005739);; Cellular Component: vacuole (GO:0005773);; Biological Process: response to oxidative stress (GO:0006979);; Biological Process: response to wounding (GO:0009611);; Biological Process: response to organic substance (GO:0010033);;…	--	--	--	--	HAD superfamily, subfamily IIIB (Acid phosphatase)	Acid phosphatase 1 (Precursor) GN=APS1 OS=Solanum lycopersicum (Tomato) PE=2 SV=1	R	General function prediction only	hypothetical protein ZEAMMB73_076415 [Zea mays]
AC196795.4_FG009	--	--	--	--	--	--	--	--	--	--	--	hypothetical protein ZEAMMB73_159138 [Zea mays]
AC196961.2_FG003	[B]	Chromatin structure and dynamics	Cellular Component: nucleosome (GO:0000786);; Molecular Function: DNA binding (GO:0003677);; Molecular Function: phosphoglycerate mutase activity (GO:0004619);; Cellular Component: nucleolus (GO:0005730);; Cellular Component: mitochondrion (GO:0005739);; Cellular Component: vacuolar membrane (GO:0005774);; Cellular Component: Golgi apparatus (GO:0005794);; Cellular Component: cytosol (GO:0005829)…	K14838|8.9079e-51|zma:100282268|pco082380(357); LOC100282268; K11254 histone H4 (A)	--	[B]	Chromatin structure and dynamics	Core histone H2A/H2B/H3/H4;; TATA box binding protein associated factor (TAF)	Histone H4 OS=Glycine max (Soybean) PE=3 SV=1	R	General function prediction only	PREDICTED: histone H4-like isoform X2 [Setaria italica]
AC197029.3_FG003	[RTKL]	General function prediction only;; Signal transduction mechanisms;; Transcription;; Replication, recombination and repair	Biological Process: cytokinesis (GO:0000910);; Biological Process: cell plate assembly (GO:0000919);; Molecular Function: protein serine/threonine kinase activity (GO:0004674);; Molecular Function: protein binding (GO:0005515);; Molecular Function: ATP binding (GO:0005524);; Cellular Component: nucleus (GO:0005634);; Biological Process: DNA replication initiation (GO:0006270);; Biological Process…	--	--	[T]	Signal transduction mechanisms	Protein kinase domain;; Protein tyrosine kinase	Mitogen-activated protein kinase kinase kinase 3 GN=ANP3 OS=Arabidopsis thaliana (Mouse-ear cress) PE=1 SV=1	T	Signal transduction mechanisms	TPA: hypothetical protein ZEAMMB73_758201 [Zea mays]
AC197056.3_FG005	--	--	Molecular Function: DNA binding (GO:0003677);; Molecular Function: chromatin binding (GO:0003682);;	K09522|3.09944e-137|zma:103648739|dnaJ homolog subfamily C member 2-like; K09522 DnaJ homolog subfamily C member 2 (A)	--	[O]	Posttranslational modification, protein turnover, chaperones	Myb-like DNA-binding domain	--	K	Transcription	TPA: hypothetical protein ZEAMMB73_034899, partial [Zea mays]
AC197122.3_FG003	[K]	Transcription	Cellular Component: nucleus (GO:0005634);; Biological Process: negative regulation of transcription, DNA-templated (GO:0045892);;	K12580|0|sita:101771207|general negative regulator of transcription subunit 3-like; K12580 CCR4-NOT transcription complex subunit 3 (A)	RNA degradation (ko03018)	[K]	Transcription	Not1 N-terminal domain, CCR4-Not complex component	Putative membrane protein ycf1 GN=ycf1-B OS=Cucumis sativus (Cucumber) PE=3 SV=2	K	Transcription	hypothetical protein ZEAMMB73_127216 [Zea mays]
AC197146.3_FG001	--	--	Biological Process: DNA replication initiation (GO:0006270);; Biological Process: premeiotic DNA replication (GO:0006279);; Biological Process: DNA methylation (GO:0006306);; Biological Process: cell proliferation (GO:0008283);; Biological Process: gametophyte development (GO:0048229);; Biological Process: histone H3-K9 methylation (GO:0051567);; Cellular Component: cell periphery (GO:0071944);;	K06628|0|zma:100383027|hypothetical protein; K06628 cell division control protein 45 (A)	--	[L]	Replication, recombination and repair	CDC45-like protein	Vegetative cell wall protein gp1 (Precursor) GN=GP1 OS=Chlamydomonas reinhardtii (Chlamydomonas smithii) PE=2 SV=1	L	Replication, recombination and repair	uncharacterized protein LOC100383027 [Zea mays]
AC197246.3_FG001	[R]	General function prediction only	Molecular Function: DNA binding (GO:0003677);; Molecular Function: GTPase activity (GO:0003924);; Molecular Function: GTP binding (GO:0005525);; Cellular Component: endosome (GO:0005768);; Cellular Component: vacuolar membrane (GO:0005774);; Cellular Component: Golgi stack (GO:0005795);; Cellular Component: Golgi-associated vesicle (GO:0005798);; Cellular Component: trans-Golgi network (GO:000580…	K07904|1.15939e-148|zma:100286011|ras-related protein ARA-4; K07904 Ras-related protein Rab-11A (A)	Endocytosis (ko04144)	[U]	Intracellular trafficking, secretion, and vesicular transport	Ras family;; Miro-like protein;; ADP-ribosylation factor family;; 50S ribosome-binding GTPase	Ras-related protein RABA5c GN=F14B2.7 OS=Arabidopsis thaliana (Mouse-ear cress) PE=1 SV=1	U	Intracellular trafficking, secretion, and vesicular transport	ras-related protein ARA-4 [Zea mays]
AC197246.3_FG003	[J]	Translation, ribosomal structure and biogenesis	Molecular Function: structural constituent of ribosome (GO:0003735);; Cellular Component: nucleolus (GO:0005730);; Biological Process: translation (GO:0006412);; Cellular Component: chloroplast (GO:0009507);; Cellular Component: plastid (GO:0009536);; Cellular Component: cytosolic large ribosomal subunit (GO:0022625);; Biological Process: ribosome biogenesis (GO:0042254);;	K02912|1.90449e-83|zma:100194289|cl1797_4; LOC100194289; K02912 large subunit ribosomal protein L32e (A)	Ribosome (ko03010)	[J]	Translation, ribosomal structure and biogenesis	Ribosomal protein L32	60S ribosomal protein L32-1 GN=RPL32A OS=Arabidopsis thaliana (Mouse-ear cress) PE=2 SV=2	U	Intracellular trafficking, secretion, and vesicular transport	uncharacterized protein LOC100194289 [Zea mays]
AC197555.3_FG008	--	--	Biological Process: photoreactive repair (GO:0000719);; Molecular Function: catalytic activity (GO:0003824);; Cellular Component: nucleus (GO:0005634);; Cellular Component: cytosol (GO:0005829);; Biological Process: carbohydrate metabolic process (GO:0005975);; Biological Process: response to cold (GO:0009409);; Biological Process: response to UV (GO:0009411);; Biological Process: cellular compon…	--	--	--	--	Ribose/Galactose Isomerase;; Cupin domain	DNA-damage-repair/toleration protein DRT102 GN=DRT102 OS=Arabidopsis thaliana (Mouse-ear cress) PE=2 SV=2	S	Function unknown	TPA: hypothetical protein ZEAMMB73_868149 [Zea mays]
AC197578.4_FG001	[G]	Carbohydrate transport and metabolism	Cellular Component: mitochondrion (GO:0005739);; Cellular Component: plasma membrane (GO:0005886);; Biological Process: carbohydrate metabolic process (GO:0005975);; Biological Process: metabolic process (GO:0008152);; Molecular Function: beta-glucosidase activity (GO:0008422);; Cellular Component: plant-type cell wall (GO:0009505);; Cellular Component: cytoplasmic membrane-bounded vesicle (GO:00…	K05349|0|sbi:SORBI_03g035970|SORBIDRAFT_03g035970, Sb03g035970; hypothetical protein; K05349 beta-glucosidase [EC:3.2.1.21] (A)	Cyanoamino acid metabolism (ko00460);; Starch and sucrose metabolism (ko00500);; Phenylpropanoid biosynthesis (ko00940)	--	--	Glycosyl hydrolase family 3 N terminal domain;; Glycosyl hydrolase family 3 C-terminal domain	Probable beta-D-xylosidase 6 (Precursor) GN=BXL6 OS=Arabidopsis thaliana (Mouse-ear cress) PE=2 SV=1	G	Carbohydrate transport and metabolism	TPA: hypothetical protein ZEAMMB73_853432, partial [Zea mays]
AC197672.3_FG002	[I]	Lipid transport and metabolism	Molecular Function: acetyl-CoA carboxylase activity (GO:0003989);; Molecular Function: biotin carboxylase activity (GO:0004075);; Molecular Function: ATP binding (GO:0005524);; Cellular Component: cytosol (GO:0005829);; Cellular Component: plasma membrane (GO:0005886);; Biological Process: gluconeogenesis (GO:0006094);; Biological Process: cytoskeleton organization (GO:0007010);; Cellular Compone…	K11262|0|zma:100037775|acetyl-CoA carboxylase 2; K11262 acetyl-CoA carboxylase / biotin carboxylase [EC:6.4.1.2 6.3.4.14] (A)	Fatty acid biosynthesis (ko00061);; Pyruvate metabolism (ko00620);; Propanoate metabolism (ko00640);; Fatty acid metabolism (ko01212)	[I]	Lipid transport and metabolism	Acetyl-CoA carboxylase, central region;; Carboxyl transferase domain;; Carbamoyl-phosphate synthase L chain, ATP binding domain;; Carbamoyl-phosphate synthase L chain, N-terminal domain;; Biotin carboxylase C-terminal domain;; ATP-grasp domain;; ATP-grasp domain;; Biotin-requiring enzyme;; ATP-grasp domain;; D-ala D-ala ligase C-terminus	Biotin carboxylase GN=OsJ_17935 OS=Oryza sativa subsp. japonica (Rice) PE=3 SV=2	I	Lipid transport and metabolism	hypothetical protein ZEAMMB73_232525 [Zea mays]
AC197699.3_FG003	[R]	General function prediction only	Cellular Component: peroxisome (GO:0005777);; Biological Process: response to stress (GO:0006950);; Biological Process: response to abiotic stimulus (GO:0009628);; Biological Process: phenylpropanoid biosynthetic process (GO:0009699);; Biological Process: response to hormone (GO:0009725);; Biological Process: post-embryonic development (GO:0009791);; Biological Process: flavonoid biosynthetic pro…	--	--	[QR]	Secondary metabolites biosynthesis, transport and catabolism;; General function prediction only	non-haem dioxygenase in morphine synthesis N-terminal;; 2OG-Fe(II) oxygenase superfamily;; Protein of unknown function (DUF569)	Leucoanthocyanidin dioxygenase GN=ANS OS=Malus domestica (Apple) PE=2 SV=1	S	Function unknown	hypothetical protein ZEAMMB73_081005 [Zea mays]
AC197705.4_FG001	[GHR]	Carbohydrate transport and metabolism;; Coenzyme transport and metabolism;; General function prediction only	Molecular Function: magnesium ion binding (GO:0000287);; Biological Process: response to hypoxia (GO:0001666);; Molecular Function: pyruvate decarboxylase activity (GO:0004737);; Cellular Component: cytosol (GO:0005829);; Biological Process: gluconeogenesis (GO:0006094);; Biological Process: defense response (GO:0006952);; Biological Process: cytoskeleton organization (GO:0007010);; Biological Pr…	K01568|0|zma:542376|pdc1, PDC; pyruvate decarboxylase1 (EC:4.1.1.1); K01568 pyruvate decarboxylase [EC:4.1.1.1] (A)	Glycolysis / Gluconeogenesis (ko00010)	[EH]	Amino acid transport and metabolism;; Coenzyme transport and metabolism	Thiamine pyrophosphate enzyme, N-terminal TPP binding domain;; Thiamine pyrophosphate enzyme, central domain;; Thiamine pyrophosphate enzyme, C-terminal TPP binding domain	Pyruvate decarboxylase 1 GN=PDC1 OS=Zea mays (Maize) PE=2 SV=1	R	General function prediction only	unknown [Zea mays]
AC197705.4_FG003	[R]	General function prediction only	Cellular Component: cytoplasm (GO:0005737);; Molecular Function: phosphatidylethanolamine binding (GO:0008429);; Biological Process: seed dormancy process (GO:0010162);; Biological Process: myo-inositol hexakisphosphate biosynthetic process (GO:0010264);; Biological Process: positive regulation of transcription, DNA-templated (GO:0045893);;	K06910|6.52678e-123|zma:100279044|hypothetical protein; K06910 (A)	--	--	--	Phosphatidylethanolamine-binding protein	Formin-like protein 5 GN=P0453E05.107 OS=Oryza sativa subsp. japonica (Rice) PE=2 SV=2	R	General function prediction only	uncharacterized protein LOC100279044 [Zea mays]
AC197705.4_FG006	[O]	Posttranslational modification, protein turnover, chaperones	Molecular Function: ubiquitin-protein transferase activity (GO:0004842);; Molecular Function: protein binding (GO:0005515);; Cellular Component: endoplasmic reticulum membrane (GO:0005789);; Biological Process: intracellular protein transport (GO:0006886);; Biological Process: response to osmotic stress (GO:0006970);; Biological Process: organelle organization (GO:0006996);; Molecular Function: z…	--	--	[O]	Posttranslational modification, protein turnover, chaperones	Zinc finger, C3HC4 type (RING finger);; zinc-RING finger domain;; Ring finger domain;; Zinc finger, C3HC4 type (RING finger);; Zinc finger, C3HC4 type (RING finger);; Anaphase-promoting complex subunit 11 RING-H2 finger	E3 ubiquitin-protein ligase RMA3 GN=RMA3 OS=Arabidopsis thaliana (Mouse-ear cress) PE=1 SV=1	R	General function prediction only	putative RING zinc finger domain superfamily protein [Zea mays]
AC197705.4_FG007	[M]	Cell wall/membrane/envelope biogenesis	Cellular Component: nucleus (GO:0005634);; Cellular Component: mitochondrion (GO:0005739);; Biological Process: protein glycosylation (GO:0006486);; Biological Process: ER to Golgi vesicle-mediated transport (GO:0006888);; Cellular Component: plastid (GO:0009536);; Biological Process: photomorphogenesis (GO:0009640);; Biological Process: embryo development ending in seed dormancy (GO:0009793);; B…	K07277|0|sbi:SORBI_09g023080|SORBIDRAFT_09g023080, Sb09g023080; hypothetical protein; K07277 outer membrane protein insertion porin family (A)	--	[R]	General function prediction only	Surface antigen;; Surface antigen variable number repeat	Leucine-rich repeat extensin-like protein 5 (Precursor) GN=LRX5 OS=Arabidopsis thaliana (Mouse-ear cress) PE=2 SV=2	R	General function prediction only	hypothetical protein ZEAMMB73_445836 [Zea mays]
AC197705.4_FG011	--	--	Cellular Component: plastid (GO:0009536);; Biological Process: cellular response to phosphate starvation (GO:0016036);; Molecular Function: nucleotidyltransferase activity (GO:0016779);; Biological Process: galactolipid biosynthetic process (GO:0019375);;	--	--	--	--	--	--	R	General function prediction only	hypothetical protein ZEAMMB73_228026 [Zea mays]
AC197717.3_FG002	--	--	Cellular Component: nucleus (GO:0005634);; Biological Process: response to salt stress (GO:0009651);; Biological Process: negative regulation of abscisic acid-activated signaling pathway (GO:0009788);; Biological Process: regulation of starch biosynthetic process (GO:0010581);; Biological Process: positive regulation of transcription, DNA-templated (GO:0045893);;	--	--	--	--	Protein of unknown function (DUF1675)	Ninja-family protein 1 OS=Zea mays (Maize) PE=2 SV=1	S	Function unknown	hypothetical protein LOC100192929 isoform 1 [Zea mays]
AC197758.3_FG004	--	--	Biological Process: defense response to nematode (GO:0002215);; Molecular Function: peroxidase activity (GO:0004601);; Molecular Function: protein binding (GO:0005515);; Cellular Component: cell wall (GO:0005618);; Cellular Component: vacuolar membrane (GO:0005774);; Cellular Component: Golgi apparatus (GO:0005794);; Cellular Component: cytosol (GO:0005829);; Biological Process: response to oxida…	K00430|0|zma:100285577|peroxidase 52; K00430 peroxidase [EC:1.11.1.7] (A)	Phenylalanine metabolism (ko00360);; Phenylpropanoid biosynthesis (ko00940)	--	--	Peroxidase	Peroxidase 4 (Precursor) OS=Vitis vinifera (Grape) PE=1 SV=1	G	Carbohydrate transport and metabolism	hypothetical protein ZEAMMB73_885092 [Zea mays]
AC197771.3_FG001	--	--	Molecular Function: aspartate kinase activity (GO:0004072);; Biological Process: cellular amino acid biosynthetic process (GO:0008652);; Biological Process: phosphorylation (GO:0016310);; Molecular Function: amino acid binding (GO:0016597);;	--	--	--	--	--	Formin-like protein 5 GN=P0453E05.107 OS=Oryza sativa subsp. japonica (Rice) PE=2 SV=2	E	Amino acid transport and metabolism	hypothetical protein ZEAMMB73_201404 [Zea mays]
AC198206.5_FG001	[C]	Energy production and conversion	Molecular Function: D-arabinono-1,4-lactone oxidase activity (GO:0003885);; Molecular Function: UDP-N-acetylmuramate dehydrogenase activity (GO:0008762);; Cellular Component: membrane (GO:0016020);; Biological Process: cellular component organization (GO:0016043);; Molecular Function: kinase activity (GO:0016301);; Biological Process: L-ascorbic acid biosynthetic process (GO:0019853);; Cellular C…	--	--	[V]	Defense mechanisms	D-arabinono-1,4-lactone oxidase;; FAD binding domain	Vegetative cell wall protein gp1 (Precursor) GN=GP1 OS=Chlamydomonas reinhardtii (Chlamydomonas smithii) PE=2 SV=1	V	Defense mechanisms	hypothetical protein ZEAMMB73_861944 [Zea mays]
AC198353.5_FG004	[J]	Translation, ribosomal structure and biogenesis	Molecular Function: RNA binding (GO:0003723);; Biological Process: regulation of transcription, DNA-templated (GO:0006355);; Biological Process: tRNA metabolic process (GO:0006399);; Molecular Function: rRNA methyltransferase activity (GO:0008649);; Cellular Component: plastid (GO:0009536);; Biological Process: chloroplast organization (GO:0009658);; Biological Process: rRNA methylation (GO:00311…	K03500|0|zma:100280262|uncharacterized LOC100280262; K03500 16S rRNA (cytosine967-C5)-methyltransferase [EC:2.1.1.176] (A)	--	[A]	RNA processing and modification	NOL1/NOP2/sun family;; NusB family;; Methyltransferase domain;; Methyltransferase domain;; Methyltransferase domain;; FtsJ-like methyltransferase	--	O	Posttranslational modification, protein turnover, chaperones	TPA: hypothetical protein ZEAMMB73_282995 [Zea mays]
AC198361.3_FG004	[R]	General function prediction only	Molecular Function: nucleotide binding (GO:0000166);; Molecular Function: nucleic acid binding (GO:0003676);; Molecular Function: single-stranded RNA binding (GO:0003727);; Cellular Component: cytosol (GO:0005829);; Cellular Component: plastid envelope (GO:0009526);; Cellular Component: chloroplast thylakoid (GO:0009534);; Biological Process: response to abiotic stimulus (GO:0009628);; Biological…	K14411|9.06839e-152|zma:100382683|hypothetical protein; K14411 RNA-binding protein Musashi (A)	mRNA surveillance pathway (ko03015)	[A]	RNA processing and modification	RNA recognition motif. (a.k.a. RRM, RBD, or RNP domain);; RNA recognition motif (a.k.a. RRM, RBD, or RNP domain);; RNA recognition motif. (a.k.a. RRM, RBD, or RNP domain)	Heterogeneous nuclear ribonucleoprotein 1 GN=RNP1 OS=Arabidopsis thaliana (Mouse-ear cress) PE=1 SV=1	A	RNA processing and modification	uncharacterized protein LOC100382683 [Zea mays]
AC198366.3_FG004	--	--	Cellular Component: nucleus (GO:0005634);; Biological Process: transcription, DNA-templated (GO:0006351);; Biological Process: regulation of transcription, DNA-templated (GO:0006355);; Biological Process: hyperosmotic response (GO:0006972);; Biological Process: asymmetric cell division (GO:0008356);; Cellular Component: plastid (GO:0009536);; Biological Process: gravitropism (GO:0009630);; Biolog…	--	--	--	--	GRAS domain family	Scarecrow-like protein 3 GN=SCL3 OS=Arabidopsis thaliana (Mouse-ear cress) PE=2 SV=1	K	Transcription	unknown [Zea mays]
AC198403.3_FG001	[R]	General function prediction only	Molecular Function: DNA binding (GO:0003677);; Molecular Function: sequence-specific DNA binding transcription factor activity (GO:0003700);; Cellular Component: nucleus (GO:0005634);; Biological Process: regulation of transcription, DNA-templated (GO:0006355);; Biological Process: response to stress (GO:0006950);; Biological Process: response to abiotic stimulus (GO:0009628);; Biological Process…	--	--	--	--	AP2 domain	Ethylene-responsive transcription factor ERF021 GN=ERF021 OS=Arabidopsis thaliana (Mouse-ear cress) PE=2 SV=1	K	Transcription	putative AP2/EREBP transcription factor superfamily protein [Zea mays]
AC198418.3_FG005	[LKJ]	Replication, recombination and repair;; Transcription;; Translation, ribosomal structure and biogenesis	Biological Process: Group II intron splicing (GO:0000373);; Molecular Function: DNA binding (GO:0003677);; Molecular Function: RNA binding (GO:0003723);; Molecular Function: ATP binding (GO:0005524);; Cellular Component: cell wall (GO:0005618);; Cellular Component: nucleus (GO:0005634);; Cellular Component: nucleolus (GO:0005730);; Cellular Component: mitochondrion (GO:0005739);; Cellular Compone…	--	--	[A]	RNA processing and modification	DEAD/DEAH box helicase;; Helicase conserved C-terminal domain;; GUCT (NUC152) domain;; Zinc knuckle;; Type III restriction enzyme, res subunit	DEAD-box ATP-dependent RNA helicase 3, chloroplastic (Precursor) GN=OSJNBa0010E04.4 OS=Oryza sativa subsp. japonica (Rice) PE=2 SV=2	A	RNA processing and modification	TPA: putative DEAD-box ATP-dependent RNA helicase family protein [Zea mays]
AC198481.3_FG004	[TDBLU]	Signal transduction mechanisms;; Cell cycle control, cell division, chromosome partitioning;; Chromatin structure and dynamics;; Replication, recombination and repair;; Intracellular trafficking, secretion, and vesicular transport	Molecular Function: binding (GO:0005488);; Biological Process: DNA metabolic process (GO:0006259);; Biological Process: meiotic nuclear division (GO:0007126);; Biological Process: embryo development (GO:0009790);; Molecular Function: kinase activity (GO:0016301);; Biological Process: phosphorylation (GO:0016310);; Molecular Function: transferase activity, transferring phosphorus-containing groups…	K08874|0|sbi:SORBI_02g041160|SORBIDRAFT_02g041160, Sb02g041160; hypothetical protein; K08874 transformation/transcription domain-associated protein (A)	--	[TBLD]	Signal transduction mechanisms;; Chromatin structure and dynamics;; Replication, recombination and repair;; Cell cycle control, cell division, chromosome partitioning	Phosphatidylinositol 3- and 4-kinase;; FAT domain	Serine/threonine-protein kinase ATR OS=Oryza sativa subsp. japonica (Rice) PE=2 SV=1	BDLTU	Chromatin structure and dynamics;; Cell cycle control, cell division, chromosome partitioning;; Replication, recombination and repair;; Signal transduction mechanisms;; Intracellular trafficking, secretion, and vesicular transport	TPA: hypothetical protein ZEAMMB73_523435, partial [Zea mays]
AC198518.3_FG003	--	--	Cellular Component: nucleus (GO:0005634);; Biological Process: membrane fusion (GO:0006944);;	--	--	--	--	Glioma tumor suppressor candidate region	Alpha/beta-gliadin (Precursor) OS=Triticum aestivum (Wheat) PE=2 SV=2	A	RNA processing and modification	uncharacterized protein LOC100276166 [Zea mays]
AC198700.2_FG004	--	--	Molecular Function: transporter activity (GO:0005215);; Cellular Component: plasma membrane (GO:0005886);; Biological Process: nitrogen compound metabolic process (GO:0006807);; Biological Process: transport (GO:0006810);; Cellular Component: plasmodesma (GO:0009506);; Cellular Component: plant-type vacuole membrane (GO:0009705);; Cellular Component: membrane (GO:0016020);; Biological Process: ce…	K14638|2.65441e-163|zma:103647992|protein NRT1/ PTR FAMILY 1.1-like; K14638 solute carrier family 15 (peptide/histidine transporter), member 3/4 (A)	--	[E]	Amino acid transport and metabolism	POT family	Probable peptide/nitrate transporter At3g16180 GN=At3g16180 OS=Arabidopsis thaliana (Mouse-ear cress) PE=2 SV=2	E	Amino acid transport and metabolism	TPA: hypothetical protein ZEAMMB73_560504 [Zea mays]
AC198725.4_FG004	--	--	Biological Process: anatomical structure morphogenesis (GO:0009653);; Biological Process: cellular component organization (GO:0016043);; Biological Process: cell differentiation (GO:0030154);; Cellular Component: intracellular organelle (GO:0043229);; Biological Process: root development (GO:0048364);; Biological Process: developmental growth (GO:0048589);; Cellular Component: cell periphery (GO:…	--	--	--	--	Transcriptional repressor, ovate	Vegetative cell wall protein gp1 (Precursor) GN=GP1 OS=Chlamydomonas reinhardtii (Chlamydomonas smithii) PE=2 SV=1	S	Function unknown	TPA: hypothetical protein ZEAMMB73_766556 [Zea mays]
AC198725.4_FG007	[U]	Intracellular trafficking, secretion, and vesicular transport	Cellular Component: nucleus (GO:0005634);; Biological Process: protein N-linked glycosylation (GO:0006487);; Biological Process: intracellular protein transport (GO:0006886);; Molecular Function: protein transporter activity (GO:0008565);; Cellular Component: clathrin adaptor complex (GO:0030131);; Biological Process: cellulose biosynthetic process (GO:0030244);; Molecular Function: protein histi…	--	--	[U]	Intracellular trafficking, secretion, and vesicular transport	Adaptin N terminal region;; Beta2-adaptin appendage, C-terminal sub-domain;; HEAT repeats;; non-SMC mitotic condensation complex subunit 1;; HEAT repeat	Beta-adaptin-like protein A GN=BETAA-AD OS=Arabidopsis thaliana (Mouse-ear cress) PE=1 SV=1	S	Function unknown	TPA: hypothetical protein ZEAMMB73_866883 [Zea mays]
AC198725.4_FG009	--	--	Molecular Function: sequence-specific DNA binding transcription factor activity (GO:0003700);; Cellular Component: nucleus (GO:0005634);; Biological Process: regulation of transcription, DNA-templated (GO:0006355);; Biological Process: amino acid transport (GO:0006865);; Biological Process: response to osmotic stress (GO:0006970);; Biological Process: toxin catabolic process (GO:0009407);; Biolog…	--	--	--	--	WRKY DNA -binding domain	Probable WRKY transcription factor 71 GN=WRKY71 OS=Arabidopsis thaliana (Mouse-ear cress) PE=2 SV=1	S	Function unknown	WRKY11 - superfamily of TFs having WRKY and zinc finger domains [Zea mays]
AC198752.4_FG004	--	--	--	--	--	--	--	--	Vegetative cell wall protein gp1 (Precursor) GN=GP1 OS=Chlamydomonas reinhardtii (Chlamydomonas smithii) PE=2 SV=1	K	Transcription	hypothetical protein ZEAMMB73_933056 [Zea mays]
AC198923.4_FG002	--	--	Cellular Component: nucleus (GO:0005634);; Biological Process: nitrogen compound metabolic process (GO:0006807);; Cellular Component: intrinsic component of membrane (GO:0031224);; Biological Process: cellular biosynthetic process (GO:0044249);; Cellular Component: cytoplasmic part (GO:0044444);; Cellular Component: intracellular organelle part (GO:0044446);; Biological Process: single-organism b…	--	--	--	--	--	Classical arabinogalactan protein 26 (Precursor) GN=AGP26 OS=Arabidopsis thaliana (Mouse-ear cress) PE=2 SV=2	R	General function prediction only	uncharacterized protein LOC100383600 [Zea mays]
AC198937.4_FG003	[E]	Amino acid transport and metabolism	Biological Process: tryptophan biosynthetic process (GO:0000162);; Molecular Function: chorismate mutase activity (GO:0004106);; Biological Process: aromatic amino acid family biosynthetic process (GO:0009073);; Cellular Component: plastid (GO:0009536);; Cellular Component: cytoplasmic membrane-bounded vesicle (GO:0016023);; Biological Process: defense response to bacterium (GO:0042742);; Biologi…	K01850|0|zma:103653478|chorismate mutase 2-like; K01850 chorismate mutase [EC:5.4.99.5] (A)	Phenylalanine, tyrosine and tryptophan biosynthesis (ko00400);; Biosynthesis of amino acids (ko01230)	[E]	Amino acid transport and metabolism	--	Chorismate mutase 2 GN=CM2 OS=Arabidopsis thaliana (Mouse-ear cress) PE=1 SV=1	K	Transcription	hypothetical protein ZEAMMB73_627493 [Zea mays]
AC199001.3_FG005	--	--	Molecular Function: endoribonuclease activity (GO:0004521);; Molecular Function: protein binding (GO:0005515);; Cellular Component: nucleus (GO:0005634);; Cellular Component: cytosol (GO:0005829);; Biological Process: chromatin silencing (GO:0006342);; Biological Process: meiotic nuclear division (GO:0007126);; Biological Process: virus induced gene silencing (GO:0009616);; Biological Process: re…	K11593|1.78855e-143|sbi:SORBI_09g000530|SORBIDRAFT_09g000530, Sb09g000530; hypothetical protein; K11593 eukaryotic translation initiation factor 2C (A)	--	[J]	Translation, ribosomal structure and biogenesis	Glycine-rich region of argonaut	Protein argonaute 1B GN=OSJNBa0005N02.3 OS=Oryza sativa subsp. japonica (Rice) PE=2 SV=3	J	Translation, ribosomal structure and biogenesis	hypothetical protein ZEAMMB73_610629 [Zea mays]
AC199067.2_FG004	[J]	Translation, ribosomal structure and biogenesis	--	--	--	--	--	Senescence regulator	Proline-rich receptor-like protein kinase PERK9 GN=PERK9 OS=Arabidopsis thaliana (Mouse-ear cress) PE=2 SV=1	S	Function unknown	uncharacterized protein LOC100276582 [Zea mays]
AC199068.2_FG017	--	--	Molecular Function: ADP binding (GO:0043531);;	--	--	[T]	Signal transduction mechanisms	NB-ARC domain	Vegetative cell wall protein gp1 (Precursor) GN=GP1 OS=Chlamydomonas reinhardtii (Chlamydomonas smithii) PE=2 SV=1	S	Function unknown	TPA: hypothetical protein ZEAMMB73_744626 [Zea mays]
AC199315.4_FG001	--	--	Biological Process: protein folding (GO:0006457);; Molecular Function: protein transporter activity (GO:0008565);; Biological Process: response to heat (GO:0009408);; Biological Process: response to high light intensity (GO:0009644);; Biological Process: protein transport (GO:0015031);; Biological Process: response to endoplasmic reticulum stress (GO:0034976);; Biological Process: response to hyd…	K09481|1.47329e-24|sita:101764333|protein transport protein Sec61 subunit beta-like; K09481 protein transport protein SEC61 subunit beta (A)	Protein export (ko03060);; Protein processing in endoplasmic reticulum (ko04141);; Phagosome (ko04145)	[O]	Posttranslational modification, protein turnover, chaperones	Sec61beta family	Protein transport protein Sec61 subunit beta GN=At2g45070 OS=Arabidopsis thaliana (Mouse-ear cress) PE=2 SV=1	U	Intracellular trafficking, secretion, and vesicular transport	unknown [Zea mays]
AC199363.4_FG003	[R]	General function prediction only	Molecular Function: binding (GO:0005488);; Cellular Component: endoplasmic reticulum (GO:0005783);; Biological Process: protein targeting (GO:0006605);; Biological Process: anion transport (GO:0006820);; Biological Process: response to stress (GO:0006950);; Biological Process: signal transduction (GO:0007165);; Cellular Component: chloroplast (GO:0009507);; Cellular Component: plastid (GO:0009536…	K09527|0|zma:103635502|dentin sialophosphoprotein-like; K09527 DnaJ homolog subfamily C member 7 (A)	--	[O]	Posttranslational modification, protein turnover, chaperones	TPR repeat;; Tetratricopeptide repeat;; Tetratricopeptide repeat;; Tetratricopeptide repeat;; Tetratricopeptide repeat	TPR repeat-containing thioredoxin TTL4 GN=TTL4 OS=Arabidopsis thaliana (Mouse-ear cress) PE=2 SV=1	O	Posttranslational modification, protein turnover, chaperones	hypothetical protein ZEAMMB73_720703 [Zea mays]
AC199439.4_FG005	[O]	Posttranslational modification, protein turnover, chaperones	Molecular Function: protease binding (GO:0002020);; Molecular Function: receptor activity (GO:0004872);; Molecular Function: KDEL sequence binding (GO:0005046);; Molecular Function: ATP binding (GO:0005524);; Cellular Component: cell wall (GO:0005618);; Cellular Component: nucleolus (GO:0005730);; Cellular Component: mitochondrion (GO:0005739);; Cellular Component: vacuole (GO:0005773);; Cellular…	K09490|0|zma:103637376|luminal-binding protein 3-like; K09490 heat shock 70kDa protein 5 (A)	Protein export (ko03060);; Protein processing in endoplasmic reticulum (ko04141)	[O]	Posttranslational modification, protein turnover, chaperones	Hsp70 protein;; MreB/Mbl protein;; Protein kinase domain;; NAD-specific glutamate dehydrogenase	Luminal-binding protein 3 (Precursor) GN=BIPE3 OS=Zea mays (Maize) PE=2 SV=1	O	Posttranslational modification, protein turnover, chaperones	putative protein kinase superfamily protein [Zea mays]
AC199526.5_FG002	[H]	Coenzyme transport and metabolism	Molecular Function: methionine adenosyltransferase activity (GO:0004478);; Molecular Function: ATP binding (GO:0005524);; Cellular Component: cell wall (GO:0005618);; Cellular Component: nucleolus (GO:0005730);; Cellular Component: cytoplasm (GO:0005737);; Cellular Component: plasma membrane (GO:0005886);; Biological Process: methionine metabolic process (GO:0006555);; Biological Process: S-adeno…	K00789|0|zma:100194360|hypothetical protein; K00789 S-adenosylmethionine synthetase [EC:2.5.1.6] (A)	Cysteine and methionine metabolism (ko00270);; Biosynthesis of amino acids (ko01230)	[H]	Coenzyme transport and metabolism	S-adenosylmethionine synthetase, C-terminal domain;; S-adenosylmethionine synthetase, central domain;; S-adenosylmethionine synthetase, N-terminal domain	S-adenosylmethionine synthase 1 GN=SAMS1 OS=Triticum monococcum (Einkorn wheat) PE=2 SV=1	H	Coenzyme transport and metabolism	uncharacterized protein LOC100194360 [Zea mays]
AC199526.5_FG003	--	--	Biological Process: Group II intron splicing (GO:0000373);; Biological Process: nuclear-transcribed mRNA catabolic process (GO:0000956);; Molecular Function: RNA binding (GO:0003723);; Molecular Function: catalytic activity (GO:0003824);; Cellular Component: mitochondrion (GO:0005739);; Biological Process: mRNA processing (GO:0006397);; Cellular Component: chloroplast stroma (GO:0009570);; Biolog…	--	--	--	--	CRS1 / YhbY (CRM) domain	CRS2-associated factor 2, chloroplastic (Precursor) GN=CAF2 OS=Zea mays (Maize) PE=1 SV=1	H	Coenzyme transport and metabolism	CRS2-associated factor 2, chloroplastic precursor [Zea mays]
AC199541.4_FG001	--	--	Biological Process: metabolic process (GO:0008152);; Biological Process: salicylic acid metabolic process (GO:0009696);; Biological Process: flavonoid biosynthetic process (GO:0009813);; Biological Process: shoot system morphogenesis (GO:0010016);; Molecular Function: abscisic acid glucosyltransferase activity (GO:0010294);; Biological Process: response to organic cyclic compound (GO:0014070);; M…	--	--	[GC]	Carbohydrate transport and metabolism;; Energy production and conversion	UDP-glucoronosyl and UDP-glucosyl transferase	Crocetin glucosyltransferase 2 GN=GLT2 OS=Crocus sativus (Saffron) PE=1 SV=1	CG	Energy production and conversion;; Carbohydrate transport and metabolism	TPA: hypothetical protein ZEAMMB73_376347 [Zea mays]
AC199571.3_FG004	[OC]	Posttranslational modification, protein turnover, chaperones;; Energy production and conversion	Cellular Component: lytic vacuole within protein storage vacuole (GO:0000327);; Molecular Function: DNA binding (GO:0003677);; Molecular Function: protein disulfide isomerase activity (GO:0003756);; Molecular Function: protein binding (GO:0005515);; Cellular Component: extracellular region (GO:0005576);; Cellular Component: mitochondrion (GO:0005739);; Cellular Component: vacuolar membrane (GO:00…	K09584|3.34982e-143|zma:103641411|protein disulfide isomerase-like 2-1; K09584 protein disulfide-isomerase A6 [EC:5.3.4.1] (A)	Protein processing in endoplasmic reticulum (ko04141)	[O]	Posttranslational modification, protein turnover, chaperones	Thioredoxin	Protein disulfide isomerase-like 2-1 (Precursor) OS=Oryza sativa subsp. japonica (Rice) PE=2 SV=2	O	Posttranslational modification, protein turnover, chaperones	putative thioredoxin superfamily protein [Zea mays]
AC199765.4_FG008	--	--	Biological Process: regionalization (GO:0003002);; Molecular Function: calcium ion binding (GO:0005509);; Cellular Component: mitochondrion (GO:0005739);; Cellular Component: early endosome (GO:0005769);; Cellular Component: Golgi apparatus (GO:0005794);; Cellular Component: trans-Golgi network (GO:0005802);; Cellular Component: plasma membrane (GO:0005886);; Biological Process: glycolytic proces…	--	--	--	--	Glycosyl hydrolase family 9	Endoglucanase 12 GN=OSJNBa0067K08.14 OS=Oryza sativa subsp. japonica (Rice) PE=2 SV=2	R	General function prediction only	TPA: hypothetical protein ZEAMMB73_340402, partial [Zea mays]
AC199782.5_FG001	[P]	Inorganic ion transport and metabolism	Molecular Function: ATP binding (GO:0005524);; Cellular Component: endoplasmic reticulum (GO:0005783);; Biological Process: ATP catabolic process (GO:0006200);; Biological Process: anion transport (GO:0006820);; Biological Process: intra-Golgi vesicle-mediated transport (GO:0006891);; Biological Process: membrane fusion (GO:0006944);; Cellular Component: membrane (GO:0016020);; Molecular Function…	K01551|0|zma:100193266|pco094838; LOC100193266; K01551 arsenite-transporting ATPase [EC:3.6.3.16] (A)	--	[P]	Inorganic ion transport and metabolism	Anion-transporting ATPase;; CobQ/CobB/MinD/ParA nucleotide binding domain;; AAA domain	--	S	Function unknown	uncharacterized protein LOC100193266 [Zea mays]
AC199782.5_FG002	[I]	Lipid transport and metabolism	Molecular Function: hydroxymethylglutaryl-CoA synthase activity (GO:0004421);; Biological Process: isoprenoid biosynthetic process (GO:0008299);;	K01641|0|zma:103647599|hydroxymethylglutaryl-CoA synthase-like; K01641 hydroxymethylglutaryl-CoA synthase [EC:2.3.3.10] (A)	Synthesis and degradation of ketone bodies (ko00072);; Valine, leucine and isoleucine degradation (ko00280);; Butanoate metabolism (ko00650);; Terpenoid backbone biosynthesis (ko00900)	[I]	Lipid transport and metabolism	Hydroxymethylglutaryl-coenzyme A synthase C terminal;; Hydroxymethylglutaryl-coenzyme A synthase N terminal;; 3-Oxoacyl-[acyl-carrier-protein (ACP)] synthase III C terminal	Hydroxymethylglutaryl-CoA synthase GN=T26M18.30 OS=Arabidopsis thaliana (Mouse-ear cress) PE=1 SV=2	S	Function unknown	TPA: putative hydroxymethylglutaryl-CoA synthase family protein [Zea mays]
AC199782.5_FG003	[J]	Translation, ribosomal structure and biogenesis	Biological Process: MAPK cascade (GO:0000165);; Molecular Function: core promoter proximal region sequence-specific DNA binding (GO:0000987);; Molecular Function: core promoter binding (GO:0001047);; Molecular Function: sequence-specific DNA binding transcription factor activity (GO:0003700);; Molecular Function: protein binding (GO:0005515);; Cellular Component: nucleus (GO:0005634);; Biological…	--	--	--	--	TCP family transcription factor	Transcription factor PCF2 OS=Oryza sativa subsp. japonica (Rice) PE=1 SV=1	S	Function unknown	TPA: hypothetical protein ZEAMMB73_544217 [Zea mays]
AC199790.4_FG013	--	--	--	--	--	--	--	--	--	R	General function prediction only	hypothetical protein ZEAMMB73_628587 [Zea mays]
AC200057.4_FG007	--	--	Molecular Function: DNA binding (GO:0003677);; Molecular Function: sequence-specific DNA binding transcription factor activity (GO:0003700);; Biological Process: regulation of transcription, DNA-templated (GO:0006355);; Biological Process: response to xenobiotic stimulus (GO:0009410);; Biological Process: endoplasmic reticulum unfolded protein response (GO:0030968);; Molecular Function: sequence-…	--	--	--	--	bZIP transcription factor;; Basic region leucine zipper	Transcription factor RF2a OS=Oryza sativa subsp. japonica (Rice) PE=1 SV=1	K	Transcription	TPA: putative bZIP transcription factor superfamily protein [Zea mays]
AC200209.1_FG001	--	--	Molecular Function: transferase activity (GO:0016740);;	--	--	--	--	--	--	--	--	hypothetical protein ZEAMMB73_234264 [Zea mays]
AC200725.4_FG003	[M]	Cell wall/membrane/envelope biogenesis	--	--	--	--	--	--	--	--	--	TPA: hypothetical protein ZEAMMB73_506785 [Zea mays]
AC200753.3_FG003	--	--	Cellular Component: endoplasmic reticulum (GO:0005783);; Cellular Component: cytosol (GO:0005829);; Cellular Component: plasma membrane (GO:0005886);; Cellular Component: plasmodesma (GO:0009506);; Biological Process: determination of bilateral symmetry (GO:0009855);; Biological Process: polarity specification of adaxial/abaxial axis (GO:0009944);; Biological Process: meristem initiation (GO:0010…	--	--	--	--	Plant phosphoribosyltransferase C-terminal;; C2 domain	Vegetative cell wall protein gp1 (Precursor) GN=GP1 OS=Chlamydomonas reinhardtii (Chlamydomonas smithii) PE=2 SV=1	R	General function prediction only	TPA: hypothetical protein ZEAMMB73_562179 [Zea mays]
AC200754.4_FG004	--	--	--	--	--	--	--	--	Pollen-specific leucine-rich repeat extensin-like protein 1 (Precursor) GN=PEX1 OS=Arabidopsis thaliana (Mouse-ear cress) PE=2 SV=1	R	General function prediction only	TPA: hypothetical protein ZEAMMB73_874072 [Zea mays]
AC201815.4_FG001	--	--	Cellular Component: mitochondrion (GO:0005739);; Biological Process: xylem and phloem pattern formation (GO:0010051);; Biological Process: mRNA modification (GO:0016556);; Biological Process: single-organism developmental process (GO:0044767);; Biological Process: system development (GO:0048731);;	--	--	[R]	General function prediction only	PPR repeat;; PPR repeat family;; Pentatricopeptide repeat domain;; PPR repeat;; Tetratricopeptide repeat	Pentatricopeptide repeat-containing protein At1g03540 GN=PCMP-E4 OS=Arabidopsis thaliana (Mouse-ear cress) PE=2 SV=1	R	General function prediction only	hypothetical protein ZEAMMB73_188982 [Zea mays]
AC202073.4_FG001	--	--	Molecular Function: calmodulin binding (GO:0005516);;	--	--	--	--	Calmodulin binding protein-like	--	R	General function prediction only	TPA: hypothetical protein ZEAMMB73_949812 [Zea mays]
AC202107.3_FG001	--	--	--	--	--	--	--	--	--	--	--	hypothetical protein ZEAMMB73_774779 [Zea mays]
AC202185.4_FG004	--	--	Biological Process: response to heat (GO:0009408);; Cellular Component: plastid (GO:0009536);; Cellular Component: intracellular membrane-bounded organelle (GO:0043231);; Cellular Component: cytoplasmic part (GO:0044444);;	--	--	--	--	Hsp20/alpha crystallin family	25.3 kDa heat shock protein, chloroplastic (Precursor) GN=HSP25.3 OS=Arabidopsis thaliana (Mouse-ear cress) PE=2 SV=1	O	Posttranslational modification, protein turnover, chaperones	uncharacterized protein LOC100382734 [Zea mays]
AC202435.3_FG003	[R]	General function prediction only	Molecular Function: DNA binding (GO:0003677);; Molecular Function: sequence-specific DNA binding transcription factor activity (GO:0003700);; Molecular Function: acid phosphatase activity (GO:0003993);; Molecular Function: protein serine/threonine phosphatase activity (GO:0004722);; Cellular Component: extracellular region (GO:0005576);; Cellular Component: nucleus (GO:0005634);; Cellular Compone…	K14379|0|zma:103646587|purple acid phosphatase 3-like; K14379 tartrate-resistant acid phosphatase type 5 [EC:3.1.3.2] (A)	Riboflavin metabolism (ko00740)	[O]	Posttranslational modification, protein turnover, chaperones	Calcineurin-like phosphoesterase	Purple acid phosphatase 3 (Precursor) GN=PAP3 OS=Arabidopsis thaliana (Mouse-ear cress) PE=2 SV=1	R	General function prediction only	TPA: hypothetical protein ZEAMMB73_050732 [Zea mays]
AC202439.3_FG001	--	--	--	--	--	--	--	--	--	S	Function unknown	hypothetical protein ZEAMMB73_771266 [Zea mays]
AC202439.3_FG006	[ER]	Amino acid transport and metabolism;; General function prediction only	Cellular Component: plasma membrane (GO:0005886);; Biological Process: cellular response to nitrogen starvation (GO:0006995);; Molecular Function: urea transmembrane transporter activity (GO:0015204);; Molecular Function: solute:sodium symporter activity (GO:0015370);; Cellular Component: integral component of membrane (GO:0016021);; Biological Process: sodium ion transmembrane transport (GO:0035…	--	--	[E]	Amino acid transport and metabolism	Sodium:solute symporter family	Urea-proton symporter DUR3 OS=Oryza sativa subsp. japonica (Rice) PE=1 SV=1	S	Function unknown	hypothetical protein ZEAMMB73_995199 [Zea mays]
AC202864.3_FG002	--	--	Molecular Function: sequence-specific DNA binding transcription factor activity (GO:0003700);; Cellular Component: nucleus (GO:0005634);; Biological Process: regulation of transcription, DNA-templated (GO:0006355);; Biological Process: circadian rhythm (GO:0007623);; Molecular Function: zinc ion binding (GO:0008270);; Biological Process: seed germination (GO:0009845);; Molecular Function: sequenc…	--	--	[K]	Transcription	GATA zinc finger	GATA transcription factor 12 GN=GATA12 OS=Arabidopsis thaliana (Mouse-ear cress) PE=2 SV=1	K	Transcription	uncharacterized protein LOC100279625 [Zea mays]
AC202915.3_FG002	--	--	Molecular Function: catalytic activity (GO:0003824);; Cellular Component: mitochondrion (GO:0005739);; Biological Process: metabolic process (GO:0008152);; Cellular Component: plastid (GO:0009536);;	--	--	--	--	Histidine phosphatase superfamily (branch 1)	Leucine-rich repeat extensin-like protein 5 (Precursor) GN=LRX5 OS=Arabidopsis thaliana (Mouse-ear cress) PE=2 SV=2	G	Carbohydrate transport and metabolism	hypothetical protein ZEAMMB73_958380 [Zea mays]
AC202950.3_FG008	--	--	--	--	--	--	--	--	--	K	Transcription	putative NAC domain transcription factor superfamily protein [Zea mays]
AC203019.3_FG001	[J]	Translation, ribosomal structure and biogenesis	Cellular Component: mitochondrion (GO:0005739);; Cellular Component: endosome (GO:0005768);; Cellular Component: Golgi apparatus (GO:0005794);; Cellular Component: trans-Golgi network (GO:0005802);; Biological Process: protein glycosylation (GO:0006486);; Biological Process: cytoskeleton organization (GO:0007010);; Molecular Function: galactosyltransferase activity (GO:0008378);; Biological Proce…	--	--	[G]	Carbohydrate transport and metabolism	Galactoside-binding lectin	Probable beta-1,3-galactosyltransferase 18 GN=B3GALT18 OS=Arabidopsis thaliana (Mouse-ear cress) PE=2 SV=1	G	Carbohydrate transport and metabolism	TPA: hypothetical protein ZEAMMB73_425839 [Zea mays]
AC203048.3_FG001	--	--	Cellular Component: nucleus (GO:0005634);; Biological Process: embryo development ending in seed dormancy (GO:0009793);;	--	--	--	--	--	--	S	Function unknown	hypothetical protein ZEAMMB73_641090 [Zea mays]
AC203173.3_FG004	[J]	Translation, ribosomal structure and biogenesis	Molecular Function: translation elongation factor activity (GO:0003746);; Molecular Function: GTPase activity (GO:0003924);; Molecular Function: copper ion binding (GO:0005507);; Molecular Function: GTP binding (GO:0005525);; Cellular Component: nucleolus (GO:0005730);; Cellular Component: mitochondrion (GO:0005739);; Cellular Component: cytosol (GO:0005829);; Cellular Component: plasma membrane …	K03234|0|zma:100285098|cl2727_2b; LOC100285098; K03234 elongation factor 2 (A)	--	[J]	Translation, ribosomal structure and biogenesis	Elongation factor Tu GTP binding domain;; Elongation factor G, domain IV;; Elongation factor G C-terminus;; Elongation factor Tu domain 2;; Elongation Factor G, domain II	Elongation factor 2 OS=Beta vulgaris (Sugar beet) PE=2 SV=1	J	Translation, ribosomal structure and biogenesis	putative translation elongation factor family protein [Zea mays]
AC203294.3_FG012	--	--	Biological Process: MAPK cascade (GO:0000165);; Molecular Function: protein binding (GO:0005515);; Cellular Component: nucleus (GO:0005634);; Biological Process: cellular response to nitrogen starvation (GO:0006995);; Cellular Component: chloroplast (GO:0009507);; Biological Process: salicylic acid biosynthetic process (GO:0009697);; Biological Process: defense response to bacterium, incompatible…	--	--	--	--	VQ motif	Sigma factor binding protein 1, chloroplastic (Precursor) GN=SIB1 OS=Arabidopsis thaliana (Mouse-ear cress) PE=1 SV=1	R	General function prediction only	hypothetical protein ZEAMMB73_755935, partial [Zea mays]
AC203307.4_FG001	[S]	Function unknown	Cellular Component: intracellular membrane-bounded organelle (GO:0043231);; Cellular Component: cytoplasmic part (GO:0044444);;	--	--	--	--	--	Formin-like protein 18 (Precursor) GN=B1160F02.7 OS=Oryza sativa subsp. japonica (Rice) PE=2 SV=1	S	Function unknown	hypothetical protein ZEAMMB73_526994 [Zea mays]
AC203394.3_FG004	--	--	--	--	--	--	--	--	Auxin response factor 13 GN=OSJNBa0039K24.27 OS=Oryza sativa subsp. japonica (Rice) PE=2 SV=2	K	Transcription	TPA: hypothetical protein ZEAMMB73_538732 [Zea mays]
AC203535.4_FG001	[KAD]	Transcription;; RNA processing and modification;; Cell cycle control, cell division, chromosome partitioning	Biological Process: mitotic cell cycle (GO:0000278);; Molecular Function: DNA binding (GO:0003677);; Molecular Function: chromatin binding (GO:0003682);; Molecular Function: sequence-specific DNA binding transcription factor activity (GO:0003700);; Molecular Function: acid phosphatase activity (GO:0003993);; Molecular Function: protein binding (GO:0005515);; Cellular Component: nucleus (GO:000563…	K12860|0|zma:541962|myb2, CDC5; myb2; K12860 pre-mRNA-splicing factor CDC5/CEF1 (A)	Spliceosome (ko03040)	[AD]	RNA processing and modification;; Cell cycle control, cell division, chromosome partitioning	pre-mRNA splicing factor component;; Myb-like DNA-binding domain;; Myb-like DNA-binding domain	Cell division cycle 5-like protein GN=F21M12.15 OS=Arabidopsis thaliana (Mouse-ear cress) PE=1 SV=2	T	Signal transduction mechanisms	TPA: myb transcription factor2 [Zea mays]
AC203535.4_FG002	--	--	Molecular Function: DNA binding (GO:0003677);; Molecular Function: binding (GO:0005488);; Biological Process: transcription, DNA-templated (GO:0006351);; Biological Process: regulation of transcription, DNA-templated (GO:0006355);; Biological Process: response to stress (GO:0006950);; Biological Process: signal transduction (GO:0007165);; Biological Process: multicellular organismal development (…	--	--	--	--	No apical meristem (NAM) protein	NAC transcription factor ONAC010 OS=Oryza sativa subsp. japonica (Rice) PE=2 SV=1	T	Signal transduction mechanisms	TPA: putative NAC domain transcription factor superfamily protein [Zea mays]
AC203535.4_FG004	[PR]	Inorganic ion transport and metabolism;; General function prediction only	Molecular Function: binding (GO:0005488);; Cellular Component: chloroplast thylakoid membrane (GO:0009535);; Cellular Component: chloroplast envelope (GO:0009941);; Cellular Component: membrane (GO:0016020);; Biological Process: cellular component organization (GO:0016043);; Molecular Function: oxidoreductase activity (GO:0016491);; Molecular Function: hydrolase activity (GO:0016787);; Biological…	--	--	--	--	Rieske-like [2Fe-2S] domain	Sulfated surface glycoprotein 185 (Precursor) OS=Volvox carteri (Green alga) PE=1 SV=1	T	Signal transduction mechanisms	TPA: hypothetical protein ZEAMMB73_342569 [Zea mays]
AC203535.4_FG006	--	--	Cellular Component: cell part (GO:0044464);;	--	--	--	--	--	Formin-like protein 16 (Precursor) GN=OsJ_008039 OS=Oryza sativa subsp. japonica (Rice) PE=2 SV=1	T	Signal transduction mechanisms	TPA: hypothetical protein ZEAMMB73_932702 [Zea mays]
AC203535.4_FG007	[RTKL]	General function prediction only;; Signal transduction mechanisms;; Transcription;; Replication, recombination and repair	Biological Process: mitotic cell cycle (GO:0000278);; Biological Process: cytokinesis (GO:0000910);; Molecular Function: protein serine/threonine kinase activity (GO:0004674);; Molecular Function: protein tyrosine kinase activity (GO:0004713);; Molecular Function: protein binding (GO:0005515);; Molecular Function: ATP binding (GO:0005524);; Cellular Component: nucleus (GO:0005634);; Cellular Comp…	K08819|0|zma:103630299|probable serine/threonine-protein kinase At1g54610; K08819 cyclin-dependent kinase 12/13 [EC:2.7.11.22 2.7.11.23] (A)	--	[D]	Cell cycle control, cell division, chromosome partitioning	Protein kinase domain;; Protein tyrosine kinase	Probable serine/threonine-protein kinase At1g54610 GN=At1g54610 OS=Arabidopsis thaliana (Mouse-ear cress) PE=1 SV=1	T	Signal transduction mechanisms	putative protein kinase superfamily protein [Zea mays]
AC203570.4_FG005	[N]	Cell motility	Biological Process: metabolic process (GO:0008152);; Cellular Component: plastid (GO:0009536);;	K17398|1.11914e-120|zma:100278365|uncharacterized LOC100278365; K17398 DNA (cytosine-5)-methyltransferase 3A [EC:2.1.1.37] (A)	Cysteine and methionine metabolism (ko00270)	--	--	PWWP domain	Arginine/serine-rich protein 45 GN=F19K19.9 OS=Arabidopsis thaliana (Mouse-ear cress) PE=1 SV=1	S	Function unknown	hypothetical protein ZEAMMB73_109875 [Zea mays]
AC203571.3_FG001	--	--	Cellular Component: membrane (GO:0016020);; Cellular Component: intracellular membrane-bounded organelle (GO:0043231);; Biological Process: single-organism cellular process (GO:0044763);; Biological Process: regulation of cellular process (GO:0050794);;	--	--	--	--	--	Formin-like protein 16 (Precursor) GN=OsJ_008039 OS=Oryza sativa subsp. japonica (Rice) PE=2 SV=1	S	Function unknown	uncharacterized protein LOC100275376 [Zea mays]
AC203754.4_FG008	[E]	Amino acid transport and metabolism	Molecular Function: glutamate 5-kinase activity (GO:0004349);; Molecular Function: glutamate-5-semialdehyde dehydrogenase activity (GO:0004350);; Molecular Function: ATP binding (GO:0005524);; Cellular Component: mitochondrion (GO:0005739);; Cellular Component: cytosol (GO:0005829);; Biological Process: response to oxidative stress (GO:0006979);; Biological Process: response to desiccation (GO:00…	K12657|0|sita:101765114|delta-1-pyrroline-5-carboxylate synthase-like; K12657 delta-1-pyrroline-5-carboxylate synthetase [EC:2.7.2.11 1.2.1.41] (A)	Arginine and proline metabolism (ko00330);; Biosynthesis of amino acids (ko01230)	[E]	Amino acid transport and metabolism	Amino acid kinase family	Gamma-glutamyl phosphate reductase GN=OJ1651_D06.9 OS=Oryza sativa subsp. japonica (Rice) PE=2 SV=2	E	Amino acid transport and metabolism	hypothetical protein ZEAMMB73_284633, partial [Zea mays]
AC203761.3_FG002	[L]	Replication, recombination and repair	Molecular Function: DNA binding (GO:0003677);; Molecular Function: DNA topoisomerase type I activity (GO:0003917);; Cellular Component: chromosome (GO:0005694);; Cellular Component: mitochondrion (GO:0005739);; Biological Process: DNA topological change (GO:0006265);; Biological Process: pyrimidine ribonucleotide biosynthetic process (GO:0009220);;	--	--	[L]	Replication, recombination and repair	DNA topoisomerase;; Toprim domain	--	L	Replication, recombination and repair	hypothetical protein ZEAMMB73_104907 [Zea mays]
AC203841.3_FG002	--	--	Biological Process: mitochondrial RNA metabolic process (GO:0000959);; Molecular Function: endonuclease activity (GO:0004519);; Cellular Component: chloroplast (GO:0009507);; Biological Process: plastid organization (GO:0009657);; Biological Process: embryo development ending in seed dormancy (GO:0009793);; Biological Process: phloem or xylem histogenesis (GO:0010087);; Biological Process: leaf v…	--	--	[R]	General function prediction only	PPR repeat family;; PPR repeat;; Pentatricopeptide repeat domain;; PPR repeat;; DYW family of nucleic acid deaminases;; Tetratricopeptide repeat	Pentatricopeptide repeat-containing protein At3g63370 GN=PCMP-H83 OS=Arabidopsis thaliana (Mouse-ear cress) PE=2 SV=2	S	Function unknown	hypothetical protein ZEAMMB73_242801 [Zea mays]
AC203841.3_FG009	[S]	Function unknown	Biological Process: calcium ion transport (GO:0006816);; Biological Process: intra-Golgi vesicle-mediated transport (GO:0006891);; Biological Process: membrane fusion (GO:0006944);; Biological Process: Golgi organization (GO:0007030);; Biological Process: response to salt stress (GO:0009651);; Cellular Component: membrane (GO:0016020);; Cellular Component: cytoplasmic membrane-bounded vesicle (GO…	--	--	[S]	Function unknown	Per1-like	--	S	Function unknown	hypothetical protein ZEAMMB73_490076 [Zea mays]
AC203862.4_FG001	--	--	Cellular Component: lytic vacuole (GO:0000323);; Molecular Function: cysteine-type endopeptidase activity (GO:0004197);; Biological Process: proteolysis (GO:0006508);; Molecular Function: peptidase activity (GO:0008233);; Biological Process: macromolecule metabolic process (GO:0043170);; Biological Process: primary metabolic process (GO:0044238);;	K01369|0|zma:100192667|hypothetical protein; K01369 legumain [EC:3.4.22.34] (A)	--	[O]	Posttranslational modification, protein turnover, chaperones	Peptidase C13 family	Vacuolar-processing enzyme (Precursor) OS=Citrus sinensis (Sweet orange) PE=2 SV=1	O	Posttranslational modification, protein turnover, chaperones	uncharacterized protein LOC100192667 precursor [Zea mays]
AC203862.4_FG002	--	--	--	--	--	--	--	PWWP domain	Uncharacterized protein At1g51745 GN=At1g51745 OS=Arabidopsis thaliana (Mouse-ear cress) PE=2 SV=2	O	Posttranslational modification, protein turnover, chaperones	hypothetical protein ZEAMMB73_344943 [Zea mays]
AC203865.3_FG001	--	--	Biological Process: microtubule cytoskeleton organization (GO:0000226);; Biological Process: telomere maintenance (GO:0000723);; Cellular Component: nucleus (GO:0005634);; Biological Process: DNA replication (GO:0006260);; Biological Process: chromatin silencing (GO:0006342);; Biological Process: cell proliferation (GO:0008283);; Biological Process: regulation of meristem structural organization …	--	--	[P]	Inorganic ion transport and metabolism	Tesmin/TSO1-like CXC domain, cysteine-rich domain	Protein tesmin/TSO1-like CXC 2 OS=Arabidopsis thaliana (Mouse-ear cress) PE=1 SV=1	P	Inorganic ion transport and metabolism	uncharacterized protein LOC100217281 [Zea mays]
AC203900.3_FG006	--	--	Molecular Function: protein kinase activity (GO:0004672);; Molecular Function: binding (GO:0005488);; Cellular Component: plasma membrane (GO:0005886);; Biological Process: polysaccharide metabolic process (GO:0005976);; Biological Process: DNA metabolic process (GO:0006259);; Biological Process: protein phosphorylation (GO:0006468);; Biological Process: defense response (GO:0006952);; Biological…	--	--	[R]	General function prediction only	Leucine rich repeat;; Leucine Rich repeats (2 copies);; Leucine Rich Repeat;; Leucine Rich repeat;; Leucine rich repeat	Probable LRR receptor-like serine/threonine-protein kinase At4g36180 (Precursor) GN=At4g36180 OS=Arabidopsis thaliana (Mouse-ear cress) PE=1 SV=1	R	General function prediction only	TPA: hypothetical protein ZEAMMB73_454577 [Zea mays]
AC203909.3_FG006	[Z]	Cytoskeleton	Biological Process: polysaccharide biosynthetic process (GO:0000271);; Molecular Function: GTPase activity (GO:0003924);; Molecular Function: structural constituent of cytoskeleton (GO:0005200);; Molecular Function: GTP binding (GO:0005525);; Cellular Component: cell wall (GO:0005618);; Cellular Component: vacuolar membrane (GO:0005774);; Cellular Component: microtubule (GO:0005874);; Cellular Co…	K07375|1.99734e-79|zma:103655206|tubulin beta-7 chain-like; K07375 tubulin beta (A)	Phagosome (ko04145)	[Z]	Cytoskeleton	Tubulin/FtsZ family, GTPase domain	Tubulin beta-7 chain GN=TUBB7 OS=Zea mays (Maize) PE=1 SV=1	R	General function prediction only	hypothetical protein ZEAMMB73_424068 [Zea mays]
AC203957.3_FG004	--	--	Molecular Function: sequence-specific DNA binding transcription factor activity (GO:0003700);; Cellular Component: nucleus (GO:0005634);; Cellular Component: cytoplasm (GO:0005737);; Biological Process: regulation of transcription, DNA-templated (GO:0006355);; Biological Process: regulation of cellular amino acid metabolic process (GO:0006521);; Biological Process: cellular response to starvation…	--	--	--	--	bZIP transcription factor;; Basic region leucine zipper	Ocs element-binding factor 1 GN=OBF1 OS=Zea mays (Maize) PE=2 SV=2	K	Transcription	uncharacterized protein LOC100381716 [Zea mays]
AC203966.5_FG003	--	--	Biological Process: cellular process (GO:0009987);; Cellular Component: cytoplasmic membrane-bounded vesicle (GO:0016023);; Molecular Function: kinase activity (GO:0016301);; Biological Process: phosphorylation (GO:0016310);; Cellular Component: cell part (GO:0044464);;	--	--	--	--	Domain of unknown function (DUF303)	Probable carbohydrate esterase At4g34215 GN=At4g34215 OS=Arabidopsis thaliana (Mouse-ear cress) PE=1 SV=2	R	General function prediction only	TPA: hypothetical protein ZEAMMB73_890704 [Zea mays]
AC203966.5_FG005	[R]	General function prediction only	Molecular Function: iron ion binding (GO:0005506);; Cellular Component: cytoplasm (GO:0005737);; Biological Process: fatty acid catabolic process (GO:0009062);; Biological Process: response to red or far red light (GO:0009639);; Biological Process: gibberellin biosynthetic process (GO:0009686);; Biological Process: response to gibberellin (GO:0009739);; Biological Process: flavonoid biosynthetic …	K05282|0|zma:100856970|gibberellin 20 oxidase 1; K05282 gibberellin 20-oxidase [EC:1.14.11.12] (A)	Diterpenoid biosynthesis (ko00904)	[QR]	Secondary metabolites biosynthesis, transport and catabolism;; General function prediction only	2OG-Fe(II) oxygenase superfamily;; non-haem dioxygenase in morphine synthesis N-terminal	Gibberellin 20 oxidase 1-B GN=GA20ox1B OS=Triticum aestivum (Wheat) PE=2 SV=1	R	General function prediction only	gibberellin 20 oxidase 1 [Zea mays]
AC203972.3_FG001	[S]	Function unknown	Molecular Function: binding (GO:0005488);; Biological Process: defense response (GO:0006952);; Molecular Function: ADP binding (GO:0043531);; Cellular Component: cell part (GO:0044464);;	K13457|0|zma:103640983|disease resistance protein RPM1-like; K13457 disease resistance protein RPM1 (A)	Plant-pathogen interaction (ko04626)	[T]	Signal transduction mechanisms	NB-ARC domain;; Leucine Rich repeats (2 copies);; Leucine rich repeat;; AAA domain	Disease resistance protein RPM1 GN=F17A9.20 OS=Arabidopsis thaliana (Mouse-ear cress) PE=1 SV=1	T	Signal transduction mechanisms	hypothetical protein ZEAMMB73_417622 [Zea mays]
AC203985.4_FG001	[G]	Carbohydrate transport and metabolism	Molecular Function: sugar:proton symporter activity (GO:0005351);; Cellular Component: cytoplasm (GO:0005737);; Cellular Component: mitochondrion (GO:0005739);; Biological Process: carbohydrate transport (GO:0008643);; Biological Process: trichoblast differentiation (GO:0010054);; Molecular Function: glycerol-3-phosphate transmembrane transporter activity (GO:0015169);; Biological Process: polyol…	K13783|0|zma:103641279|putative glycerol-3-phosphate transporter 1; K13783 MFS transporter, OPA family, solute carrier family 37 (glycerol-3-phosphate transporter), member 1/2 (A)	--	[G]	Carbohydrate transport and metabolism	Major Facilitator Superfamily;; Sugar (and other) transporter	Putative glycerol-3-phosphate transporter 1 GN=At3g47420 OS=Arabidopsis thaliana (Mouse-ear cress) PE=2 SV=1	G	Carbohydrate transport and metabolism	hypothetical protein ZEAMMB73_842033 [Zea mays]
AC203985.4_FG005	--	--	Molecular Function: DNA binding (GO:0003677);; Molecular Function: sequence-specific DNA binding transcription factor activity (GO:0003700);; Cellular Component: nucleus (GO:0005634);; Cellular Component: cytoplasm (GO:0005737);; Biological Process: regulation of transcription, DNA-templated (GO:0006355);; Biological Process: protein folding (GO:0006457);; Biological Process: protein acetylation …	K09549|3.39361e-101|zma:100282755|prefoldin subunit 2; K09549 prefoldin subunit 2 (A)	--	[O]	Posttranslational modification, protein turnover, chaperones	Prefoldin subunit	Probable prefoldin subunit 2 GN=At3g22480 OS=Arabidopsis thaliana (Mouse-ear cress) PE=2 SV=1	O	Posttranslational modification, protein turnover, chaperones	prefoldin subunit 2 [Zea mays]
AC203986.3_FG013	--	--	--	--	--	--	--	--	Proline-rich receptor-like protein kinase PERK14 GN=PERK14 OS=Arabidopsis thaliana (Mouse-ear cress) PE=2 SV=1	--	--	TPA: hypothetical protein ZEAMMB73_168236 [Zea mays]
AC203989.4_FG001	--	--	Biological Process: mRNA processing (GO:0006397);; Biological Process: negative regulation of flower development (GO:0009910);; Molecular Function: cysteamine dioxygenase activity (GO:0047800);; Biological Process: maintenance of floral organ identity (GO:0048497);; Biological Process: regulation of timing of transition from vegetative to reproductive phase (GO:0048510);; Biological Process: oxid…	K10712|5.81177e-159|zma:103640631|2-aminoethanethiol dioxygenase-like; K10712 cysteamine dioxygenase [EC:1.13.11.19] (A)	Taurine and hypotaurine metabolism (ko00430)	[S]	Function unknown	Protein of unknown function (DUF1637)	Chitin-binding lectin 1 (Precursor) OS=Solanum tuberosum (Potato) PE=1 SV=2	S	Function unknown	TPA: hypothetical protein ZEAMMB73_943532 [Zea mays]
AC204050.4_FG006	[RTKL]	General function prediction only;; Signal transduction mechanisms;; Transcription;; Replication, recombination and repair	Biological Process: microtubule cytoskeleton organization (GO:0000226);; Biological Process: cytokinesis by cell plate formation (GO:0000911);; Molecular Function: protein serine/threonine kinase activity (GO:0004674);; Molecular Function: binding (GO:0005488);; Molecular Function: ATP binding (GO:0005524);; Cellular Component: nucleus (GO:0005634);; Cellular Component: mitochondrion (GO:0005739)…	--	--	[T]	Signal transduction mechanisms	Protein kinase domain;; Protein tyrosine kinase;; Kinase-like	Mitogen-activated protein kinase kinase kinase NPK1 GN=NPK1 OS=Nicotiana tabacum (Common tobacco) PE=1 SV=1	T	Signal transduction mechanisms	hypothetical protein ZEAMMB73_617627 [Zea mays]
AC204277.3_FG006	--	--	Cellular Component: endosome (GO:0005768);; Cellular Component: vacuolar membrane (GO:0005774);; Cellular Component: Golgi apparatus (GO:0005794);; Cellular Component: trans-Golgi network (GO:0005802);; Biological Process: polysaccharide metabolic process (GO:0005976);; Biological Process: response to stress (GO:0006950);; Biological Process: multicellular organismal development (GO:0007275);; Mo…	--	--	--	--	Putative S-adenosyl-L-methionine-dependent methyltransferase	Probable methyltransferase PMT23 GN=At2g40280 OS=Arabidopsis thaliana (Mouse-ear cress) PE=1 SV=2	R	General function prediction only	uncharacterized protein LOC100383917 [Zea mays]
AC204292.4_FG002	--	--	Biological Process: regulation of transcription, DNA-templated (GO:0006355);; Biological Process: chloroplast RNA processing (GO:0031425);; Biological Process: polycistronic mRNA processing (GO:0031426);; Biological Process: posttranscriptional gene silencing by RNA (GO:0035194);; Cellular Component: intracellular membrane-bounded organelle (GO:0043231);; Biological Process: macromolecule modific…	--	--	[R]	General function prediction only	PPR repeat;; PPR repeat family;; PPR repeat;; Pentatricopeptide repeat domain;; DYW family of nucleic acid deaminases;; Tetratricopeptide repeat	Pentatricopeptide repeat-containing protein At1g20230 GN=PCMP-H21 OS=Arabidopsis thaliana (Mouse-ear cress) PE=2 SV=2	S	Function unknown	hypothetical protein ZEAMMB73_798524 [Zea mays]
AC204292.4_FG003	--	--	--	--	--	--	--	C2 domain	Arginine/serine-rich protein 45 GN=F19K19.9 OS=Arabidopsis thaliana (Mouse-ear cress) PE=1 SV=1	S	Function unknown	hypothetical protein ZEAMMB73_790193 [Zea mays]
AC204359.3_FG005	--	--	Molecular Function: nucleotide-sugar transmembrane transporter activity (GO:0005338);; Cellular Component: endosome (GO:0005768);; Cellular Component: Golgi apparatus (GO:0005794);; Cellular Component: trans-Golgi network (GO:0005802);; Cellular Component: plasma membrane (GO:0005886);; Biological Process: purine nucleobase transport (GO:0006863);; Biological Process: pollen exine formation (GO:0…	--	--	[GE]	Carbohydrate transport and metabolism;; Amino acid transport and metabolism	Triose-phosphate Transporter family;; UAA transporter family	Probable sugar phosphate/phosphate translocator At2g25520 GN=At2g25520 OS=Arabidopsis thaliana (Mouse-ear cress) PE=1 SV=1	G	Carbohydrate transport and metabolism	uncharacterized protein LOC100192498 [Zea mays]
AC204502.4_FG006	--	--	Cellular Component: mitochondrion (GO:0005739);;	--	--	--	--	Transcriptional repressor, ovate;; DNA-binding domain	Arginine/serine-rich protein 45 GN=F19K19.9 OS=Arabidopsis thaliana (Mouse-ear cress) PE=1 SV=1	R	General function prediction only	hypothetical protein ZEAMMB73_342616 [Zea mays]
AC204530.4_FG002	--	--	Cellular Component: mitochondrial outer membrane (GO:0005741);; Biological Process: cell adhesion (GO:0007155);; Cellular Component: plastid (GO:0009536);; Biological Process: organ morphogenesis (GO:0009887);; Biological Process: trichome morphogenesis (GO:0010090);; Biological Process: vegetative to reproductive phase transition of meristem (GO:0010228);; Cellular Component: cytoplasmic membran…	K18158|0|zma:100277863|pco097891; LOC100277863; K18158 nuclear control of ATPase protein 2 (A)	--	--	--	ATP synthase regulation protein NCA2	--	U	Intracellular trafficking, secretion, and vesicular transport	uncharacterized protein LOC100277863 [Zea mays]
AC204530.4_FG006	[S]	Function unknown	Molecular Function: actin monomer binding (GO:0003785);; Molecular Function: ATP binding (GO:0005524);; Cellular Component: nucleus (GO:0005634);; Cellular Component: cytosol (GO:0005829);; Biological Process: N-terminal protein myristoylation (GO:0006499);; Biological Process: establishment of tissue polarity (GO:0007164);; Biological Process: plant-type cell wall modification (GO:0009827);; Bio…	K00889|0|zma:103635048|phosphatidylinositol 4-phosphate 5-kinase 6-like; K00889 1-phosphatidylinositol-4-phosphate 5-kinase [EC:2.7.1.68] (A)	Inositol phosphate metabolism (ko00562);; Phosphatidylinositol signaling system (ko04070);; Endocytosis (ko04144)	[T]	Signal transduction mechanisms	MORN repeat;; Phosphatidylinositol-4-phosphate 5-Kinase	Phosphatidylinositol 4-phosphate 5-kinase 6 GN=PIP5K6 OS=Arabidopsis thaliana (Mouse-ear cress) PE=2 SV=1	U	Intracellular trafficking, secretion, and vesicular transport	TPA: putative phosphatidylinositol-4-phosphate 5-kinase family protein, partial [Zea mays]
AC204539.4_FG002	--	--	Cellular Component: plastid (GO:0009536);;	--	--	--	--	--	--	S	Function unknown	TPA: hypothetical protein ZEAMMB73_285088 [Zea mays]
AC204611.4_FG001	[E]	Amino acid transport and metabolism	Molecular Function: catalytic activity (GO:0003824);; Biological Process: metabolic process (GO:0008152);; Molecular Function: pyridoxal phosphate binding (GO:0030170);;	--	--	[H]	Coenzyme transport and metabolism	--	Arginine/serine-rich protein 45 GN=F19K19.9 OS=Arabidopsis thaliana (Mouse-ear cress) PE=1 SV=1	H	Coenzyme transport and metabolism	uncharacterized protein LOC100381730 [Zea mays]
AC204619.3_FG003	--	--	Biological Process: cell morphogenesis (GO:0000902);; Cellular Component: plant-type cell wall (GO:0009505);; Biological Process: trichoblast differentiation (GO:0010054);; Cellular Component: cytoplasmic membrane-bounded vesicle (GO:0016023);; Biological Process: cell growth (GO:0016049);; Biological Process: cell development (GO:0048468);; Biological Process: developmental growth involved in mo…	--	--	--	--	--	Leucine-rich repeat extensin-like protein 1 (Precursor) GN=LRX1 OS=Arabidopsis thaliana (Mouse-ear cress) PE=1 SV=1	R	General function prediction only	uncharacterized protein LOC100277199 precursor [Zea mays]
AC204711.3_FG002	--	--	Molecular Function: catalytic activity (GO:0003824);; Molecular Function: hydrolase activity, hydrolyzing O-glycosyl compounds (GO:0004553);; Cellular Component: mitochondrion (GO:0005739);; Biological Process: carbohydrate metabolic process (GO:0005975);; Biological Process: macromolecule metabolic process (GO:0043170);; Cellular Component: intracellular organelle (GO:0043229);; Biological Proce…	--	--	--	--	Glycosyl hydrolase family 10	Leucine-rich repeat extensin-like protein 5 (Precursor) GN=LRX5 OS=Arabidopsis thaliana (Mouse-ear cress) PE=2 SV=2	R	General function prediction only	hypothetical protein ZEAMMB73_662182 [Zea mays]
AC204712.3_FG002	--	--	Cellular Component: plastid (GO:0009536);;	--	--	--	--	--	--	S	Function unknown	TPA: hypothetical protein ZEAMMB73_458437 [Zea mays]
AC204868.3_FG004	--	--	Biological Process: cellular process (GO:0009987);; Molecular Function: metal ion binding (GO:0046872);; Cellular Component: cell periphery (GO:0071944);;	--	--	--	--	F-box-like;; F-box domain	F-box/kelch-repeat protein At5g26960 GN=At5g26960 OS=Arabidopsis thaliana (Mouse-ear cress) PE=2 SV=1	R	General function prediction only	putative F-box containing family protein [Zea mays]
AC205008.4_FG002	[P]	Inorganic ion transport and metabolism	Biological Process: transition metal ion transport (GO:0000041);; Molecular Function: zinc ion transmembrane transporter activity (GO:0005385);; Molecular Function: protein binding (GO:0005515);; Molecular Function: ATP binding (GO:0005524);; Cellular Component: vacuolar membrane (GO:0005774);; Cellular Component: cytosol (GO:0005829);; Cellular Component: plasma membrane (GO:0005886);; Biologica…	K01534|0|zma:103647209|putative inactive cadmium/zinc-transporting ATPase HMA3; K01534 Cd2+/Zn2+-exporting ATPase [EC:3.6.3.3 3.6.3.5] (A)	--	[P]	Inorganic ion transport and metabolism	E1-E2 ATPase;; haloacid dehalogenase-like hydrolase;; haloacid dehalogenase-like hydrolase	Putative cadmium/zinc-transporting ATPase HMA4 GN=HMA4 OS=Arabidopsis thaliana (Mouse-ear cress) PE=1 SV=2	P	Inorganic ion transport and metabolism	TPA: hypothetical protein ZEAMMB73_622637 [Zea mays]
AC205057.3_FG002	--	--	Cellular Component: plastid (GO:0009536);; Biological Process: cellular process (GO:0009987);; Cellular Component: intracellular membrane-bounded organelle (GO:0043231);;	--	--	--	--	Plant protein of unknown function (DUF868)	Arginine/serine-rich protein 45 GN=F19K19.9 OS=Arabidopsis thaliana (Mouse-ear cress) PE=1 SV=1	L	Replication, recombination and repair	uncharacterized protein LOC100216973 [Zea mays]
AC205122.4_FG003	[R]	General function prediction only	Molecular Function: hydrolase activity, hydrolyzing O-glycosyl compounds (GO:0004553);; Molecular Function: phospholipid binding (GO:0005543);; Cellular Component: vacuole (GO:0005773);; Cellular Component: endoplasmic reticulum (GO:0005783);; Cellular Component: Golgi apparatus (GO:0005794);; Cellular Component: plasma membrane (GO:0005886);; Biological Process: carbohydrate metabolic process (G…	--	--	[R]	General function prediction only	Zinc-binding;; C2 domain	Probable ADP-ribosylation factor GTPase-activating protein AGD11 GN=AGD11 OS=Arabidopsis thaliana (Mouse-ear cress) PE=2 SV=1	S	Function unknown	TPA: hypothetical protein ZEAMMB73_829423 [Zea mays]
AC205326.3_FG002	--	--	Molecular Function: DNA binding (GO:0003677);; Molecular Function: chromatin binding (GO:0003682);;	K09422|0|zma:100382779|uncharacterized LOC100382779; K09422 myb proto-oncogene protein, plant (A)	--	--	--	--	--	K	Transcription	hypothetical protein ZEAMMB73_163192 [Zea mays]
AC205362.4_FG002	--	--	Cellular Component: integral component of plasma membrane (GO:0005887);; Biological Process: protein targeting to membrane (GO:0006612);; Biological Process: water transport (GO:0006833);; Biological Process: response to nematode (GO:0009624);; Biological Process: response to salt stress (GO:0009651);; Biological Process: response to fructose (GO:0009750);; Biological Process: positive regulation…	--	--	[E]	Amino acid transport and metabolism	Transmembrane amino acid transporter protein	Amino acid permease 6 GN=AAP6 OS=Arabidopsis thaliana (Mouse-ear cress) PE=1 SV=1	E	Amino acid transport and metabolism	unknown [Zea mays]
AC205376.4_FG003	--	--	Biological Process: response to cold (GO:0009409);; Biological Process: response to water deprivation (GO:0009414);; Cellular Component: chloroplast thylakoid (GO:0009534);; Biological Process: response to salt stress (GO:0009651);; Biological Process: anthocyanin-containing compound biosynthetic process (GO:0009718);; Molecular Function: protein binding involved in protein folding (GO:0044183);;…	--	--	--	--	--	--	S	Function unknown	hypothetical protein ZEAMMB73_389254 [Zea mays]
AC205376.4_FG008	--	--	--	--	--	--	--	No apical meristem-associated C-terminal domain	--	S	Function unknown	hypothetical protein ZEAMMB73_452205 [Zea mays]
AC205413.4_FG002	--	--	Molecular Function: peroxidase activity (GO:0004601);; Cellular Component: nucleus (GO:0005634);; Biological Process: iron ion transport (GO:0006826);; Biological Process: response to oxidative stress (GO:0006979);; Biological Process: response to desiccation (GO:0009269);; Biological Process: response to cold (GO:0009409);; Cellular Component: plant-type cell wall (GO:0009505);; Cellular Compone…	K00430|1.32016e-165|zma:103641353|peroxidase 5-like; K00430 peroxidase [EC:1.11.1.7] (A)	Phenylalanine metabolism (ko00360);; Phenylpropanoid biosynthesis (ko00940)	--	--	Peroxidase	Peroxidase 5 (Precursor) OS=Vitis vinifera (Grape) PE=1 SV=2	R	General function prediction only	hypothetical protein ZEAMMB73_935843 [Zea mays]
AC205413.4_FG003	--	--	Molecular Function: peroxidase activity (GO:0004601);; Cellular Component: nucleus (GO:0005634);; Biological Process: iron ion transport (GO:0006826);; Biological Process: response to oxidative stress (GO:0006979);; Biological Process: response to desiccation (GO:0009269);; Biological Process: response to cold (GO:0009409);; Cellular Component: plant-type cell wall (GO:0009505);; Cellular Compone…	K00430|0|zma:103641353|peroxidase 5-like; K00430 peroxidase [EC:1.11.1.7] (A)	Phenylalanine metabolism (ko00360);; Phenylpropanoid biosynthesis (ko00940)	--	--	Peroxidase	Peroxidase 5 (Precursor) OS=Vitis vinifera (Grape) PE=1 SV=2	R	General function prediction only	hypothetical protein ZEAMMB73_638404 [Zea mays]
AC205419.3_FG001	--	--	Biological Process: reproduction (GO:0000003);; Cellular Component: cytoplasm (GO:0005737);; Cellular Component: plasma membrane (GO:0005886);; Biological Process: organelle organization (GO:0006996);; Cellular Component: nuclear part (GO:0044428);;	--	--	--	--	Plant protein of unknown function (DUF869)	Filament-like plant protein 4 GN=FPP4 OS=Arabidopsis thaliana (Mouse-ear cress) PE=2 SV=1	S	Function unknown	putative DUF869 domain containing family protein [Zea mays]
AC205471.4_FG003	[K]	Transcription	Molecular Function: DNA binding (GO:0003677);; Molecular Function: sequence-specific DNA binding transcription factor activity (GO:0003700);; Molecular Function: protein binding (GO:0005515);; Cellular Component: nucleus (GO:0005634);; Cellular Component: vacuolar membrane (GO:0005774);; Cellular Component: endoplasmic reticulum (GO:0005783);; Biological Process: regulation of transcription, DNA-…	K09419|0|zma:103635873|heat stress transcription factor A-4d-like; K09419 heat shock transcription factor, other eukaryote (A)	--	[K]	Transcription	HSF-type DNA-binding	Heat stress transcription factor A-4d OS=Oryza sativa subsp. japonica (Rice) PE=1 SV=1	S	Function unknown	hypothetical protein ZEAMMB73_407508 [Zea mays]
AC205471.4_FG007	--	--	--	--	--	--	--	Senescence regulator	--	S	Function unknown	hypothetical protein ZEAMMB73_202551 [Zea mays]
AC205500.3_FG002	--	--	Biological Process: single-organism process (GO:0044699);;	--	--	[R]	General function prediction only	PPR repeat family;; PPR repeat;; PPR repeat;; Pentatricopeptide repeat domain	Pentatricopeptide repeat-containing protein At2g15980 GN=At2g15980 OS=Arabidopsis thaliana (Mouse-ear cress) PE=2 SV=1	R	General function prediction only	TPA: hypothetical protein ZEAMMB73_823043 [Zea mays]
AC205521.3_FG003	--	--	Cellular Component: plasma membrane (GO:0005886);;	--	--	--	--	--	Uncharacterized membrane protein At1g16860 GN=At1g16860 OS=Arabidopsis thaliana (Mouse-ear cress) PE=1 SV=1	S	Function unknown	uncharacterized protein LOC100274397 [Zea mays]
AC205574.3_FG006	--	--	Biological Process: MAPK cascade (GO:0000165);; Molecular Function: DNA binding (GO:0003677);; Molecular Function: sequence-specific DNA binding transcription factor activity (GO:0003700);; Molecular Function: protein binding (GO:0005515);; Cellular Component: nucleus (GO:0005634);; Cellular Component: mitochondrion (GO:0005739);; Biological Process: regulation of transcription, DNA-templated (GO…	--	--	--	--	TCP family transcription factor	Transcription factor PCF5 GN=PCF5 OS=Oryza sativa subsp. indica (Rice) PE=2 SV=1	K	Transcription	TPA: hypothetical protein ZEAMMB73_635408 [Zea mays]
AC205608.4_FG004	[E]	Amino acid transport and metabolism	Molecular Function: transporter activity (GO:0005215);; Molecular Function: protein binding (GO:0005515);; Cellular Component: Golgi apparatus (GO:0005794);; Cellular Component: plasma membrane (GO:0005886);; Biological Process: transport (GO:0006810);; Biological Process: lipid transport (GO:0006869);; Biological Process: intra-Golgi vesicle-mediated transport (GO:0006891);; Biological Process: …	K14638|0|zma:100283453|pco106840; LOC100283453; K14638 solute carrier family 15 (peptide/histidine transporter), member 3/4 (A)	--	[E]	Amino acid transport and metabolism	POT family	Peptide transporter PTR2 GN=F14H20.11 OS=Arabidopsis thaliana (Mouse-ear cress) PE=1 SV=1	E	Amino acid transport and metabolism	TPA: hypothetical protein ZEAMMB73_524020 [Zea mays]
AC205677.3_FG001	--	--	Cellular Component: Golgi apparatus (GO:0005794);; Biological Process: intracellular protein transport (GO:0006886);; Biological Process: Golgi to vacuole transport (GO:0006896);; Molecular Function: protein transporter activity (GO:0008565);; Biological Process: cellular process (GO:0009987);; Cellular Component: AP-3 adaptor complex (GO:0030123);; Cellular Component: cell part (GO:0044464);; Bi…	K12397|0|sbi:SORBI_07g001660|SORBIDRAFT_07g001660, Sb07g001660; hypothetical protein; K12397 AP-3 complex subunit beta (A)	--	[U]	Intracellular trafficking, secretion, and vesicular transport	Adaptin N terminal region;; HEAT repeat;; Clathrin-adaptor complex-3 beta-1 subunit C-terminal	AP3-complex subunit beta-A GN=AP3BA OS=Arabidopsis thaliana (Mouse-ear cress) PE=2 SV=2	U	Intracellular trafficking, secretion, and vesicular transport	hypothetical protein ZEAMMB73_080095 [Zea mays]
AC205703.4_FG001	--	--	Cellular Component: mitochondrion (GO:0005739);; Cellular Component: cytosol (GO:0005829);; Biological Process: response to heat (GO:0009408);; Biological Process: response to cold (GO:0009409);; Biological Process: response to salt stress (GO:0009651);; Biological Process: vegetative to reproductive phase transition of meristem (GO:0010228);; Biological Process: single-organism cellular process …	--	--	--	--	Ubiquitin family	BAG family molecular chaperone regulator 1 GN=BAG1 OS=Arabidopsis thaliana (Mouse-ear cress) PE=1 SV=1	Q	Secondary metabolites biosynthesis, transport and catabolism	BCL-2 binding anthanogene-1 [Zea mays]
AC205703.4_FG002	[Z]	Cytoskeleton	Molecular Function: actin binding (GO:0003779);; Molecular Function: structural constituent of cytoskeleton (GO:0005200);; Molecular Function: ATP binding (GO:0005524);; Cellular Component: nucleus (GO:0005634);; Cellular Component: cytosol (GO:0005829);; Cellular Component: Arp2/3 protein complex (GO:0005885);; Biological Process: multidimensional cell growth (GO:0009825);; Biological Process: r…	K18584|0|zma:100281189|cl6346_1; LOC100281189; K18584 actin-related protein 3 (A)	--	[Z]	Cytoskeleton	Actin	Actin-related protein 3 OS=Oryza sativa subsp. japonica (Rice) PE=2 SV=1	Q	Secondary metabolites biosynthesis, transport and catabolism	unknown [Zea mays]
AC205703.4_FG005	--	--	Molecular Function: sequence-specific DNA binding transcription factor activity (GO:0003700);; Molecular Function: steroid hormone receptor activity (GO:0003707);; Cellular Component: nucleus (GO:0005634);; Cellular Component: plasma membrane (GO:0005886);; Biological Process: regulation of transcription, DNA-templated (GO:0006355);; Cellular Component: cytoplasmic membrane-bounded vesicle (GO:00…	--	--	--	--	--	Uncharacterized membrane protein At3g27390 GN=At3g27390 OS=Arabidopsis thaliana (Mouse-ear cress) PE=1 SV=2	Q	Secondary metabolites biosynthesis, transport and catabolism	hypothetical protein ZEAMMB73_426179 [Zea mays]
AC205703.4_FG006	[R]	General function prediction only	Molecular Function: nucleotide binding (GO:0000166);; Cellular Component: endoplasmic reticulum (GO:0005783);; Cellular Component: chloroplast (GO:0009507);; Biological Process: embryo development (GO:0009790);; Cellular Component: membrane (GO:0016020);; Biological Process: sterol biosynthetic process (GO:0016126);; Molecular Function: acetoacetyl-CoA reductase activity (GO:0018454);; Biological…	K10251|0|zma:542359|gl8; glossy8; K10251 17beta-estradiol 17-dehydrogenase / very-long-chain 3-oxoacyl-CoA reductase [EC:1.1.1.62 1.1.1.330] (A)	Fatty acid elongation (ko00062);; Biosynthesis of unsaturated fatty acids (ko01040);; Fatty acid metabolism (ko01212)	--	--	short chain dehydrogenase;; Enoyl-(Acyl carrier protein) reductase;; KR domain	Very-long-chain 3-oxoacyl-CoA reductase 1 GN=F12A21.31 OS=Arabidopsis thaliana (Mouse-ear cress) PE=1 SV=1	Q	Secondary metabolites biosynthesis, transport and catabolism	glossy8 [Zea mays]
AC205703.4_FG010	--	--	Molecular Function: binding (GO:0005488);; Biological Process: cellular protein modification process (GO:0006464);; Biological Process: organelle organization (GO:0006996);; Biological Process: vacuolar transport (GO:0007034);; Cellular Component: plastid (GO:0009536);; Biological Process: response to salt stress (GO:0009651);; Biological Process: post-embryonic development (GO:0009791);; Biologi…	--	--	--	--	--	Putative WEB family protein At1g65010, chloroplastic (Precursor) GN=At1g65010 OS=Arabidopsis thaliana (Mouse-ear cress) PE=1 SV=1	Q	Secondary metabolites biosynthesis, transport and catabolism	hypothetical protein ZEAMMB73_142911 [Zea mays]
AC205725.3_FG010	--	--	Biological Process: nucleobase-containing compound metabolic process (GO:0006139);; Biological Process: vegetative to reproductive phase transition of meristem (GO:0010228);; Biological Process: floral meristem determinacy (GO:0010582);; Cellular Component: Set1C/COMPASS complex (GO:0048188);;	K14833|3.91579e-113|sbi:SORBI_05g002340|SORBIDRAFT_05g002340, Sb05g002340; hypothetical protein; K14833 nucleolar complex protein 2 (A)	--	[J]	Translation, ribosomal structure and biogenesis	Noc2p family	Nucleolar complex protein 2 homolog GN=At2g18220 OS=Arabidopsis thaliana (Mouse-ear cress) PE=2 SV=2	J	Translation, ribosomal structure and biogenesis	TPA: hypothetical protein ZEAMMB73_660226 [Zea mays]
AC205730.3_FG002	--	--	Cellular Component: mitochondrion (GO:0005739);; Biological Process: protein localization (GO:0008104);; Molecular Function: transferase activity, transferring phosphorus-containing groups (GO:0016772);;	--	--	[U]	Intracellular trafficking, secretion, and vesicular transport	--	--	U	Intracellular trafficking, secretion, and vesicular transport	TPA: hypothetical protein ZEAMMB73_882313, partial [Zea mays]
AC205735.3_FG006	--	--	Cellular Component: mitochondrion (GO:0005739);; Biological Process: post-embryonic development (GO:0009791);; Cellular Component: intracellular membrane-bounded organelle (GO:0043231);; Cellular Component: cytoplasmic part (GO:0044444);; Biological Process: reproductive structure development (GO:0048608);;	--	--	[R]	General function prediction only	PPR repeat family;; PPR repeat;; PPR repeat;; Pentatricopeptide repeat domain	Putative pentatricopeptide repeat-containing protein At4g17915 GN=At4g17915 OS=Arabidopsis thaliana (Mouse-ear cress) PE=3 SV=1	R	General function prediction only	uncharacterized protein LOC100384682 [Zea mays]
AC205982.3_FG014	--	--	Molecular Function: transporter activity (GO:0005215);; Molecular Function: dicarboxylic acid transmembrane transporter activity (GO:0005310);; Biological Process: ion transport (GO:0006811);; Biological Process: metabolic process (GO:0008152);; Cellular Component: chloroplast (GO:0009507);; Cellular Component: plastid inner membrane (GO:0009528);; Biological Process: cellular process (GO:0009987…	--	--	--	--	Sodium:sulfate symporter transmembrane region	Dicarboxylate transporter 1, chloroplastic (Precursor) GN=DIT1 OS=Spinacia oleracea (Spinach) PE=1 SV=1	CG	Energy production and conversion;; Carbohydrate transport and metabolism	uncharacterized protein LOC100382584 [Zea mays]
AC206030.4_FG001	[V]	Defense mechanisms	Molecular Function: catalytic activity (GO:0003824);; Molecular Function: binding (GO:0005488);; Cellular Component: mitochondrion (GO:0005739);; Biological Process: cellular aromatic compound metabolic process (GO:0006725);; Biological Process: drug transmembrane transport (GO:0006855);; Biological Process: response to organic substance (GO:0010033);; Molecular Function: drug transmembrane trans…	K03327|0|sbi:SORBI_07g025190|SORBIDRAFT_07g025190, Sb07g025190; hypothetical protein; K03327 multidrug resistance protein, MATE family (A)	--	[R]	General function prediction only	MatE	MATE efflux family protein 5 GN=F3L12.12 OS=Arabidopsis thaliana (Mouse-ear cress) PE=3 SV=1	S	Function unknown	TPA: putative MATE efflux family protein [Zea mays]
AC206198.3_FG001	--	--	--	--	--	--	--	--	--	--	--	uncharacterized protein LOC100383719 [Zea mays]
AC206201.3_FG004	[EH]	Amino acid transport and metabolism;; Coenzyme transport and metabolism	Biological Process: sulfate assimilation (GO:0000103);; Biological Process: tryptophan biosynthetic process (GO:0000162);; Biological Process: MAPK cascade (GO:0000165);; Molecular Function: anthranilate synthase activity (GO:0004049);; Molecular Function: sulfate adenylyltransferase (ATP) activity (GO:0004781);; Cellular Component: mitochondrion (GO:0005739);; Cellular Component: cytosol (GO:000…	K01657|8.82089e-39|sbi:SORBI_01g002760|SORBIDRAFT_01g002760, Sb01g002760; hypothetical protein; K01657 anthranilate synthase component I [EC:4.1.3.27] (A)	Phenylalanine, tyrosine and tryptophan biosynthesis (ko00400);; Biosynthesis of amino acids (ko01230)	[E]	Amino acid transport and metabolism	chorismate binding enzyme	Anthranilate synthase component I-1, chloroplastic (Precursor) GN=ASA1 OS=Arabidopsis thaliana (Mouse-ear cress) PE=2 SV=1	E	Amino acid transport and metabolism	TPA: hypothetical protein ZEAMMB73_868333, partial [Zea mays]
AC206223.3_FG001	--	--	Molecular Function: 6-phosphofructo-2-kinase activity (GO:0003873);; Molecular Function: ATP binding (GO:0005524);; Biological Process: fructose metabolic process (GO:0006000);; Biological Process: fructose 2,6-bisphosphate metabolic process (GO:0006003);; Biological Process: transcription, DNA-templated (GO:0006351);; Cellular Component: chloroplast outer membrane (GO:0009707);; Biological Proce…	--	--	--	--	--	Protein CHUP1, chloroplastic GN=CHUP1 OS=Arabidopsis thaliana (Mouse-ear cress) PE=1 SV=1	S	Function unknown	unknown [Zea mays]
AC206223.3_FG006	[RTKL]	General function prediction only;; Signal transduction mechanisms;; Transcription;; Replication, recombination and repair	Molecular Function: protein kinase activity (GO:0004672);; Molecular Function: protein serine/threonine kinase activity (GO:0004674);; Molecular Function: signal transducer activity (GO:0004871);; Molecular Function: binding (GO:0005488);; Molecular Function: ATP binding (GO:0005524);; Cellular Component: nucleus (GO:0005634);; Biological Process: protein phosphorylation (GO:0006468);; Biological…	--	--	[T]	Signal transduction mechanisms	Protein tyrosine kinase;; Protein kinase domain	Serine/threonine-protein kinase HT1 GN=HT1 OS=Arabidopsis thaliana (Mouse-ear cress) PE=1 SV=1	S	Function unknown	uncharacterized LOC100280156 [Zea mays]
AC206223.3_FG007	--	--	Cellular Component: mitochondrion (GO:0005739);; Biological Process: RNA processing (GO:0006396);; Cellular Component: intracellular membrane-bounded organelle (GO:0043231);; Biological Process: single-organism cellular process (GO:0044763);; Biological Process: system development (GO:0048731);; Biological Process: regulation of developmental process (GO:0050793);; Biological Process: regulation …	--	--	[K]	Transcription	Myb/SANT-like DNA-binding domain	Formin-like protein 8 (Precursor) GN=FH8 OS=Oryza sativa subsp. japonica (Rice) PE=2 SV=1	S	Function unknown	hypothetical protein ZEAMMB73_047009 [Zea mays]
AC206223.3_FG010	--	--	Cellular Component: mitochondrial respiratory chain complex I (GO:0005747);; Biological Process: mitochondrial electron transport, NADH to ubiquinone (GO:0006120);; Molecular Function: NADH dehydrogenase (ubiquinone) activity (GO:0008137);; Cellular Component: chloroplast (GO:0009507);; Biological Process: photorespiration (GO:0009853);;	K03952|5.4777e-41|zma:100382870|uncharacterized LOC100382870; K03952 NADH dehydrogenase (ubiquinone) 1 alpha subcomplex subunit 8 (A)	Oxidative phosphorylation (ko00190)	[C]	Energy production and conversion	--	NADH dehydrogenase [ubiquinone] 1 alpha subcomplex subunit 8-B GN=At5g18800 OS=Arabidopsis thaliana (Mouse-ear cress) PE=2 SV=1	S	Function unknown	hypothetical protein ZEAMMB73_091703 [Zea mays]
AC206259.3_FG003	--	--	--	--	--	[S]	Function unknown	Spatacsin C-terminus	--	S	Function unknown	TPA: hypothetical protein ZEAMMB73_225279 [Zea mays]
AC206266.3_FG001	[V]	Defense mechanisms	Cellular Component: plant-type vacuole (GO:0000325);; Molecular Function: binding (GO:0005488);; Molecular Function: ATP binding (GO:0005524);; Cellular Component: vacuolar membrane (GO:0005774);; Cellular Component: Golgi apparatus (GO:0005794);; Cellular Component: plasma membrane (GO:0005886);; Biological Process: carbohydrate metabolic process (GO:0005975);; Biological Process: nucleobase-con…	--	--	[Q]	Secondary metabolites biosynthesis, transport and catabolism	ABC transporter transmembrane region;; ABC transporter	ABC transporter C family member 10 GN=F17J16.190 OS=Arabidopsis thaliana (Mouse-ear cress) PE=2 SV=2	V	Defense mechanisms	hypothetical protein ZEAMMB73_410641 [Zea mays]
AC206350.3_FG005	--	--	Cellular Component: extracellular region (GO:0005576);; Cellular Component: cell wall (GO:0005618);; Cellular Component: nucleus (GO:0005634);; Biological Process: suberin biosynthetic process (GO:0010345);; Cellular Component: cytoplasmic membrane-bounded vesicle (GO:0016023);; Biological Process: cellular nitrogen compound metabolic process (GO:0034641);; Biological Process: primary metabolic p…	--	--	--	--	Dirigent-like protein	Dirigent protein 10 (Precursor) GN=T8O18.4 OS=Arabidopsis thaliana (Mouse-ear cress) PE=2 SV=1	R	General function prediction only	unknown [Zea mays]
AC206425.3_FG002	--	--	--	--	--	--	--	--	23 kDa jasmonate-induced protein OS=Hordeum vulgare (Barley) PE=2 SV=1	S	Function unknown	LOC100283929 [Zea mays]
AC206425.3_FG004	[RTKL]	General function prediction only;; Signal transduction mechanisms;; Transcription;; Replication, recombination and repair	Biological Process: cytokinesis by cell plate formation (GO:0000911);; Molecular Function: protein serine/threonine kinase activity (GO:0004674);; Molecular Function: protein tyrosine kinase activity (GO:0004713);; Molecular Function: ATP binding (GO:0005524);; Cellular Component: nucleus (GO:0005634);; Cellular Component: mitochondrion (GO:0005739);; Cellular Component: cytosol (GO:0005829);; Ce…	--	--	[T]	Signal transduction mechanisms	Protein kinase domain;; Protein tyrosine kinase	CBL-interacting protein kinase 17 OS=Oryza sativa subsp. japonica (Rice) PE=2 SV=1	S	Function unknown	TPA: hypothetical protein ZEAMMB73_638941 [Zea mays]
AC206642.4_FG001	[J]	Translation, ribosomal structure and biogenesis	Biological Process: RNA methylation (GO:0001510);; Molecular Function: structural constituent of ribosome (GO:0003735);; Cellular Component: nucleolus (GO:0005730);; Cellular Component: vacuolar membrane (GO:0005774);; Cellular Component: Golgi apparatus (GO:0005794);; Cellular Component: plasma membrane (GO:0005886);; Biological Process: translation (GO:0006412);; Cellular Component: plasmodesma…	K02918|2.57474e-67|zma:100282013|60S ribosomal protein L35; K02918 large subunit ribosomal protein L35e (A)	Ribosome (ko03010)	[J]	Translation, ribosomal structure and biogenesis	Ribosomal L29 protein	60S ribosomal protein L35-4 GN=RPL35D OS=Arabidopsis thaliana (Mouse-ear cress) PE=2 SV=1	J	Translation, ribosomal structure and biogenesis	60S ribosomal protein L35 [Zea mays]
AC206768.3_FG005	--	--	Molecular Function: ubiquitin-protein transferase activity (GO:0004842);; Molecular Function: zinc ion binding (GO:0008270);; Biological Process: response to chitin (GO:0010200);; Biological Process: protein ubiquitination (GO:0016567);; Cellular Component: intracellular membrane-bounded organelle (GO:0043231);; Biological Process: single-organism developmental process (GO:0044767);; Molecular Fu…	--	--	[O]	Posttranslational modification, protein turnover, chaperones	Ring finger domain;; RING-H2 zinc finger;; Zinc finger, C3HC4 type (RING finger);; Zinc finger, C3HC4 type (RING finger);; Zinc finger, C3HC4 type (RING finger);; Anaphase-promoting complex subunit 11 RING-H2 finger	RING-H2 finger protein ATL70 GN=ATL70 OS=Arabidopsis thaliana (Mouse-ear cress) PE=2 SV=1	O	Posttranslational modification, protein turnover, chaperones	TPA: putative RING zinc finger domain superfamily protein [Zea mays]
AC206788.3_FG015	--	--	Cellular Component: mitochondrion (GO:0005739);; Cellular Component: cytosol (GO:0005829);; Biological Process: cellular aromatic compound metabolic process (GO:0006725);; Biological Process: xenobiotic metabolic process (GO:0006805);; Biological Process: cell communication (GO:0007154);; Biological Process: metabolic process (GO:0008152);; Biological Process: response to salt stress (GO:0009651)…	--	--	[GC]	Carbohydrate transport and metabolism;; Energy production and conversion	UDP-glucoronosyl and UDP-glucosyl transferase	Anthocyanidin 5,3-O-glucosyltransferase GN=RhGT1 OS=Rosa hybrid cultivar PE=2 SV=1	CG	Energy production and conversion;; Carbohydrate transport and metabolism	uncharacterized protein LOC100191664 [Zea mays]
AC206901.3_FG005	[KAD]	Transcription;; RNA processing and modification;; Cell cycle control, cell division, chromosome partitioning	Molecular Function: DNA binding (GO:0003677);; Molecular Function: chromatin binding (GO:0003682);; Molecular Function: sequence-specific DNA binding transcription factor activity (GO:0003700);; Cellular Component: nucleus (GO:0005634);; Biological Process: response to stress (GO:0006950);; Biological Process: response to wounding (GO:0009611);; Biological Process: response to insect (GO:0009625)…	K09422|1.70159e-130|zma:100272967|MYB transcription factor; K09422 myb proto-oncogene protein, plant (A)	--	[K]	Transcription	Myb-like DNA-binding domain;; Myb-like DNA-binding domain	Myb-related protein Myb4 GN=OSJNBa0073E02.6 OS=Oryza sativa subsp. japonica (Rice) PE=2 SV=2	K	Transcription	MYB transcription factor [Zea mays]
AC206951.3_FG017	--	--	Molecular Function: DNA binding (GO:0003677);; Molecular Function: sequence-specific DNA binding transcription factor activity (GO:0003700);; Molecular Function: protein binding (GO:0005515);; Cellular Component: nucleus (GO:0005634);; Biological Process: regulation of transcription, DNA-templated (GO:0006355);; Biological Process: nucleocytoplasmic transport (GO:0006913);; Biological Process: to…	--	--	--	--	AP2 domain	Ethylene-responsive transcription factor 1 GN=OJ1311_D08.9 OS=Oryza sativa subsp. japonica (Rice) PE=1 SV=1	S	Function unknown	unknown [Zea mays]
AC206968.3_FG003	[O]	Posttranslational modification, protein turnover, chaperones	Cellular Component: proteasome complex (GO:0000502);; Cellular Component: nucleus (GO:0005634);; Cellular Component: cytosol (GO:0005829);; Biological Process: protein folding (GO:0006457);; Cellular Component: proteasome regulatory particle, lid subcomplex (GO:0008541);; Biological Process: response to heat (GO:0009408);; Cellular Component: plasmodesma (GO:0009506);; Cellular Component: chlorop…	K03036|0|zma:100284700|pco142662; LOC100284700; K03036 26S proteasome regulatory subunit N6 (A)	Proteasome (ko03050)	[O]	Posttranslational modification, protein turnover, chaperones	PCI domain	26S proteasome non-ATPase regulatory subunit 11 homolog GN=F28N24.15 OS=Arabidopsis thaliana (Mouse-ear cress) PE=1 SV=1	O	Posttranslational modification, protein turnover, chaperones	unknown [Zea mays]
AC206989.4_FG002	--	--	Molecular Function: nucleic acid binding (GO:0003676);; Molecular Function: ubiquitin-protein transferase activity (GO:0004842);; Cellular Component: mitochondrion (GO:0005739);; Molecular Function: zinc ion binding (GO:0008270);; Biological Process: primary metabolic process (GO:0044238);; Biological Process: cellular catabolic process (GO:0044248);; Cellular Component: intracellular part (GO:00…	K11968|1.41402e-56|zma:103654420|probable E3 ubiquitin-protein ligase ARI8; K11968 ariadne-1 (A)	--	[O]	Posttranslational modification, protein turnover, chaperones	--	Probable E3 ubiquitin-protein ligase ARI8 GN=ARI8 OS=Arabidopsis thaliana (Mouse-ear cress) PE=2 SV=1	O	Posttranslational modification, protein turnover, chaperones	TPA: hypothetical protein ZEAMMB73_354575, partial [Zea mays]
AC206999.1_FG002	--	--	Cellular Component: plastid (GO:0009536);;	--	--	--	--	--	Putative WEB family protein At1g65010, chloroplastic (Precursor) GN=At1g65010 OS=Arabidopsis thaliana (Mouse-ear cress) PE=1 SV=1	S	Function unknown	TPA: hypothetical protein ZEAMMB73_440771 [Zea mays]
AC207043.3_FG002	--	--	--	--	--	--	--	VQ motif	Formin-like protein 5 GN=P0453E05.107 OS=Oryza sativa subsp. japonica (Rice) PE=2 SV=2	S	Function unknown	VQ motif family protein [Zea mays]
AC207265.3_FG002	--	--	Molecular Function: protein binding (GO:0005515);; Molecular Function: 1-phosphatidylinositol binding (GO:0005545);; Cellular Component: plasma membrane (GO:0005886);; Biological Process: membrane fusion (GO:0006944);; Molecular Function: oxidoreductase activity (GO:0016491);; Cellular Component: clathrin coat (GO:0030118);; Molecular Function: clathrin binding (GO:0030276);; Biological Process: …	--	--	[TU]	Signal transduction mechanisms;; Intracellular trafficking, secretion, and vesicular transport	ANTH domain	Putative clathrin assembly protein At5g35200 GN=At5g35200 OS=Arabidopsis thaliana (Mouse-ear cress) PE=1 SV=1	TU	Signal transduction mechanisms;; Intracellular trafficking, secretion, and vesicular transport	hypothetical protein ZEAMMB73_854563 [Zea mays]
AC207342.3_FG007	--	--	Molecular Function: catalytic activity (GO:0003824);; Cellular Component: nucleus (GO:0005634);; Cellular Component: mitochondrion (GO:0005739);; Biological Process: fatty acid beta-oxidation (GO:0006635);; Biological Process: protein import into peroxisome matrix (GO:0016558);; Biological Process: photoperiodism, flowering (GO:0048573);; Cellular Component: cell periphery (GO:0071944);;	--	--	--	--	SnoaL-like domain	F-box protein SKIP8 GN=SKIP8 OS=Arabidopsis thaliana (Mouse-ear cress) PE=1 SV=1	R	General function prediction only	uncharacterized protein LOC100193373 [Zea mays]
AC207342.3_FG008	--	--	Biological Process: hormone-mediated signaling pathway (GO:0009755);; Biological Process: cellular process (GO:0009987);; Biological Process: regulation of defense response (GO:0031347);; Biological Process: cellular response to stress (GO:0033554);; Biological Process: regulation of programmed cell death (GO:0043067);; Biological Process: innate immune response (GO:0045087);; Biological Process:…	--	--	--	--	Development and cell death domain	B2 protein OS=Daucus carota (Carrot) PE=2 SV=1	R	General function prediction only	uncharacterized protein LOC100502398 [Zea mays]
AC207347.3_FG005	[GEPR]	Carbohydrate transport and metabolism;; Amino acid transport and metabolism;; Inorganic ion transport and metabolism;; General function prediction only	Cellular Component: plasma membrane (GO:0005886);; Biological Process: signal transduction (GO:0007165);; Cellular Component: integral component of membrane (GO:0016021);; Biological Process: cellular component organization (GO:0016043);; Molecular Function: transmembrane transporter activity (GO:0022857);; Molecular Function: substrate-specific transmembrane transporter activity (GO:0022891);; B…	--	--	[R]	General function prediction only	Sugar (and other) transporter;; Major Facilitator Superfamily	Organic cation/carnitine transporter 7 GN=MGH6.16 OS=Arabidopsis thaliana (Mouse-ear cress) PE=2 SV=1	R	General function prediction only	TPA: hypothetical protein ZEAMMB73_018003 [Zea mays]
AC207628.4_FG002	--	--	--	--	--	--	--	Protein of unknown function (DUF4005)	Protein IQ-DOMAIN 31 GN=IQD31 OS=Arabidopsis thaliana (Mouse-ear cress) PE=1 SV=1	R	General function prediction only	TPA: hypothetical protein ZEAMMB73_558403, partial [Zea mays]
AC207628.4_FG003	--	--	Biological Process: RNA splicing, via endonucleolytic cleavage and ligation (GO:0000394);; Biological Process: mitochondrial RNA metabolic process (GO:0000959);; Cellular Component: nuclear pore (GO:0005643);; Cellular Component: mitochondrion (GO:0005739);; Biological Process: mRNA export from nucleus (GO:0006406);; Biological Process: protein import into nucleus (GO:0006606);; Biological Proces…	--	--	[R]	General function prediction only	Nuclear protein 96;; Thaumatin family;; PPR repeat;; PPR repeat family;; PPR repeat;; Pentatricopeptide repeat domain;; DYW family of nucleic acid deaminases;; D-arabinono-1,4-lactone oxidase;; Putative methyltransferase	Putative pentatricopeptide repeat-containing protein At5g40405 GN=PCMP-H14 OS=Arabidopsis thaliana (Mouse-ear cress) PE=3 SV=1	R	General function prediction only	TPA: hypothetical protein ZEAMMB73_657034, partial [Zea mays]
AC207628.4_FG009	--	--	Cellular Component: mitochondrion (GO:0005739);; Cellular Component: plastid (GO:0009536);; Biological Process: response to hormone (GO:0009725);; Biological Process: dephosphorylation (GO:0016311);; Biological Process: organophosphate metabolic process (GO:0019637);; Molecular Function: phosphatidylinositol bisphosphate phosphatase activity (GO:0034593);; Molecular Function: phosphatidylinositol…	--	--	[U]	Intracellular trafficking, secretion, and vesicular transport	Endonuclease/Exonuclease/phosphatase family	Type I inositol 1,4,5-trisphosphate 5-phosphatase 1 GN=F12G12.6 OS=Arabidopsis thaliana (Mouse-ear cress) PE=1 SV=2	R	General function prediction only	TPA: hypothetical protein ZEAMMB73_219431 [Zea mays]
AC207628.4_FG010	[QR]	Secondary metabolites biosynthesis, transport and catabolism;; General function prediction only	Molecular Function: catalytic activity (GO:0003824);; Molecular Function: methyltransferase activity (GO:0008168);; Cellular Component: plastid (GO:0009536);; Biological Process: cellular process (GO:0009987);; Biological Process: sterol biosynthetic process (GO:0016126);; Biological Process: methylation (GO:0032259);; Biological Process: macromolecule metabolic process (GO:0043170);; Biological …	--	--	[R]	General function prediction only	Methyltransferase domain	Formin-like protein 5 GN=P0453E05.107 OS=Oryza sativa subsp. japonica (Rice) PE=2 SV=2	R	General function prediction only	unknown [Zea mays]
AC207628.4_FG011	--	--	Cellular Component: plasma membrane (GO:0005886);;	--	--	--	--	Protein of unknown function (DUF4005);; IQ calmodulin-binding motif	Protein IQ-DOMAIN 31 GN=IQD31 OS=Arabidopsis thaliana (Mouse-ear cress) PE=1 SV=1	R	General function prediction only	TPA: hypothetical protein ZEAMMB73_344401 [Zea mays]
AC207652.3_FG001	[R]	General function prediction only	Molecular Function: binding (GO:0005488);; Cellular Component: endoplasmic reticulum (GO:0005783);; Biological Process: protein targeting (GO:0006605);; Biological Process: anion transport (GO:0006820);; Biological Process: response to stress (GO:0006950);; Biological Process: signal transduction (GO:0007165);; Biological Process: response to abiotic stimulus (GO:0009628);; Biological Process: an…	K09527|0|zma:103649968|uncharacterized LOC103649968; K09527 DnaJ homolog subfamily C member 7 (A)	--	[O]	Posttranslational modification, protein turnover, chaperones	TPR repeat;; Tetratricopeptide repeat;; Tetratricopeptide repeat	Inactive TPR repeat-containing thioredoxin TTL3 GN=F14N22.15 OS=Arabidopsis thaliana (Mouse-ear cress) PE=1 SV=2	O	Posttranslational modification, protein turnover, chaperones	TPA: hypothetical protein ZEAMMB73_283785 [Zea mays]
AC207656.3_FG002	--	--	Molecular Function: DNA binding (GO:0003677);; Cellular Component: nucleus (GO:0005634);; Biological Process: regulation of transcription, DNA-templated (GO:0006355);; Biological Process: pattern specification process (GO:0007389);; Biological Process: anatomical structure morphogenesis (GO:0009653);; Biological Process: auxin-activated signaling pathway (GO:0009734);; Biological Process: abscisi…	--	--	--	--	Auxin response factor;; B3 DNA binding domain;; AUX/IAA family	Auxin response factor 18 OS=Oryza sativa subsp. japonica (Rice) PE=2 SV=1	K	Transcription	auxin response factor 19 [Zea mays]
AC207722.2_FG009	--	--	Cellular Component: mitochondrion (GO:0005739);; Cellular Component: photosystem I (GO:0009522);; Cellular Component: photosystem II (GO:0009523);; Cellular Component: chloroplast thylakoid membrane (GO:0009535);; Biological Process: response to blue light (GO:0009637);; Biological Process: photosynthesis, light harvesting (GO:0009765);; Cellular Component: chloroplast envelope (GO:0009941);; Bio…	K08912|6.9347e-179|zma:100281248|CAB1, LHCP; chlorophyll a-b binding protein 2; K08912 light-harvesting complex II chlorophyll a/b binding protein 1 (A)	Photosynthesis - antenna proteins (ko00196)	--	--	Chlorophyll A-B binding protein	Chlorophyll a-b binding protein 1, chloroplastic (Precursor) GN=CAB1 OS=Zea mays (Maize) PE=3 SV=1	O	Posttranslational modification, protein turnover, chaperones	RecName: Full=Chlorophyll a-b binding protein 1, chloroplastic; AltName: Full=LHCII type I CAB-1; Short=LHCP; Flags: Precursor
AC207728.2_FG003	--	--	--	K17491|0|zma:103630057|serine/threonine-protein phosphatase 4 regulatory subunit 3-like; K17491 protein phosphatase 4 regulatory subunit 3 (A)	--	[G]	Carbohydrate transport and metabolism	Component of IIS longevity pathway SMK-1	--	G	Carbohydrate transport and metabolism	hypothetical protein ZEAMMB73_201767, partial [Zea mays]
AC207755.3_FG005	[E]	Amino acid transport and metabolism	Biological Process: amino acid transmembrane transport (GO:0003333);; Molecular Function: L-glutamate transmembrane transporter activity (GO:0005313);; Molecular Function: binding (GO:0005488);; Cellular Component: nucleus (GO:0005634);; Cellular Component: mitochondrion (GO:0005739);; Cellular Component: vacuolar membrane (GO:0005774);; Cellular Component: cytosol (GO:0005829);; Cellular Compone…	--	--	[E]	Amino acid transport and metabolism	Amino acid permease;; Amino acid permease	Cationic amino acid transporter 6, chloroplastic (Precursor) GN=CAT6 OS=Arabidopsis thaliana (Mouse-ear cress) PE=2 SV=1	E	Amino acid transport and metabolism	hypothetical protein ZEAMMB73_659926 [Zea mays]
AC207756.3_FG001	--	--	Molecular Function: copper ion binding (GO:0005507);; Molecular Function: protein binding (GO:0005515);; Cellular Component: cytosol (GO:0005829);; Cellular Component: plasma membrane (GO:0005886);; Biological Process: chromatin silencing (GO:0006342);; Biological Process: endocytosis (GO:0006897);; Biological Process: cytoskeleton organization (GO:0007010);; Molecular Function: ARF GTPase activa…	K12489|4.92222e-43|zma:103653815|ADP-ribosylation factor GTPase-activating protein AGD2-like; K12489 Arf-GAP with coiled-coil, ANK repeat and PH domain-containing protein (A)	Endocytosis (ko04144)	[T]	Signal transduction mechanisms	--	ADP-ribosylation factor GTPase-activating protein AGD3 GN=T31B5.120 OS=Arabidopsis thaliana (Mouse-ear cress) PE=1 SV=1	T	Signal transduction mechanisms	hypothetical protein ZEAMMB73_081344 [Zea mays]
AC207803.3_FG003	--	--	--	--	--	--	--	--	--	--	--	hypothetical protein ZEAMMB73_915532 [Zea mays]
AC207890.3_FG002	[L]	Replication, recombination and repair	Molecular Function: nucleic acid binding (GO:0003676);; Cellular Component: cell wall (GO:0005618);; Cellular Component: nuclear envelope (GO:0005635);; Cellular Component: endoplasmic reticulum (GO:0005783);; Cellular Component: cytosol (GO:0005829);; Cellular Component: plasma membrane (GO:0005886);; Biological Process: response to stress (GO:0006950);; Biological Process: protein secretion (GO…	K15979|0|sbi:SORBI_04g021280|SORBIDRAFT_04g021280, Sb04g021280; hypothetical protein; K15979 staphylococcal nuclease domain-containing protein 1 (A)	--	[K]	Transcription	Staphylococcal nuclease homologue;; Tudor domain	--	K	Transcription	hypothetical protein ZEAMMB73_682708 [Zea mays]
AC208023.3_FG001	[U]	Intracellular trafficking, secretion, and vesicular transport	Cellular Component: endoplasmic reticulum membrane (GO:0005789);; Cellular Component: plasma membrane (GO:0005886);; Biological Process: protein folding (GO:0006457);; Biological Process: protein targeting (GO:0006605);; Biological Process: response to heat (GO:0009408);; Biological Process: systemic acquired resistance (GO:0009627);; Biological Process: response to high light intensity (GO:00096…	K07342|4.77369e-31|zma:100282298|protein transport protein SEC61 gamma subunit; K07342 protein transport protein SEC61 subunit gamma and related proteins (A)	Protein export (ko03060);; Protein processing in endoplasmic reticulum (ko04141);; Phagosome (ko04145)	[U]	Intracellular trafficking, secretion, and vesicular transport	SecE/Sec61-gamma subunits of protein translocation complex	Protein transport protein Sec61 subunit gamma OS=Oryza sativa subsp. japonica (Rice) PE=3 SV=1	U	Intracellular trafficking, secretion, and vesicular transport	protein transport protein SEC61 gamma subunit [Zea mays]
AC208110.2_FG006	--	--	Biological Process: multicellular organismal development (GO:0007275);;	--	--	--	--	--	Nucleolin 1 GN=F27K7.6 OS=Arabidopsis thaliana (Mouse-ear cress) PE=1 SV=1	E	Amino acid transport and metabolism	hypothetical protein ZEAMMB73_280225 [Zea mays]
AC208110.2_FG007	--	--	--	--	--	--	--	--	--	E	Amino acid transport and metabolism	seed specific protein Bn15D1B [Zea mays]
AC208113.3_FG009	--	--	--	--	--	--	--	--	--	S	Function unknown	TPA: hypothetical protein ZEAMMB73_509464 [Zea mays]
AC208201.3_FG001	--	--	Cellular Component: mitochondrial inner membrane (GO:0005743);; Biological Process: nitrogen compound metabolic process (GO:0006807);; Biological Process: cation transport (GO:0006812);; Biological Process: mitochondrial transport (GO:0006839);; Biological Process: nucleotide transport (GO:0006862);; Biological Process: amino acid transport (GO:0006865);; Biological Process: response to stress (G…	K15100|0|zma:100191274|hypothetical protein; K15100 solute carrier family 25 (mitochondrial citrate transporter), member 1 (A)	--	[C]	Energy production and conversion	Mitochondrial carrier protein	Mitochondrial succinate-fumarate transporter 1 GN=SFC1 OS=Arabidopsis thaliana (Mouse-ear cress) PE=2 SV=1	C	Energy production and conversion	uncharacterized protein LOC100191274 [Zea mays]
AC208201.3_FG002	[T]	Signal transduction mechanisms	Biological Process: developmental process involved in reproduction (GO:0003006);; Molecular Function: protein serine/threonine phosphatase activity (GO:0004722);; Cellular Component: nucleus (GO:0005634);; Cellular Component: plasma membrane (GO:0005886);; Biological Process: protein dephosphorylation (GO:0006470);; Cellular Component: plastid (GO:0009536);; Biological Process: response to woundi…	K17506|0|zma:100383423|Orphan42, PP2C26; putative protein phosphatase 2C family protein; K17506 protein phosphatase 1L [EC:3.1.3.16] (A)	--	[T]	Signal transduction mechanisms	Protein phosphatase 2C;; Stage II sporulation protein E (SpoIIE);; Protein phosphatase 2C	Probable protein phosphatase 2C 32 OS=Oryza sativa subsp. japonica (Rice) PE=2 SV=1	C	Energy production and conversion	uncharacterized protein LOC100383423 [Zea mays]
AC208201.3_FG003	--	--	Molecular Function: catalytic activity (GO:0003824);; Cellular Component: intracellular organelle (GO:0043229);; Biological Process: primary metabolic process (GO:0044238);; Biological Process: cellular macromolecule metabolic process (GO:0044260);; Biological Process: single-organism cellular process (GO:0044763);; Biological Process: response to freezing (GO:0050826);;	--	--	--	--	GDSL/SGNH-like Acyl-Esterase family found in Pmr5 and Cas1p;; PMR5 N terminal Domain	Formin-like protein 16 (Precursor) GN=OsJ_008039 OS=Oryza sativa subsp. japonica (Rice) PE=2 SV=1	C	Energy production and conversion	TPA: putative DUF231 domain containing family protein [Zea mays]
AC208204.3_FG006	[O]	Posttranslational modification, protein turnover, chaperones	Cellular Component: nucleus (GO:0005634);; Cellular Component: cytoplasm (GO:0005737);; Biological Process: protein folding (GO:0006457);; Biological Process: response to heat (GO:0009408);; Biological Process: response to high light intensity (GO:0009644);; Biological Process: heat acclimation (GO:0010286);; Biological Process: response to hydrogen peroxide (GO:0042542);; Biological Process: res…	K13993|8.44238e-90|zma:100274593|IDPC175; LOC100274593; K13993 HSP20 family protein (A)	Protein processing in endoplasmic reticulum (ko04141)	[O]	Posttranslational modification, protein turnover, chaperones	Hsp20/alpha crystallin family	17.9 kDa class I heat shock protein GN=OJ1364E02.6 OS=Oryza sativa subsp. japonica (Rice) PE=2 SV=1	O	Posttranslational modification, protein turnover, chaperones	17.4 kDa class I heat shock protein 3 [Zea mays]
AC208221.3_FG002	--	--	Molecular Function: serine-type endopeptidase inhibitor activity (GO:0004867);; Cellular Component: extracellular region (GO:0005576);; Biological Process: negative regulation of peptidase activity (GO:0010466);;	--	--	--	--	Bowman-Birk serine protease inhibitor family	Bowman-Birk type bran trypsin inhibitor (Precursor) GN=RBBI3.3 OS=Oryza sativa subsp. indica (Rice) PE=2 SV=2	R	General function prediction only	TPA: hypothetical protein ZEAMMB73_820466 [Zea mays]
AC208327.4_FG003	[R]	General function prediction only	Cellular Component: nucleus (GO:0005634);; Biological Process: DNA replication (GO:0006260);; Biological Process: transcription, DNA-templated (GO:0006351);; Biological Process: RNA processing (GO:0006396);; Biological Process: cellular protein modification process (GO:0006464);; Biological Process: defense response (GO:0006952);; Biological Process: signal transduction (GO:0007165);; Biological …	K14848|0|zma:100217083|uncharacterized LOC100217083; K14848 ribosome assembly protein RRB1 (A)	--	[R]	General function prediction only	WD domain, G-beta repeat;; Histone-binding protein RBBP4 or subunit C of CAF1 complex	WD-40 repeat-containing protein MSI4 GN=F3P11.12 OS=Arabidopsis thaliana (Mouse-ear cress) PE=1 SV=3	R	General function prediction only	unknown [Zea mays]
AC208327.4_FG006	--	--	Molecular Function: acetylglucosaminyltransferase activity (GO:0008375);; Biological Process: cellular process (GO:0009987);; Cellular Component: membrane (GO:0016020);; Cellular Component: cytoplasmic membrane-bounded vesicle (GO:0016023);; Cellular Component: nuclear lumen (GO:0031981);;	--	--	[G]	Carbohydrate transport and metabolism	Core-2/I-Branching enzyme	Arginine/serine-rich protein 45 GN=F19K19.9 OS=Arabidopsis thaliana (Mouse-ear cress) PE=1 SV=1	R	General function prediction only	uncharacterized protein LOC100191451 [Zea mays]
AC208341.4_FG005	--	--	Molecular Function: phospholipid binding (GO:0005543);;	--	--	--	--	PH domain;; Pleckstrin homology domain	Pleckstrin homology domain-containing protein 1 GN=PH1 OS=Arabidopsis thaliana (Mouse-ear cress) PE=2 SV=2	S	Function unknown	pleckstrin homology domain-containing protein 1 [Zea mays]
AC208341.4_FG006	--	--	--	--	--	--	--	--	--	S	Function unknown	hypothetical protein ZEAMMB73_786428 [Zea mays]
AC208346.3_FG004	--	--	Cellular Component: exocyst (GO:0000145);; Biological Process: exocytosis (GO:0006887);; Cellular Component: plastid (GO:0009536);;	--	--	[U]	Intracellular trafficking, secretion, and vesicular transport	Exo70 exocyst complex subunit	Arginine/serine-rich protein 45 GN=F19K19.9 OS=Arabidopsis thaliana (Mouse-ear cress) PE=1 SV=1	U	Intracellular trafficking, secretion, and vesicular transport	TPA: hypothetical protein ZEAMMB73_982600 [Zea mays]
AC208436.3_FG007	--	--	Molecular Function: N-acetyltransferase activity (GO:0008080);; Molecular Function: metal ion binding (GO:0046872);;	--	--	--	--	Agenet domain;; Methyl-CpG binding domain	--	R	General function prediction only	TPA: hypothetical protein ZEAMMB73_580600 [Zea mays]
AC208440.3_FG003	--	--	Cellular Component: mitochondrion (GO:0005739);;	--	--	[D]	Cell cycle control, cell division, chromosome partitioning	Wings apart-like protein regulation of heterochromatin	Arginine/serine-rich protein 45 GN=F19K19.9 OS=Arabidopsis thaliana (Mouse-ear cress) PE=1 SV=1	D	Cell cycle control, cell division, chromosome partitioning	TPA: hypothetical protein ZEAMMB73_993330 [Zea mays]
AC208571.4_FG001	--	--	Biological Process: maltose metabolic process (GO:0000023);; Molecular Function: beta-phosphoglucomutase activity (GO:0008801);; Cellular Component: chloroplast thylakoid (GO:0009534);; Cellular Component: chloroplast stroma (GO:0009570);; Biological Process: photosynthetic electron transport in photosystem I (GO:0009773);; Biological Process: chloroplast relocation (GO:0009902);; Biological Proc…	--	--	[O]	Posttranslational modification, protein turnover, chaperones	--	--	O	Posttranslational modification, protein turnover, chaperones	TPA: hypothetical protein ZEAMMB73_922990 [Zea mays]
AC208897.3_FG003	[L]	Replication, recombination and repair	Cellular Component: plastid (GO:0009536);; Cellular Component: intracellular organelle (GO:0043229);;	--	--	[V]	Defense mechanisms	--	Formin-like protein 18 (Precursor) GN=B1160F02.7 OS=Oryza sativa subsp. japonica (Rice) PE=2 SV=1	R	General function prediction only	uncharacterized protein LOC100383408 [Zea mays]
AC209050.3_FG003	--	--	Biological Process: MAPK cascade (GO:0000165);; Biological Process: response to molecule of bacterial origin (GO:0002237);; Biological Process: respiratory burst involved in defense response (GO:0002679);; Molecular Function: DNA binding (GO:0003677);; Molecular Function: sequence-specific DNA binding transcription factor activity (GO:0003700);; Molecular Function: calmodulin binding (GO:0005516)…	--	--	--	--	WRKY DNA -binding domain	WRKY transcription factor 18 GN=WRKY18 OS=Arabidopsis thaliana (Mouse-ear cress) PE=1 SV=2	K	Transcription	putative WRKY DNA-binding domain superfamily protein [Zea mays]
AC209080.3_FG004	--	--	Cellular Component: cytoplasmic membrane-bounded vesicle (GO:0016023);; Cellular Component: anchored component of membrane (GO:0031225);;	--	--	--	--	Protein of unknown function (DUF3339)	--	EH	Amino acid transport and metabolism;; Coenzyme transport and metabolism	TPA: hypothetical protein ZEAMMB73_726557 [Zea mays]
AC209206.3_FG011	--	--	Molecular Function: translation initiation factor activity (GO:0003743);; Molecular Function: endoribonuclease activity (GO:0004521);; Molecular Function: protein binding (GO:0005515);; Cellular Component: nucleus (GO:0005634);; Cellular Component: nucleolus organizer region (GO:0005731);; Cellular Component: mitochondrion (GO:0005739);; Cellular Component: cytosol (GO:0005829);; Biological Proce…	K11593|0|zma:103641968|protein argonaute 1B-like; K11593 eukaryotic translation initiation factor 2C (A)	--	[J]	Translation, ribosomal structure and biogenesis	Piwi domain;; PAZ domain;; Domain of unknown function (DUF1785);; Glycine-rich region of argonaut	Protein argonaute 1B GN=OSJNBa0005N02.3 OS=Oryza sativa subsp. japonica (Rice) PE=2 SV=3	S	Function unknown	putative argonaute family protein [Zea mays]
AC209208.3_FG001	[RTKL]	General function prediction only;; Signal transduction mechanisms;; Transcription;; Replication, recombination and repair	Cellular Component: chromosome, centromeric region (GO:0000775);; Biological Process: cell plate assembly (GO:0000919);; Molecular Function: protein kinase activity (GO:0004672);; Molecular Function: protein binding (GO:0005515);; Molecular Function: ATP binding (GO:0005524);; Cellular Component: nucleus (GO:0005634);; Cellular Component: spindle (GO:0005819);; Cellular Component: microtubule (GO…	--	--	[T]	Signal transduction mechanisms	Protein kinase domain;; Protein tyrosine kinase;; Kinase-like	Mitogen-activated protein kinase kinase kinase YODA GN=YDA OS=Arabidopsis thaliana (Mouse-ear cress) PE=1 SV=1	G	Carbohydrate transport and metabolism	hypothetical protein ZEAMMB73_349214 [Zea mays]
AC209208.3_FG002	[G]	Carbohydrate transport and metabolism	Molecular Function: transporter activity (GO:0005215);; Molecular Function: protein binding (GO:0005515);; Cellular Component: mitochondrion (GO:0005739);; Cellular Component: vacuole (GO:0005773);; Biological Process: acetyl-CoA metabolic process (GO:0006084);; Biological Process: glycolytic process (GO:0006096);; Biological Process: calcium ion transport (GO:0006816);; Biological Process: iron …	K09872|0|zma:541779|pip1b, pip1-2; plasma membrane intrinsic protein1; K09872 aquaporin PIP (A)	--	[G]	Carbohydrate transport and metabolism	Major intrinsic protein	Aquaporin PIP1-2 GN=PIP1-2 OS=Zea mays (Maize) PE=1 SV=1	G	Carbohydrate transport and metabolism	unknown [Zea mays]
AC209208.3_FG003	[O]	Posttranslational modification, protein turnover, chaperones	Molecular Function: serine-type endopeptidase activity (GO:0004252);; Cellular Component: extracellular region (GO:0005576);; Cellular Component: cell wall (GO:0005618);; Biological Process: proteolysis (GO:0006508);; Biological Process: metabolic process (GO:0008152);; Molecular Function: serine-type peptidase activity (GO:0008236);; Molecular Function: zinc ion binding (GO:0008270);; Cellular C…	--	--	--	--	Subtilase family;; PA domain;; Peptidase inhibitor I9	Subtilisin-like protease SDD1 (Precursor) GN=SDD1 OS=Arabidopsis thaliana (Mouse-ear cress) PE=2 SV=1	G	Carbohydrate transport and metabolism	putative subtilase family protein [Zea mays]
AC209208.3_FG005	--	--	Cellular Component: mitochondrion (GO:0005739);; Cellular Component: plastid (GO:0009536);;	--	--	--	--	--	Pollen-specific leucine-rich repeat extensin-like protein 1 (Precursor) GN=PEX1 OS=Arabidopsis thaliana (Mouse-ear cress) PE=2 SV=1	G	Carbohydrate transport and metabolism	uncharacterized protein LOC100502406 [Zea mays]
AC209215.4_FG006	[J]	Translation, ribosomal structure and biogenesis	Molecular Function: structural constituent of ribosome (GO:0003735);; Cellular Component: cell wall (GO:0005618);; Biological Process: translation (GO:0006412);; Cellular Component: chloroplast (GO:0009507);; Biological Process: plant-type cell wall organization (GO:0009664);; Biological Process: auxin homeostasis (GO:0010252);; Cellular Component: membrane (GO:0016020);; Cellular Component: cyto…	K02947|5.15525e-29|zma:103640437|40S ribosomal protein S10-like; K02947 small subunit ribosomal protein S10e (A)	Ribosome (ko03010)	[J]	Translation, ribosomal structure and biogenesis	Plectin/S10 domain	40S ribosomal protein S10 GN=OSJNBa0042L16.19 OS=Oryza sativa subsp. japonica (Rice) PE=2 SV=2	S	Function unknown	TPA: hypothetical protein ZEAMMB73_381275 [Zea mays]
AC209242.3_FG003	--	--	Molecular Function: GPI-anchor transamidase activity (GO:0003923);; Molecular Function: cysteine-type endopeptidase activity (GO:0004197);; Cellular Component: endoplasmic reticulum (GO:0005783);; Biological Process: proteolysis (GO:0006508);; Biological Process: sterol biosynthetic process (GO:0016126);; Biological Process: sphingoid biosynthetic process (GO:0046520);;	K05290|0|zma:100273218|cl347_1; LOC100273218; K05290 phosphatidylinositol glycan, class K [EC:2.6.-.-] (A)	Glycosylphosphatidylinositol(GPI)-anchor biosynthesis (ko00563)	[O]	Posttranslational modification, protein turnover, chaperones	Peptidase C13 family	Vacuolar-processing enzyme alpha-isozyme (Precursor) GN=At2g25940 OS=Arabidopsis thaliana (Mouse-ear cress) PE=2 SV=2	G	Carbohydrate transport and metabolism	hypothetical protein ZEAMMB73_271464 [Zea mays]
AC209257.4_FG003	--	--	Molecular Function: binding (GO:0005488);; Cellular Component: nucleus (GO:0005634);; Cellular Component: plasma membrane (GO:0005886);; Molecular Function: electron carrier activity (GO:0009055);; Cellular Component: plastid (GO:0009536);; Biological Process: cellular process (GO:0009987);; Molecular Function: protein disulfide oxidoreductase activity (GO:0015035);; Biological Process: single-or…	K17479|1.31318e-131|zma:103631564|uncharacterized protein At5g39865-like; K17479 glutaredoxin domain-containing cysteine-rich protein 1 (A)	--	[O]	Posttranslational modification, protein turnover, chaperones	Glutaredoxin	Uncharacterized protein At5g39865 GN=At5g39865 OS=Arabidopsis thaliana (Mouse-ear cress) PE=1 SV=1	K	Transcription	hypothetical protein ZEAMMB73_120307 [Zea mays]
AC209257.4_FG008	[K]	Transcription	Molecular Function: protein binding (GO:0005515);; Cellular Component: endosome (GO:0005768);; Cellular Component: endoplasmic reticulum (GO:0005783);; Cellular Component: Golgi apparatus (GO:0005794);; Cellular Component: trans-Golgi network (GO:0005802);; Cellular Component: cytosol (GO:0005829);; Cellular Component: chloroplast (GO:0009507);; Cellular Component: plastid (GO:0009536);; Cellular…	--	--	[U]	Intracellular trafficking, secretion, and vesicular transport	PRA1 family protein	PRA1 family protein B2 GN=PRA1B2 OS=Arabidopsis thaliana (Mouse-ear cress) PE=1 SV=1	K	Transcription	uncharacterized protein LOC100273220 [Zea mays]
AC209374.4_FG002	[I]	Lipid transport and metabolism	Cellular Component: mitochondrion (GO:0005739);; Biological Process: pentose-phosphate shunt (GO:0006098);; Biological Process: rRNA processing (GO:0006364);; Biological Process: unsaturated fatty acid biosynthetic process (GO:0006636);; Biological Process: phosphatidylglycerol biosynthetic process (GO:0006655);; Biological Process: ubiquinone biosynthetic process (GO:0006744);; Molecular Functio…	K01770|1.77238e-126|zma:100276918|hypothetical protein; K01770 2-C-methyl-D-erythritol 2,4-cyclodiphosphate synthase [EC:4.6.1.12] (A)	Terpenoid backbone biosynthesis (ko00900)	--	--	YgbB family	2-C-methyl-D-erythritol 2,4-cyclodiphosphate synthase, chloroplastic (Precursor) GN=P0663F07.27 OS=Oryza sativa subsp. japonica (Rice) PE=2 SV=1	H	Coenzyme transport and metabolism	uncharacterized protein LOC100276918 [Zea mays]
AC209626.2_FG013	--	--	Molecular Function: uroporphyrinogen-III synthase activity (GO:0004852);; Biological Process: uroporphyrinogen III biosynthetic process (GO:0006780);; Biological Process: protoporphyrinogen IX biosynthetic process (GO:0006782);; Cellular Component: chloroplast (GO:0009507);; Biological Process: chlorophyll biosynthetic process (GO:0015995);;	K01719|1.31217e-48|zma:100192907|uncharacterized LOC100192907; K01719 uroporphyrinogen-III synthase [EC:4.2.1.75] (A)	Porphyrin and chlorophyll metabolism (ko00860)	--	--	Uroporphyrinogen-III synthase HemD	Uroporphyrinogen-III synthase, chloroplastic (Precursor) OS=Oryza sativa subsp. japonica (Rice) PE=2 SV=1	H	Coenzyme transport and metabolism	TPA: hypothetical protein ZEAMMB73_275484, partial [Zea mays]
AC209636.2_FG003	[I]	Lipid transport and metabolism	Biological Process: developmental process involved in reproduction (GO:0003006);; Biological Process: defense response (GO:0006952);; Biological Process: metabolic process (GO:0008152);; Biological Process: anatomical structure morphogenesis (GO:0009653);; Biological Process: post-embryonic development (GO:0009791);; Biological Process: gibberellin mediated signaling pathway (GO:0010476);; Biolog…	--	--	[V]	Defense mechanisms	alpha/beta hydrolase fold;; Alpha/beta hydrolase family	Probable carboxylesterase 17 GN=CXE17 OS=Arabidopsis thaliana (Mouse-ear cress) PE=2 SV=1	V	Defense mechanisms	hypothetical protein ZEAMMB73_255065 [Zea mays]
AC209664.3_FG002	--	--	Cellular Component: mitochondrion (GO:0005739);; Cellular Component: endosome (GO:0005768);; Cellular Component: Golgi apparatus (GO:0005794);; Cellular Component: trans-Golgi network (GO:0005802);; Biological Process: multicellular organismal development (GO:0007275);; Biological Process: tissue development (GO:0009888);; Biological Process: homogalacturonan biosynthetic process (GO:0010289);; B…	--	--	--	--	Glycosyl transferase family 8	Probable galacturonosyltransferase 9 OS=Arabidopsis thaliana (Mouse-ear cress) PE=2 SV=1	G	Carbohydrate transport and metabolism	hypothetical protein ZEAMMB73_225769 [Zea mays]
AC209768.3_FG005	[A]	RNA processing and modification	Molecular Function: nuclease activity (GO:0004518);; Biological Process: defense response (GO:0006952);; Biological Process: organelle organization (GO:0006996);; Biological Process: signal transduction (GO:0007165);; Biological Process: response to endogenous stimulus (GO:0009719);; Biological Process: response to organic substance (GO:0010033);; Biological Process: RNA metabolic process (GO:001…	K12581|8.05436e-154|sbi:SORBI_02g003950|SORBIDRAFT_02g003950, Sb02g003950; hypothetical protein; K12581 CCR4-NOT transcription complex subunit 7/8 (A)	RNA degradation (ko03018)	[A]	RNA processing and modification	CAF1 family ribonuclease	Probable CCR4-associated factor 1 homolog 11 GN=CAF1-11 OS=Arabidopsis thaliana (Mouse-ear cress) PE=2 SV=1	A	RNA processing and modification	TPA: hypothetical protein ZEAMMB73_066345 [Zea mays]
AC209784.3_FG007	[O]	Posttranslational modification, protein turnover, chaperones	Molecular Function: protease binding (GO:0002020);; Molecular Function: receptor activity (GO:0004872);; Molecular Function: KDEL sequence binding (GO:0005046);; Molecular Function: ATP binding (GO:0005524);; Cellular Component: cell wall (GO:0005618);; Cellular Component: mitochondrion (GO:0005739);; Cellular Component: vacuolar membrane (GO:0005774);; Cellular Component: endoplasmic reticulum l…	K03283|0|zma:103651028|heat shock 70 kDa protein-like; K03283 heat shock 70kDa protein 1/8 (A)	Spliceosome (ko03040);; Protein processing in endoplasmic reticulum (ko04141);; Endocytosis (ko04144)	[O]	Posttranslational modification, protein turnover, chaperones	Hsp70 protein;; MreB/Mbl protein;; Hydantoinase/oxoprolinase;; NAD-specific glutamate dehydrogenase	Heat shock 70 kDa protein GN=HSP70 OS=Zea mays (Maize) PE=3 SV=2	O	Posttranslational modification, protein turnover, chaperones	TPA: hypothetical protein ZEAMMB73_648566 [Zea mays]
AC209784.3_FG011	--	--	Cellular Component: cell wall (GO:0005618);; Cellular Component: nucleus (GO:0005634);; Biological Process: cell adhesion (GO:0007155);; Biological Process: response to salt stress (GO:0009651);; Biological Process: plant-type cell wall organization (GO:0009664);; Biological Process: multidimensional cell growth (GO:0009825);; Cellular Component: external side of plasma membrane (GO:0009897);; Mo…	--	--	--	--	Fasciclin domain;; Myb/SANT-like DNA-binding domain	Fasciclin-like arabinogalactan protein 4 (Precursor) GN=F12A12.70 OS=Arabidopsis thaliana (Mouse-ear cress) PE=1 SV=1	O	Posttranslational modification, protein turnover, chaperones	TPA: hypothetical protein ZEAMMB73_426702 [Zea mays]
AC209819.3_FG005	[QR]	Secondary metabolites biosynthesis, transport and catabolism;; General function prediction only	Cellular Component: cytoplasm (GO:0005737);; Molecular Function: O-methyltransferase activity (GO:0008171);; Biological Process: isoflavonoid phytoalexin biosynthetic process (GO:0009701);; Biological Process: flavonoid metabolic process (GO:0009812);; Biological Process: alkaloid biosynthetic process (GO:0009821);; Molecular Function: isoflavone 4'-O-methyltransferase activity (GO:0030746);; Mol…	--	--	[R]	General function prediction only	O-methyltransferase;; Dimerisation domain	O-methyltransferase ZRP4 GN=ZRP4 OS=Zea mays (Maize) PE=2 SV=1	R	General function prediction only	hypothetical protein ZEAMMB73_266994 [Zea mays]
AC209819.3_FG009	--	--	Molecular Function: DNA binding (GO:0003677);; Molecular Function: sequence-specific DNA binding transcription factor activity (GO:0003700);; Cellular Component: nucleus (GO:0005634);; Biological Process: regulation of transcription, DNA-templated (GO:0006355);; Biological Process: guard cell differentiation (GO:0010052);; Biological Process: stomatal movement (GO:0010118);; Molecular Function: s…	--	--	--	--	Dof domain, zinc finger	Cyclic dof factor 4 GN=T14G11.26 OS=Arabidopsis thaliana (Mouse-ear cress) PE=2 SV=1	R	General function prediction only	hypothetical protein ZEAMMB73_564100 [Zea mays]
AC209819.3_FG012	[R]	General function prediction only	Biological Process: microtubule cytoskeleton organization (GO:0000226);; Biological Process: RNA splicing, via endonucleolytic cleavage and ligation (GO:0000394);; Molecular Function: GTPase activity (GO:0003924);; Molecular Function: sphingomyelin phosphodiesterase activity (GO:0004767);; Molecular Function: GTP binding (GO:0005525);; Cellular Component: extracellular region (GO:0005576);; Cellu…	K04392|2.49993e-141|zma:542503|rop7; Rho-related protein from plants 7; K04392 Ras-related C3 botulinum toxin substrate 1 (A)	Phagosome (ko04145)	[R]	General function prediction only	Ras family;; Miro-like protein	Rac-like GTP-binding protein 2 OS=Oryza sativa subsp. japonica (Rice) PE=2 SV=1	R	General function prediction only	Rho-related protein from plants 7 [Zea mays]
AC209835.4_FG004	[P]	Inorganic ion transport and metabolism	Molecular Function: ATP-dependent peptidase activity (GO:0004176);; Molecular Function: ATP binding (GO:0005524);; Cellular Component: cell wall (GO:0005618);; Cellular Component: cytoplasm (GO:0005737);; Cellular Component: mitochondrion (GO:0005739);; Cellular Component: cytosol (GO:0005829);; Biological Process: ATP catabolic process (GO:0006200);; Biological Process: protein folding (GO:00064…	--	--	[P]	Inorganic ion transport and metabolism	ChaC-like protein	Chaperone protein ClpB2, chloroplastic (Precursor) OS=Oryza sativa subsp. japonica (Rice) PE=2 SV=1	P	Inorganic ion transport and metabolism	putative chaC-like domain family protein [Zea mays]
AC209858.4_FG002	[R]	General function prediction only	Molecular Function: nucleotide binding (GO:0000166);; Biological Process: mitotic cell cycle (GO:0000278);; Biological Process: RNA methylation (GO:0001510);; Molecular Function: protein binding (GO:0005515);; Cellular Component: nucleus (GO:0005634);; Cellular Component: nucleolus (GO:0005730);; Cellular Component: heterotrimeric G-protein complex (GO:0005834);; Biological Process: regulation of…	K14556|0|sbi:SORBI_01g046850|SORBIDRAFT_01g046850, Sb01g046850; hypothetical protein; K14556 U3 small nucleolar RNA-associated protein 12 (A)	Ribosome biogenesis in eukaryotes (ko03008)	[A]	RNA processing and modification	WD domain, G-beta repeat;; Dip2/Utp12 Family;; Nucleoporin Nup120/160	Dynein assembly factor with WDR repeat domains 1 GN=DAW1 OS=Chlamydomonas reinhardtii (Chlamydomonas smithii) PE=1 SV=1	A	RNA processing and modification	TPA: hypothetical protein ZEAMMB73_799198 [Zea mays]
AC209858.4_FG004	[KR]	Transcription;; General function prediction only	Molecular Function: N-acetyltransferase activity (GO:0008080);; Cellular Component: membrane (GO:0016020);; Biological Process: cellular component organization (GO:0016043);; Molecular Function: kinase activity (GO:0016301);; Cellular Component: intracellular membrane-bounded organelle (GO:0043231);; Biological Process: primary metabolic process (GO:0044238);; Biological Process: cellular macromo…	--	--	[E]	Amino acid transport and metabolism	Acetyltransferase (GNAT) family;; Acetyltransferase (GNAT) domain	Tyramine N-feruloyltransferase 4/11 GN=THT11 OS=Nicotiana tabacum (Common tobacco) PE=2 SV=1	A	RNA processing and modification	uncharacterized protein LOC100216560 [Zea mays]
AC209877.3_FG002	--	--	--	--	--	--	--	--	--	S	Function unknown	hypothetical protein ZEAMMB73_326104 [Zea mays]
AC209898.2_FG004	--	--	--	--	--	--	--	--	--	S	Function unknown	hypothetical protein ZEAMMB73_676982, partial [Zea mays]
AC209987.4_FG002	--	--	Molecular Function: monooxygenase activity (GO:0004497);; Molecular Function: binding (GO:0005488);; Molecular Function: iron ion binding (GO:0005506);; Cellular Component: plasma membrane (GO:0005886);; Molecular Function: electron carrier activity (GO:0009055);; Biological Process: phenylpropanoid biosynthetic process (GO:0009699);; Biological Process: vernalization response (GO:0010048);; Cell…	K00517|0|zma:100273592|putative cytochrome P450 superfamily protein; K00517 [EC:1.14.-.-] (A)	Limonene and pinene degradation (ko00903);; Stilbenoid, diarylheptanoid and gingerol biosynthesis (ko00945)	[Q]	Secondary metabolites biosynthesis, transport and catabolism	Cytochrome P450	Cytochrome P450 77A3 GN=CYP77A3 OS=Glycine max (Soybean) PE=2 SV=1	L	Replication, recombination and repair	uncharacterized protein LOC100273592 precursor [Zea mays]
AC209987.4_FG010	--	--	Molecular Function: copper ion binding (GO:0005507);; Cellular Component: vacuole (GO:0005773);; Molecular Function: electron carrier activity (GO:0009055);; Cellular Component: chloroplast (GO:0009507);; Cellular Component: cytoplasmic membrane-bounded vesicle (GO:0016023);; Biological Process: cellular component organization (GO:0016043);; Molecular Function: kinase activity (GO:0016301);; Biol…	--	--	--	--	Plastocyanin-like domain	Early nodulin-like protein 2 (Precursor) GN=At4g27520 OS=Arabidopsis thaliana (Mouse-ear cress) PE=1 SV=1	L	Replication, recombination and repair	uncharacterized protein LOC100273206 precursor [Zea mays]
AC210003.2_FG004	--	--	Biological Process: defense response to nematode (GO:0002215);; Molecular Function: peroxidase activity (GO:0004601);; Molecular Function: protein binding (GO:0005515);; Cellular Component: mitochondrion (GO:0005739);; Cellular Component: vacuolar membrane (GO:0005774);; Cellular Component: Golgi apparatus (GO:0005794);; Biological Process: iron ion transport (GO:0006826);; Biological Process: re…	K00430|0|zma:100274427|pco083783; LOC100274427; K00430 peroxidase [EC:1.11.1.7] (A)	Phenylalanine metabolism (ko00360);; Phenylpropanoid biosynthesis (ko00940)	--	--	Peroxidase	Peroxidase 16 (Precursor) GN=F19F24.18 OS=Arabidopsis thaliana (Mouse-ear cress) PE=1 SV=2	G	Carbohydrate transport and metabolism	uncharacterized protein LOC100274427 precursor [Zea mays]
AC210003.2_FG015	--	--	Biological Process: maltose metabolic process (GO:0000023);; Cellular Component: plasma membrane (GO:0005886);; Biological Process: pentose-phosphate shunt (GO:0006098);; Cellular Component: plant-type cell wall (GO:0009505);; Biological Process: response to abscisic acid (GO:0009737);; Cellular Component: cytoplasmic membrane-bounded vesicle (GO:0016023);; Molecular Function: isomerase activity …	--	--	--	--	--	--	G	Carbohydrate transport and metabolism	hypothetical protein [Zea mays]
AC210013.4_FG002	--	--	Molecular Function: copper ion binding (GO:0005507);; Cellular Component: extracellular region (GO:0005576);; Cellular Component: plasma membrane (GO:0005886);; Molecular Function: electron carrier activity (GO:0009055);; Cellular Component: cytoplasmic membrane-bounded vesicle (GO:0016023);; Cellular Component: anchored component of membrane (GO:0031225);; Cellular Component: intracellular membr…	--	--	--	--	Plastocyanin-like domain	Blue copper protein (Precursor) OS=Pisum sativum (Garden pea) PE=2 SV=1	T	Signal transduction mechanisms	hypothetical protein ZEAMMB73_189474, partial [Zea mays]
AC210013.4_FG003	[QR]	Secondary metabolites biosynthesis, transport and catabolism;; General function prediction only	Molecular Function: sterol 24-C-methyltransferase activity (GO:0003838);; Cellular Component: vacuole (GO:0005773);; Cellular Component: endoplasmic reticulum (GO:0005783);; Cellular Component: cytosol (GO:0005829);; Biological Process: acetyl-CoA metabolic process (GO:0006084);; Biological Process: polyamine catabolic process (GO:0006598);; Biological Process: steroid biosynthetic process (GO:00…	K00559|0|zma:100286381|cycloartenol-C-24-methyltransferase 1; K00559 sterol 24-C-methyltransferase [EC:2.1.1.41] (A)	Steroid biosynthesis (ko00100)	[IR]	Lipid transport and metabolism;; General function prediction only	Sterol methyltransferase C-terminal;; Methyltransferase domain;; Mycolic acid cyclopropane synthetase;; Methyltransferase domain;; Methyltransferase domain;; Methyltransferase domain;; ubiE/COQ5 methyltransferase family;; Methyltransferase domain	Cycloartenol-C-24-methyltransferase 1 GN=OJ1119_B04.19-1 OS=Oryza sativa subsp. japonica (Rice) PE=2 SV=1	T	Signal transduction mechanisms	cycloartenol-C-24-methyltransferase 1 [Zea mays]
AC210013.4_FG005	[J]	Translation, ribosomal structure and biogenesis	Molecular Function: ATP binding (GO:0005524);; Cellular Component: nucleus (GO:0005634);; Cellular Component: cytosol (GO:0005829);; Biological Process: RNA processing (GO:0006396);; Biological Process: reciprocal meiotic recombination (GO:0007131);; Biological Process: tRNA processing (GO:0008033);; Cellular Component: plastid (GO:0009536);; Biological Process: cytokinin biosynthetic process (GO…	K10760|5.20206e-170|zma:100158226|IPT5; isopentenyl transferase IPT5; K10760 adenylate isopentenyltransferase (cytokinin synthase) (A)	Zeatin biosynthesis (ko00908)	[J]	Translation, ribosomal structure and biogenesis	IPP transferase;; Isopentenyl transferase	Adenylate isopentenyltransferase 5, chloroplastic (Precursor) GN=IPT5 OS=Arabidopsis thaliana (Mouse-ear cress) PE=1 SV=2	T	Signal transduction mechanisms	isopentenyl transferase IPT5 [Zea mays]
AC210013.4_FG006	[IQR]	Lipid transport and metabolism;; Secondary metabolites biosynthesis, transport and catabolism;; General function prediction only	Cellular Component: cytosol (GO:0005829);; Cellular Component: plasma membrane (GO:0005886);; Biological Process: defense response (GO:0006952);; Molecular Function: alcohol dehydrogenase (NADP+) activity (GO:0008106);; Biological Process: response to sucrose (GO:0009744);; Biological Process: flavonoid biosynthetic process (GO:0009813);; Biological Process: response to UV-B (GO:0010224);; Molecu…	K15095|0|zma:100217017|hypothetical protein; K15095 (+)-neomenthol dehydrogenase [EC:1.1.1.208] (A)	Monoterpenoid biosynthesis (ko00902)	[Q]	Secondary metabolites biosynthesis, transport and catabolism	short chain dehydrogenase;; KR domain;; Enoyl-(Acyl carrier protein) reductase	Salutaridine reductase GN=SALR OS=Papaver bracteatum (Great scarlet poppy) PE=1 SV=1	T	Signal transduction mechanisms	uncharacterized protein LOC100217017 [Zea mays]
AC210013.4_FG008	--	--	Cellular Component: nuclear pore (GO:0005643);; Biological Process: poly(A)+ mRNA export from nucleus (GO:0016973);;	K18723|0|zma:103625787|stress response protein NST1-like; K18723 nucleoporin GLE1 (A)	--	[A]	RNA processing and modification	GLE1-like protein	--	T	Signal transduction mechanisms	hypothetical protein ZEAMMB73_447713 [Zea mays]
AC210013.4_FG009	--	--	Molecular Function: zinc ion binding (GO:0008270);; Cellular Component: plastid (GO:0009536);; Biological Process: hormone-mediated signaling pathway (GO:0009755);; Cellular Component: cytoplasmic membrane-bounded vesicle (GO:0016023);;	--	--	[K]	Transcription	--	--	T	Signal transduction mechanisms	putative RING zinc finger domain superfamily protein [Zea mays]
AC210013.4_FG011	[T]	Signal transduction mechanisms	Molecular Function: catalytic activity (GO:0003824);; Cellular Component: mitochondrion (GO:0005739);; Biological Process: DNA replication initiation (GO:0006270);; Biological Process: regulation of DNA replication (GO:0006275);; Biological Process: methylation-dependent chromatin silencing (GO:0006346);; Biological Process: cellular protein modification process (GO:0006464);; Biological Process:…	K17508|0|zma:103625788|probable protein phosphatase 2C 80; K17508 protein phosphatase 2C homolog 7 [EC:3.1.3.16] (A)	--	[T]	Signal transduction mechanisms	Stage II sporulation protein E (SpoIIE);; Protein phosphatase 2C;; Protein phosphatase 2C	Probable protein phosphatase 2C 55 GN=At4g16580 OS=Arabidopsis thaliana (Mouse-ear cress) PE=2 SV=2	T	Signal transduction mechanisms	hypothetical protein ZEAMMB73_004391 [Zea mays]
AC210013.4_FG012	--	--	Biological Process: reproduction (GO:0000003);; Biological Process: cell morphogenesis (GO:0000902);; Molecular Function: catalytic activity (GO:0003824);; Biological Process: cellular protein modification process (GO:0006464);; Cellular Component: membrane (GO:0016020);; Cellular Component: integral component of membrane (GO:0016021);; Cellular Component: intracellular membrane-bounded organelle…	--	--	--	--	TLC domain	DNA-directed RNA polymerase II subunit RPB1 GN=F4B14.70 OS=Arabidopsis thaliana (Mouse-ear cress) PE=1 SV=3	T	Signal transduction mechanisms	uncharacterized protein LOC100274425 [Zea mays]
AC210013.4_FG013	--	--	Cellular Component: plastid (GO:0009536);; Biological Process: embryo development ending in seed dormancy (GO:0009793);; Biological Process: cellular process (GO:0009987);; Cellular Component: cell part (GO:0044464);; Biological Process: single-organism process (GO:0044699);; Biological Process: regulation of biological process (GO:0050789);;	--	--	--	--	Plant organelle RNA recognition domain;; Nuclear pore complex assembly	Vegetative cell wall protein gp1 (Precursor) GN=GP1 OS=Chlamydomonas reinhardtii (Chlamydomonas smithii) PE=2 SV=1	T	Signal transduction mechanisms	hypothetical protein ZEAMMB73_807532 [Zea mays]
AC210013.4_FG014	[RTKL]	General function prediction only;; Signal transduction mechanisms;; Transcription;; Replication, recombination and repair	Biological Process: MAPK cascade (GO:0000165);; Molecular Function: calmodulin-dependent protein kinase activity (GO:0004683);; Molecular Function: calcium-dependent protein kinase C activity (GO:0004698);; Molecular Function: calcium ion binding (GO:0005509);; Molecular Function: protein binding (GO:0005515);; Molecular Function: ATP binding (GO:0005524);; Cellular Component: nucleus (GO:0005634…	K13412|0|zma:100193514|uncharacterized LOC100193514; K13412 calcium-dependent protein kinase [EC:2.7.11.1] (A)	Plant-pathogen interaction (ko04626)	[T]	Signal transduction mechanisms	Protein kinase domain;; EF hand;; EF-hand domain pair;; Protein tyrosine kinase;; EF-hand domain pair;; EF hand;; EF-hand domain;; Cytoskeletal-regulatory complex EF hand;; Kinase-like;; Secreted protein acidic and rich in cysteine Ca binding region;; Lipopolysaccharide kinase (Kdo/WaaP) family	Calcium-dependent protein kinase 8 GN=F7K24.200 OS=Arabidopsis thaliana (Mouse-ear cress) PE=1 SV=1	T	Signal transduction mechanisms	putative calcium-dependent protein kinase family protein [Zea mays]
AC210013.4_FG016	--	--	--	--	--	--	--	--	--	T	Signal transduction mechanisms	hypothetical protein [Zea mays]
AC210013.4_FG018	--	--	Cellular Component: plastid (GO:0009536);;	--	--	--	--	RbcX protein	--	T	Signal transduction mechanisms	uncharacterized protein LOC100277775 [Zea mays]
AC210013.4_FG019	[J]	Translation, ribosomal structure and biogenesis	Biological Process: RNA methylation (GO:0001510);; Molecular Function: RNA binding (GO:0003723);; Molecular Function: structural constituent of ribosome (GO:0003735);; Cellular Component: cell wall (GO:0005618);; Cellular Component: nucleus (GO:0005634);; Cellular Component: nucleolus (GO:0005730);; Cellular Component: Golgi apparatus (GO:0005794);; Cellular Component: plasma membrane (GO:0005886…	K02981|4.92094e-159|zma:103625791|40S ribosomal protein S2-3-like; K02981 small subunit ribosomal protein S2e (A)	Ribosome (ko03010)	[J]	Translation, ribosomal structure and biogenesis	Ribosomal protein S5, N-terminal domain;; Ribosomal protein S5, C-terminal domain	40S ribosomal protein S2-3 GN=RPS2C OS=Arabidopsis thaliana (Mouse-ear cress) PE=1 SV=2	T	Signal transduction mechanisms	hypothetical protein ZEAMMB73_246206 [Zea mays]
AC210158.3_FG004	--	--	--	--	--	--	--	--	--	--	--	hypothetical protein ZEAMMB73_610554 [Zea mays]
AC210163.3_FG005	[S]	Function unknown	--	--	--	--	--	--	Splicing factor U2af large subunit B GN=U2AF65B OS=Oryza sativa subsp. japonica (Rice) PE=2 SV=2	S	Function unknown	TPA: hypothetical protein ZEAMMB73_000948 [Zea mays]
AC210168.4_FG003	--	--	Biological Process: response to stress (GO:0006950);; Cellular Component: cytoplasmic membrane-bounded vesicle (GO:0016023);; Molecular Function: hydrolase activity (GO:0016787);;	--	--	--	--	Thaumatin family	Osmotin-like protein (Precursor) OS=Solanum lycopersicum (Tomato) PE=1 SV=1	R	General function prediction only	TPA: putative thaumatin domain family protein [Zea mays]
AC210173.4_FG005	[Q]	Secondary metabolites biosynthesis, transport and catabolism	Biological Process: very long-chain fatty acid metabolic process (GO:0000038);; Molecular Function: binding (GO:0005488);; Molecular Function: iron ion binding (GO:0005506);; Cellular Component: endoplasmic reticulum (GO:0005783);; Biological Process: intra-Golgi vesicle-mediated transport (GO:0006891);; Biological Process: membrane fusion (GO:0006944);; Molecular Function: electron carrier activ…	K09755|0|zma:103643375|cytochrome P450 84A1-like; K09755 ferulate-5-hydroxylase [EC:1.14.-.-] (A)	Phenylpropanoid biosynthesis (ko00940)	[Q]	Secondary metabolites biosynthesis, transport and catabolism	Cytochrome P450	Cytochrome P450 84A1 GN=F23E13.110 OS=Arabidopsis thaliana (Mouse-ear cress) PE=2 SV=1	Q	Secondary metabolites biosynthesis, transport and catabolism	TPA: putative cytochrome P450 superfamily protein [Zea mays]
AC210193.4_FG002	--	--	--	--	--	--	--	--	Arginine/serine-rich protein 45 GN=F19K19.9 OS=Arabidopsis thaliana (Mouse-ear cress) PE=1 SV=1	R	General function prediction only	TPA: hypothetical protein ZEAMMB73_035143 [Zea mays]
AC210204.3_FG002	--	--	Cellular Component: membrane (GO:0016020);; Cellular Component: intracellular membrane-bounded organelle (GO:0043231);; Cellular Component: cell periphery (GO:0071944);;	--	--	--	--	C2 domain	Leucine-rich repeat extensin-like protein 5 (Precursor) GN=LRX5 OS=Arabidopsis thaliana (Mouse-ear cress) PE=2 SV=2	R	General function prediction only	uncharacterized protein LOC100274244 [Zea mays]
AC210314.3_FG006	[M]	Cell wall/membrane/envelope biogenesis	Molecular Function: nucleic acid binding (GO:0003676);; Molecular Function: protein binding (GO:0005515);; Cellular Component: mitochondrion (GO:0005739);; Biological Process: protein folding (GO:0006457);; Biological Process: nitrogen compound metabolic process (GO:0006807);; Biological Process: transport (GO:0006810);; Biological Process: defense response (GO:0006952);; Biological Process: ER-n…	--	--	--	--	Protein of unknown function (DUF2763)	Leucine-rich repeat extensin-like protein 6 (Precursor) GN=LRX6 OS=Arabidopsis thaliana (Mouse-ear cress) PE=2 SV=1	S	Function unknown	hypothetical protein [Zea mays]
AC210517.3_FG003	--	--	Biological Process: response to heat (GO:0009408);; Cellular Component: plastid (GO:0009536);; Cellular Component: cytoplasmic membrane-bounded vesicle (GO:0016023);; Cellular Component: intracellular membrane-bounded organelle (GO:0043231);; Cellular Component: cytoplasmic part (GO:0044444);;	--	--	[O]	Posttranslational modification, protein turnover, chaperones	Hsp20/alpha crystallin family	25.3 kDa heat shock protein, chloroplastic (Precursor) GN=HSP25.3 OS=Arabidopsis thaliana (Mouse-ear cress) PE=2 SV=1	O	Posttranslational modification, protein turnover, chaperones	uncharacterized protein LOC100193370 [Zea mays]
AC210816.3_FG006	--	--	Cellular Component: plastid (GO:0009536);;	--	--	--	--	--	Anther-specific proline-rich protein APG (Precursor) GN=APG OS=Arabidopsis thaliana (Mouse-ear cress) PE=2 SV=2	S	Function unknown	TPA: hypothetical protein ZEAMMB73_817979 [Zea mays]
AC210848.3_FG004	--	--	Cellular Component: chromosome (GO:0005694);; Cellular Component: nucleolus (GO:0005730);; Biological Process: meiotic nuclear division (GO:0007126);;	--	--	--	--	--	Nucleolin 2 GN=OSJNBa0058K23.21 OS=Oryza sativa subsp. japonica (Rice) PE=2 SV=2	S	Function unknown	hypothetical protein ZEAMMB73_118902 [Zea mays]
AC211164.5_FG003	--	--	--	--	--	--	--	--	--	G	Carbohydrate transport and metabolism	TPA: hypothetical protein ZEAMMB73_687074 [Zea mays]
AC211164.5_FG004	--	--	Molecular Function: peroxidase activity (GO:0004601);; Molecular Function: protein binding (GO:0005515);; Cellular Component: extracellular region (GO:0005576);; Cellular Component: cytosol (GO:0005829);; Biological Process: iron ion transport (GO:0006826);; Biological Process: response to oxidative stress (GO:0006979);; Cellular Component: plant-type cell wall (GO:0009505);; Biological Process: …	K00430|0|zma:100191304|hypothetical protein; K00430 peroxidase [EC:1.11.1.7] (A)	Phenylalanine metabolism (ko00360);; Phenylpropanoid biosynthesis (ko00940)	--	--	Peroxidase	Peroxidase 73 (Precursor) GN=K8K14.13 OS=Arabidopsis thaliana (Mouse-ear cress) PE=1 SV=1	G	Carbohydrate transport and metabolism	uncharacterized protein LOC100191304 precursor [Zea mays]
AC211175.3_FG005	[RTKL]	General function prediction only;; Signal transduction mechanisms;; Transcription;; Replication, recombination and repair	Molecular Function: protein serine/threonine kinase activity (GO:0004674);; Molecular Function: protein binding (GO:0005515);; Molecular Function: ATP binding (GO:0005524);; Cellular Component: plasma membrane (GO:0005886);; Biological Process: protein phosphorylation (GO:0006468);; Biological Process: signal transduction (GO:0007165);; Cellular Component: plastid (GO:0009536);; Biological Proces…	--	--	[T]	Signal transduction mechanisms	Protein tyrosine kinase;; Protein kinase domain	Proline-rich receptor-like protein kinase PERK9 GN=PERK9 OS=Arabidopsis thaliana (Mouse-ear cress) PE=2 SV=1	T	Signal transduction mechanisms	TPA: putative protein kinase superfamily protein [Zea mays]
AC211276.4_FG008	--	--	Molecular Function: acetylglucosaminyltransferase activity (GO:0008375);; Cellular Component: membrane (GO:0016020);; Cellular Component: cytoplasmic membrane-bounded vesicle (GO:0016023);; Biological Process: cellular component organization (GO:0016043);; Molecular Function: kinase activity (GO:0016301);; Cellular Component: intracellular membrane-bounded organelle (GO:0043231);; Biological Proc…	--	--	--	--	Core-2/I-Branching enzyme	Proline-rich receptor-like protein kinase PERK8 GN=PERK8 OS=Arabidopsis thaliana (Mouse-ear cress) PE=1 SV=1	S	Function unknown	hypothetical protein ZEAMMB73_225584 [Zea mays]
AC211327.4_FG005	--	--	Molecular Function: protein serine/threonine kinase activity (GO:0004674);; Molecular Function: ATP binding (GO:0005524);; Cellular Component: plasma membrane (GO:0005886);; Biological Process: protein phosphorylation (GO:0006468);;	--	--	[T]	Signal transduction mechanisms	--	Probable serine/threonine-protein kinase Cx32, chloroplastic (Precursor) GN=At4g35600 OS=Arabidopsis thaliana (Mouse-ear cress) PE=1 SV=2	R	General function prediction only	hypothetical protein ZEAMMB73_222121 [Zea mays]
AC211349.4_FG001	[J]	Translation, ribosomal structure and biogenesis	Molecular Function: tRNA binding (GO:0000049);; Molecular Function: magnesium ion binding (GO:0000287);; Molecular Function: phenylalanine-tRNA ligase activity (GO:0004826);; Molecular Function: ATP binding (GO:0005524);; Cellular Component: mitochondrion (GO:0005739);; Biological Process: phenylalanyl-tRNA aminoacylation (GO:0006432);; Biological Process: tRNA processing (GO:0008033);; Cellular …	K01889|0|zma:100194290|uncharacterized LOC100194290; K01889 phenylalanyl-tRNA synthetase alpha chain [EC:6.1.1.20] (A)	Aminoacyl-tRNA biosynthesis (ko00970)	[J]	Translation, ribosomal structure and biogenesis	tRNA synthetases class II core domain (F);; Ferredoxin-fold anticodon binding domain	Phenylalanine--tRNA ligase, chloroplastic/mitochondrial (Precursor) GN=At3g58140 OS=Arabidopsis thaliana (Mouse-ear cress) PE=1 SV=1	L	Replication, recombination and repair	hypothetical protein ZEAMMB73_393296, partial [Zea mays]
AC211357.4_FG004	[J]	Translation, ribosomal structure and biogenesis	Cellular Component: mitochondrion (GO:0005739);; Biological Process: translational termination (GO:0006415);; Biological Process: photomorphogenesis (GO:0009640);; Biological Process: seed germination (GO:0009845);; Biological Process: regulation of flower development (GO:0009909);; Biological Process: meristem structural organization (GO:0009933);; Biological Process: seed dormancy process (GO:0…	K02836|0|zma:100281737|peptide chain release factor 2; K02836 peptide chain release factor 2 (A)	--	[J]	Translation, ribosomal structure and biogenesis	RF-1 domain;; PCRF domain	--	J	Translation, ribosomal structure and biogenesis	unknown [Zea mays]
AC211390.3_FG001	--	--	Cellular Component: nucleus (GO:0005634);; Cellular Component: mitochondrion (GO:0005739);; Cellular Component: endosome (GO:0005768);; Cellular Component: vacuolar membrane (GO:0005774);; Cellular Component: Golgi apparatus (GO:0005794);; Cellular Component: trans-Golgi network (GO:0005802);; Cellular Component: plasma membrane (GO:0005886);; Molecular Function: methyltransferase activity (GO:00…	--	--	--	--	Putative S-adenosyl-L-methionine-dependent methyltransferase;; Methyltransferase domain;; Methyltransferase domain	Probable methyltransferase PMT2 GN=At1g26850 OS=Arabidopsis thaliana (Mouse-ear cress) PE=1 SV=2	R	General function prediction only	TPA: hypothetical protein ZEAMMB73_857191 [Zea mays]
AC211394.4_FG004	[R]	General function prediction only	Molecular Function: acid phosphatase activity (GO:0003993);; Molecular Function: protein serine/threonine phosphatase activity (GO:0004722);; Cellular Component: extracellular space (GO:0005615);; Cellular Component: vacuolar lumen (GO:0005775);; Cellular Component: cytosol (GO:0005829);; Biological Process: protein dephosphorylation (GO:0006470);; Biological Process: response to osmotic stress (…	--	--	[G]	Carbohydrate transport and metabolism	Calcineurin-like phosphoesterase;; Iron/zinc purple acid phosphatase-like protein C	Phosphoenolpyruvate phosphatase (Precursor) GN=ACPEPP OS=Allium cepa (Onion) PE=1 SV=1	G	Carbohydrate transport and metabolism	unknown [Zea mays]
AC211401.4_FG003	--	--	Cellular Component: mitochondrion (GO:0005739);;	--	--	--	--	--	B3 domain-containing protein Os02g0598200 GN=OJ1212_D02.14 OS=Oryza sativa subsp. japonica (Rice) PE=2 SV=1	S	Function unknown	uncharacterized protein LOC100193318 [Zea mays]
AC211467.4_FG002	--	--	Biological Process: pentose-phosphate shunt (GO:0006098);; Biological Process: rRNA processing (GO:0006364);; Biological Process: tetrahydrobiopterin biosynthetic process (GO:0006729);; Molecular Function: 4-alpha-hydroxytetrahydrobiopterin dehydratase activity (GO:0008124);; Biological Process: aromatic amino acid family biosynthetic process (GO:0009073);; Cellular Component: chloroplast (GO:000…	--	--	--	--	--	--	S	Function unknown	TPA: hypothetical protein ZEAMMB73_314401 [Zea mays]
AC211652.4_FG001	[TK]	Signal transduction mechanisms;; Transcription	Cellular Component: cytoplasmic membrane-bounded vesicle (GO:0016023);;	--	--	--	--	--	CASP-like protein 14 OS=Zea mays (Maize) PE=2 SV=1	R	General function prediction only	hypothetical protein ZEAMMB73_609095 [Zea mays]
AC211652.4_FG002	[K]	Transcription	--	--	--	[K]	Transcription	FHA domain	--	R	General function prediction only	hypothetical protein ZEAMMB73_665066 [Zea mays]
AC211652.4_FG003	[G]	Carbohydrate transport and metabolism	Molecular Function: chitinase activity (GO:0004568);; Biological Process: carbohydrate metabolic process (GO:0005975);; Biological Process: chitin catabolic process (GO:0006032);; Cellular Component: cytoplasmic membrane-bounded vesicle (GO:0016023);;	K01183|0|zma:100191620|hypothetical protein; K01183 chitinase [EC:3.2.1.14] (A)	Amino sugar and nucleotide sugar metabolism (ko00520)	[G]	Carbohydrate transport and metabolism	Glycosyl hydrolases family 18	Protein IQ-DOMAIN 14 GN=IQD14 OS=Arabidopsis thaliana (Mouse-ear cress) PE=1 SV=1	G	Carbohydrate transport and metabolism	hypothetical protein precursor [Zea mays]
AC212068.4_FG005	--	--	Molecular Function: carboxylic ester hydrolase activity (GO:0004091);; Molecular Function: cholinesterase activity (GO:0004104);; Molecular Function: alpha-L-fucosidase activity (GO:0004560);; Biological Process: lipid metabolic process (GO:0006629);; Cellular Component: plant-type cell wall (GO:0009505);; Cellular Component: plasmodesma (GO:0009506);; Cellular Component: chloroplast stroma (GO:0…	--	--	--	--	GDSL-like Lipase/Acylhydrolase	GDSL esterase/lipase At1g54790 (Precursor) GN=At1g54790 OS=Arabidopsis thaliana (Mouse-ear cress) PE=2 SV=1	R	General function prediction only	hypothetical protein ZEAMMB73_209815 [Zea mays]
AC212112.4_FG002	[O]	Posttranslational modification, protein turnover, chaperones	Molecular Function: serine-type endopeptidase activity (GO:0004252);; Cellular Component: nucleolus (GO:0005730);; Cellular Component: mitochondrion (GO:0005739);; Biological Process: mRNA export from nucleus (GO:0006406);; Biological Process: proteolysis (GO:0006508);; Biological Process: protein import into nucleus (GO:0006606);; Molecular Function: serine-type peptidase activity (GO:0008236);;…	--	--	[O]	Posttranslational modification, protein turnover, chaperones	Trypsin;; Trypsin-like peptidase domain;; PDZ domain	Protease Do-like 9 GN=DEGP9 OS=Arabidopsis thaliana (Mouse-ear cress) PE=2 SV=1	O	Posttranslational modification, protein turnover, chaperones	hypothetical protein ZEAMMB73_819902 [Zea mays]
AC212351.4_FG001	--	--	--	--	--	--	--	--	--	--	--	hypothetical protein ZEAMMB73_088199 [Zea mays]
AC212353.4_FG004	--	--	Biological Process: defense response (GO:0006952);; Molecular Function: zinc ion binding (GO:0008270);; Biological Process: response to organic substance (GO:0010033);; Biological Process: programmed cell death (GO:0012501);; Cellular Component: membrane (GO:0016020);; Biological Process: protein ubiquitination (GO:0016567);; Molecular Function: ligase activity (GO:0016874);; Biological Process: …	--	--	[O]	Posttranslational modification, protein turnover, chaperones	Ring finger domain;; RING-H2 zinc finger;; Zinc finger, C3HC4 type (RING finger);; Anaphase-promoting complex subunit 11 RING-H2 finger	RING-H2 finger protein ATL46 GN=ATL46 OS=Arabidopsis thaliana (Mouse-ear cress) PE=2 SV=1	S	Function unknown	uncharacterized LOC100304207 [Zea mays]
AC212565.3_FG001	[B]	Chromatin structure and dynamics	Cellular Component: nucleosome (GO:0000786);; Molecular Function: DNA binding (GO:0003677);; Molecular Function: phosphoglycerate mutase activity (GO:0004619);; Cellular Component: nucleolus (GO:0005730);; Cellular Component: mitochondrion (GO:0005739);; Cellular Component: vacuolar membrane (GO:0005774);; Cellular Component: Golgi apparatus (GO:0005794);; Cellular Component: cytosol (GO:0005829)…	K14838|2.31953e-51|zma:100282268|pco082380(357); LOC100282268; K11254 histone H4 (A)	--	[B]	Chromatin structure and dynamics	Core histone H2A/H2B/H3/H4	Histone H4 OS=Glycine max (Soybean) PE=3 SV=1	S	Function unknown	hypothetical protein ZEAMMB73_313798 [Zea mays]
AC212570.3_FG006	[R]	General function prediction only	Molecular Function: nucleotide binding (GO:0000166);; Biological Process: karyogamy (GO:0000741);; Molecular Function: nucleic acid binding (GO:0003676);; Cellular Component: nucleolus (GO:0005730);; Biological Process: rRNA processing (GO:0006364);; Cellular Component: plastid (GO:0009536);; Biological Process: embryo sac egg cell differentiation (GO:0009560);; Biological Process: post-embryonic…	K14549|0|zma:100284315|small nucleolar ribonucleoprotein complex subunit; K14549 U3 small nucleolar RNA-associated protein 15 (A)	Ribosome biogenesis in eukaryotes (ko03008)	[S]	Function unknown	UTP15 C terminal;; WD domain, G-beta repeat	Vegetative cell wall protein gp1 (Precursor) GN=GP1 OS=Chlamydomonas reinhardtii (Chlamydomonas smithii) PE=2 SV=1	R	General function prediction only	small nucleolar ribonucleoprotein complex subunit [Zea mays]
AC212684.3_FG012	--	--	Biological Process: mitochondrial RNA metabolic process (GO:0000959);; Cellular Component: mitochondrion (GO:0005739);; Biological Process: plastid organization (GO:0009657);; Biological Process: mRNA modification (GO:0016556);; Cellular Component: intracellular membrane-bounded organelle (GO:0043231);; Cellular Component: cytoplasmic part (GO:0044444);; Biological Process: regulation of cellular…	--	--	[R]	General function prediction only	PPR repeat family;; PPR repeat;; Pentatricopeptide repeat domain;; PPR repeat	Pentatricopeptide repeat-containing protein At4g32430, mitochondrial (Precursor) GN=F8B4.130 OS=Arabidopsis thaliana (Mouse-ear cress) PE=2 SV=1	R	General function prediction only	TPA: putative pentatricopeptide repeat family protein [Zea mays]
AC212728.3_FG001	--	--	Molecular Function: serine-type endopeptidase inhibitor activity (GO:0004867);; Cellular Component: extracellular region (GO:0005576);; Biological Process: proteolysis (GO:0006508);; Molecular Function: peptidase activity (GO:0008233);; Biological Process: negative regulation of peptidase activity (GO:0010466);; Cellular Component: cytoplasmic membrane-bounded vesicle (GO:0016023);; Molecular Fun…	--	--	--	--	Bowman-Birk serine protease inhibitor family	Bowman-Birk type trypsin inhibitor OS=Triticum aestivum (Wheat) PE=1 SV=1	R	General function prediction only	uncharacterized protein LOC100502257 precursor [Zea mays]
AC212835.3_FG001	--	--	Biological Process: post-embryonic development (GO:0009791);; Cellular Component: cytoplasmic membrane-bounded vesicle (GO:0016023);; Biological Process: system development (GO:0048731);;	--	--	[R]	General function prediction only	PPR repeat family;; PPR repeat;; PPR repeat;; Pentatricopeptide repeat domain	Putative pentatricopeptide repeat-containing protein At1g74580 GN=At1g74580 OS=Arabidopsis thaliana (Mouse-ear cress) PE=3 SV=1	R	General function prediction only	TPA: hypothetical protein ZEAMMB73_327514 [Zea mays]
AC212835.3_FG002	--	--	Molecular Function: copper ion binding (GO:0005507);; Cellular Component: extracellular region (GO:0005576);; Cellular Component: mitochondrion (GO:0005739);; Cellular Component: plasma membrane (GO:0005886);; Molecular Function: electron carrier activity (GO:0009055);; Cellular Component: cytoplasmic membrane-bounded vesicle (GO:0016023);; Biological Process: electron transport chain (GO:0022900…	--	--	--	--	Plastocyanin-like domain	Blue copper protein (Precursor) OS=Pisum sativum (Garden pea) PE=2 SV=1	R	General function prediction only	TPA: hypothetical protein ZEAMMB73_027469 [Zea mays]
AC212835.3_FG007	--	--	Biological Process: proteolysis (GO:0006508);; Molecular Function: peptidase activity (GO:0008233);; Cellular Component: plastid (GO:0009536);; Molecular Function: hydrolase activity, acting on ester bonds (GO:0016788);;	K14648|0|zma:100283938|placental protein 11; K14648 poly(U)-specific endoribonuclease [EC:3.1.-.-] (A)	--	[R]	General function prediction only	Endoribonuclease XendoU	DEAD-box ATP-dependent RNA helicase 42 GN=RH42 OS=Arabidopsis thaliana (Mouse-ear cress) PE=1 SV=2	R	General function prediction only	unknown [Zea mays]
AC212859.3_FG007	--	--	Molecular Function: nucleotide binding (GO:0000166);; Cellular Component: nucleus (GO:0005634);; Biological Process: sister chromatid cohesion (GO:0007062);; Biological Process: photomorphogenesis (GO:0009640);; Biological Process: seed germination (GO:0009845);; Biological Process: embryonic pattern specification (GO:0009880);; Biological Process: regulation of flower development (GO:0009909);; …	K11789|0|zma:103646181|DDB1- and CUL4-associated factor homolog 1-like; K11789 HIV-1 Vpr-binding protein (A)	--	[D]	Cell cycle control, cell division, chromosome partitioning	--	DDB1- and CUL4-associated factor homolog 1 GN=DCAF1 OS=Arabidopsis thaliana (Mouse-ear cress) PE=1 SV=2	S	Function unknown	TPA: hypothetical protein ZEAMMB73_529414 [Zea mays]
AC213050.3_FG001	--	--	Molecular Function: RNA binding (GO:0003723);; Molecular Function: RNA-directed DNA polymerase activity (GO:0003964);; Biological Process: RNA-dependent DNA replication (GO:0006278);; Biological Process: mRNA processing (GO:0006397);; Cellular Component: cell periphery (GO:0071944);;	--	--	[R]	General function prediction only	Type II intron maturase;; Reverse transcriptase (RNA-dependent DNA polymerase)	Vegetative cell wall protein gp1 (Precursor) GN=GP1 OS=Chlamydomonas reinhardtii (Chlamydomonas smithii) PE=2 SV=1	R	General function prediction only	hypothetical protein ZEAMMB73_672835 [Zea mays]
AC213050.3_FG002	--	--	Cellular Component: mitochondrion (GO:0005739);;	--	--	--	--	--	Zinc finger CCCH domain-containing protein 28 GN=OJ000114_01.2 OS=Oryza sativa subsp. japonica (Rice) PE=2 SV=1	R	General function prediction only	hypothetical protein ZEAMMB73_838510 [Zea mays]
AC213099.3_FG001	[R]	General function prediction only	Cellular Component: mitochondrion (GO:0005739);; Biological Process: thylakoid membrane organization (GO:0010027);; Biological Process: mRNA modification (GO:0016556);;	K06940|1.55142e-108|zma:100278751|pco096184; LOC100278751; K06940 (A)	--	--	--	Putative zinc- or iron-chelating domain	--	S	Function unknown	TPA: hypothetical protein ZEAMMB73_527753, partial [Zea mays]
AC213099.3_FG002	[S]	Function unknown	Cellular Component: nucleus (GO:0005634);; Molecular Function: oxidoreductase activity (GO:0016491);; Molecular Function: transition metal ion binding (GO:0046914);; Biological Process: oxidation-reduction process (GO:0055114);;	--	--	--	--	Protein of unknown function (DUF455)	--	S	Function unknown	TPA: hypothetical protein ZEAMMB73_723426 [Zea mays]
AC213455.3_FG008	[M]	Cell wall/membrane/envelope biogenesis	Molecular Function: metalloendopeptidase activity (GO:0004222);; Molecular Function: protein serine/threonine kinase activity (GO:0004674);; Cellular Component: mitochondrion (GO:0005739);; Cellular Component: plasma membrane (GO:0005886);; Biological Process: proteolysis (GO:0006508);; Biological Process: signal transduction (GO:0007165);; Biological Process: multicellular organismal development…	--	--	--	--	Peptidase family M50	Leucine-rich repeat extensin-like protein 5 (Precursor) GN=LRX5 OS=Arabidopsis thaliana (Mouse-ear cress) PE=2 SV=2	M	Cell wall/membrane/envelope biogenesis	TPA: hypothetical protein ZEAMMB73_723335 [Zea mays]
AC213463.3_FG002	--	--	Biological Process: regulation of transcription, DNA-templated (GO:0006355);; Cellular Component: ELL-EAF complex (GO:0032783);;	K15186|0|zma:100191143|pco099852b; LOC100191143; K15186 ELL-associated factor (A)	--	[K]	Transcription	RNA polymerase II transcription elongation factor	Decapping nuclease Dom3z homolog, chloroplastic (Precursor) GN=At4g17620 OS=Arabidopsis thaliana (Mouse-ear cress) PE=1 SV=1	R	General function prediction only	uncharacterized protein LOC100191143 [Zea mays]
AC213463.3_FG007	--	--	Molecular Function: protein binding (GO:0005515);; Cellular Component: vacuole (GO:0005773);; Biological Process: defense response (GO:0006952);; Biological Process: response to fungus (GO:0009620);; Cellular Component: membrane (GO:0016020);; Cellular Component: cytoplasmic membrane-bounded vesicle (GO:0016023);; Biological Process: cellular component organization (GO:0016043);; Biological Proce…	--	--	--	--	Protein of unknown function, DUF538	Proline-rich receptor-like protein kinase PERK1 GN=PERK1 OS=Arabidopsis thaliana (Mouse-ear cress) PE=1 SV=1	R	General function prediction only	unknown [Zea mays]
AC213463.3_FG009	--	--	--	--	--	--	--	Domain of unknown function (DUF966)	--	R	General function prediction only	hypothetical protein ZEAMMB73_527740 [Zea mays]
AC213521.3_FG005	[H]	Coenzyme transport and metabolism	Biological Process: protoporphyrinogen IX biosynthetic process (GO:0006782);; Biological Process: response to oxidative stress (GO:0006979);; Molecular Function: glutamyl-tRNA reductase activity (GO:0008883);; Biological Process: response to light stimulus (GO:0009416);; Cellular Component: chloroplast (GO:0009507);; Biological Process: chlorophyll biosynthetic process (GO:0015995);; Molecular Fu…	K02492|0|zma:100193466|hypothetical protein; K02492 glutamyl-tRNA reductase [EC:1.2.1.70] (A)	Porphyrin and chlorophyll metabolism (ko00860)	--	--	Glutamyl-tRNAGlu reductase, N-terminal domain;; Shikimate / quinate 5-dehydrogenase;; Glutamyl-tRNAGlu reductase, dimerisation domain;; NADP oxidoreductase coenzyme F420-dependent;; Ornithine cyclodeaminase/mu-crystallin family;; NADH(P)-binding;; NAD binding domain of 6-phosphogluconate dehydrogenase	Glutamyl-tRNA reductase, chloroplastic (Precursor) OS=Oryza sativa subsp. japonica (Rice) PE=2 SV=1	H	Coenzyme transport and metabolism	uncharacterized protein LOC100193466 [Zea mays]
AC213600.3_FG002	--	--	Biological Process: RNA splicing, via endonucleolytic cleavage and ligation (GO:0000394);; Molecular Function: calmodulin binding (GO:0005516);; Cellular Component: endoplasmic reticulum (GO:0005783);; Biological Process: N-glycan processing (GO:0006491);; Biological Process: methionine biosynthetic process (GO:0009086);; Cellular Component: cytoplasmic membrane-bounded vesicle (GO:0016023);; Mol…	K08288|0|zma:100279534|hypothetical protein; K08288 protein kinase C substrate 80K-H (A)	Protein processing in endoplasmic reticulum (ko04141)	[T]	Signal transduction mechanisms	Glucosidase II beta subunit-like;; Glucosidase II beta subunit-like protein;; Glucosidase II beta subunit-like protein	Protein ycf2 (Fragment) GN=ycf2 OS=Oenothera picensis (Evening primrose) PE=3 SV=1	T	Signal transduction mechanisms	uncharacterized protein LOC100279534 precursor [Zea mays]
AC213612.3_FG002	--	--	Molecular Function: structural constituent of ribosome (GO:0003735);; Cellular Component: cytosol (GO:0005829);; Cellular Component: ribosome (GO:0005840);; Biological Process: translation (GO:0006412);; Cellular Component: membrane (GO:0016020);; Cellular Component: intracellular membrane-bounded organelle (GO:0043231);; Cellular Component: intracellular organelle part (GO:0044446);;	--	--	[O]	Posttranslational modification, protein turnover, chaperones	KOW motif	40S ribosomal protein S4 GN=RPS4 OS=Zea mays (Maize) PE=2 SV=1	R	General function prediction only	putative ribosomal protein S4 (RPS4A) family protein [Zea mays]
AC213621.5_FG002	--	--	Cellular Component: intracellular membrane-bounded organelle (GO:0043231);; Cellular Component: cytoplasmic part (GO:0044444);;	--	--	--	--	GDP-fucose protein O-fucosyltransferase	Uncharacterized protein At1g04910 GN=At1g04910 OS=Arabidopsis thaliana (Mouse-ear cress) PE=1 SV=1	R	General function prediction only	hypothetical protein ZEAMMB73_416738, partial [Zea mays]
AC213621.5_FG004	--	--	Cellular Component: cell wall (GO:0005618);; Biological Process: cell adhesion (GO:0007155);; Biological Process: response to salt stress (GO:0009651);; Biological Process: multidimensional cell growth (GO:0009825);; Cellular Component: external side of plasma membrane (GO:0009897);; Biological Process: cellular component organization (GO:0016043);; Molecular Function: polysaccharide binding (GO:…	--	--	--	--	Fasciclin domain	Fasciclin-like arabinogalactan protein 4 (Precursor) GN=F12A12.70 OS=Arabidopsis thaliana (Mouse-ear cress) PE=1 SV=1	R	General function prediction only	hypothetical protein ZEAMMB73_496710 [Zea mays]
AC213654.3_FG001	--	--	Biological Process: MAPK cascade (GO:0000165);; Biological Process: response to molecule of fungal origin (GO:0002238);; Molecular Function: ubiquitin-protein transferase activity (GO:0004842);; Molecular Function: protein binding (GO:0005515);; Cellular Component: nucleus (GO:0005634);; Cellular Component: mitochondrion (GO:0005739);; Cellular Component: cytosol (GO:0005829);; Cellular Component…	K11982|0|zma:100194242|csu180; LOC100194242; K11982 E3 ubiquitin-protein ligase RNF115/126 [EC:6.3.2.19] (A)	--	[O]	Posttranslational modification, protein turnover, chaperones	Ring finger domain;; zinc-finger;; Zinc finger, C3HC4 type (RING finger);; Zinc finger, C3HC4 type (RING finger)	E3 ubiquitin-protein ligase RING1 GN=RING1 OS=Gossypium hirsutum (Upland cotton) PE=2 SV=1	S	Function unknown	LOC100194242 [Zea mays]
AC213654.3_FG003	--	--	Cellular Component: cell part (GO:0044464);;	--	--	--	--	--	Formin-like protein 5 GN=P0453E05.107 OS=Oryza sativa subsp. japonica (Rice) PE=2 SV=2	S	Function unknown	uncharacterized protein LOC100278035 [Zea mays]
AC213654.3_FG005	--	--	--	--	--	--	--	--	--	S	Function unknown	TPA: hypothetical protein ZEAMMB73_950057, partial [Zea mays]
AC213884.3_FG001	--	--	Biological Process: protein import into nucleus, translocation (GO:0000060);; Biological Process: mitotic cell cycle (GO:0000278);; Cellular Component: nucleus (GO:0005634);; Biological Process: RNA processing (GO:0006396);; Biological Process: mRNA export from nucleus (GO:0006406);; Molecular Function: Ran GTPase binding (GO:0008536);; Biological Process: intracellular transport (GO:0046907);;	K15306|4.00649e-119|zma:100282524|ran-binding protein 1; K15306 Ran-binding protein 1 (A)	--	[U]	Intracellular trafficking, secretion, and vesicular transport	RanBP1 domain;; WH1 domain	Ran-binding protein 1 homolog a GN=F10K1.15 OS=Arabidopsis thaliana (Mouse-ear cress) PE=1 SV=1	K	Transcription	ran-binding protein 1 [Zea mays]
AC213884.3_FG002	[KAD]	Transcription;; RNA processing and modification;; Cell cycle control, cell division, chromosome partitioning	Biological Process: cytokinesis by cell plate formation (GO:0000911);; Biological Process: cell fate specification (GO:0001708);; Molecular Function: DNA binding (GO:0003677);; Molecular Function: sequence-specific DNA binding transcription factor activity (GO:0003700);; Molecular Function: transcription coactivator activity (GO:0003713);; Molecular Function: protein binding (GO:0005515);; Cellul…	--	--	[K]	Transcription	Myb-like DNA-binding domain;; Myb-like DNA-binding domain	Transcription factor MYB44 GN=K8K14.2 OS=Arabidopsis thaliana (Mouse-ear cress) PE=2 SV=1	K	Transcription	putative MYB DNA-binding domain superfamily protein [Zea mays]
AC214119.3_FG009	--	--	Biological Process: cytokinesis (GO:0000910);; Biological Process: microtubule-based process (GO:0007017);;	K15075|0|sbi:SORBI_02g004340|SORBIDRAFT_02g004340, Sb02g004340; hypothetical protein; K15075 DNA repair/transcription protein MET18/MMS19 (A)	--	[LK]	Replication, recombination and repair;; Transcription	Dos2-interacting transcription regulator of RNA-Pol-II;; RNAPII transcription regulator C-terminal	--	KL	Transcription;; Replication, recombination and repair	TPA: hypothetical protein ZEAMMB73_472050 [Zea mays]
AC214146.3_FG007	--	--	--	--	--	--	--	--	--	--	--	TPA: hypothetical protein ZEAMMB73_575103 [Zea mays]
AC214168.3_FG001	--	--	Molecular Function: DNA binding (GO:0003677);; Molecular Function: sequence-specific DNA binding transcription factor activity (GO:0003700);; Cellular Component: nucleolus (GO:0005730);; Cellular Component: cytoplasm (GO:0005737);; Cellular Component: mitochondrion (GO:0005739);; Biological Process: positive regulation of cell proliferation (GO:0008284);; Biological Process: response to auxin (GO…	K06620|1.42253e-119|sbi:SORBI_06g016190|SORBIDRAFT_06g016190, Sb06g016190; hypothetical protein; K06620 transcription factor E2F3 (A)	--	[K]	Transcription	E2F/DP family winged-helix DNA-binding domain	Transcription factor E2FA GN=F11F19.8 OS=Arabidopsis thaliana (Mouse-ear cress) PE=1 SV=1	K	Transcription	TPA: hypothetical protein ZEAMMB73_010922 [Zea mays]
AC214266.3_FG002	[GER]	Carbohydrate transport and metabolism;; Amino acid transport and metabolism;; General function prediction only	Cellular Component: Golgi membrane (GO:0000139);; Molecular Function: nucleotide-sugar transmembrane transporter activity (GO:0005338);; Molecular Function: sugar:proton symporter activity (GO:0005351);; Cellular Component: endosome (GO:0005768);; Cellular Component: Golgi apparatus (GO:0005794);; Cellular Component: trans-Golgi network (GO:0005802);; Cellular Component: plasma membrane (GO:00058…	K15272|0|zma:100283535|UDP-galactose translocator; K15272 solute carrier family 35 (UDP-sugar transporter), member A1/2/3 (A)	--	[G]	Carbohydrate transport and metabolism	Nucleotide-sugar transporter;; UAA transporter family	CMP-sialic acid transporter 4 OS=Arabidopsis thaliana (Mouse-ear cress) PE=2 SV=1	G	Carbohydrate transport and metabolism	hypothetical protein ZEAMMB73_994257, partial [Zea mays]
AC214267.3_FG004	--	--	--	--	--	--	--	--	--	CG	Energy production and conversion;; Carbohydrate transport and metabolism	TPA: hypothetical protein ZEAMMB73_044497 [Zea mays]
AC214350.3_FG007	[C]	Energy production and conversion	Molecular Function: DNA binding (GO:0003677);; Molecular Function: sequence-specific DNA binding transcription factor activity (GO:0003700);; Molecular Function: protein binding (GO:0005515);; Cellular Component: nucleus (GO:0005634);; Cellular Component: mitochondrial inner membrane (GO:0005743);; Cellular Component: mitochondrial respiratory chain complex III (GO:0005750);; Cellular Component: …	K00411|1.37138e-156|zma:100192468|hypothetical protein; K00411 ubiquinol-cytochrome c reductase iron-sulfur subunit [EC:1.10.2.2] (A)	Oxidative phosphorylation (ko00190)	[C]	Energy production and conversion	Rieske [2Fe-2S] domain;; Ubiquinol cytochrome reductase transmembrane region	Cytochrome b-c1 complex subunit Rieske, mitochondrial (Precursor) OS=Zea mays (Maize) PE=2 SV=1	C	Energy production and conversion	uncharacterized protein LOC100192468 [Zea mays]
AC214448.3_FG007	--	--	Cellular Component: integral component of membrane (GO:0016021);; Cellular Component: cytoplasmic membrane-bounded vesicle (GO:0016023);; Biological Process: cellular component organization (GO:0016043);; Molecular Function: kinase activity (GO:0016301);; Biological Process: primary metabolic process (GO:0044238);; Biological Process: cellular macromolecule metabolic process (GO:0044260);; Biolog…	--	--	[T]	Signal transduction mechanisms	Lung seven transmembrane receptor	Leucine-rich repeat extensin-like protein 5 (Precursor) GN=LRX5 OS=Arabidopsis thaliana (Mouse-ear cress) PE=2 SV=2	T	Signal transduction mechanisms	uncharacterized LOC100272830 precursor [Zea mays]
AC214451.3_FG005	--	--	--	--	--	--	--	--	Extensin (Precursor) GN=HRGPNT3 OS=Nicotiana tabacum (Common tobacco) PE=2 SV=1	S	Function unknown	hypothetical protein ZEAMMB73_949231 [Zea mays]
AC214507.3_FG001	--	--	Molecular Function: RNA binding (GO:0003723);; Cellular Component: mitochondrion (GO:0005739);; Cellular Component: chloroplast (GO:0009507);; Biological Process: very long-chain fatty acid biosynthetic process (GO:0042761);; Molecular Function: sphingosine N-acyltransferase activity (GO:0050291);;	--	--	[L]	Replication, recombination and repair	CRS1 / YhbY (CRM) domain	Uncharacterized CRM domain-containing protein At3g25440, chloroplastic (Precursor) GN=At3g25440 OS=Arabidopsis thaliana (Mouse-ear cress) PE=2 SV=1	L	Replication, recombination and repair	LOC732768 [Zea mays]
AC214534.3_FG010	--	--	Cellular Component: intracellular membrane-bounded organelle (GO:0043231);; Cellular Component: cytoplasmic part (GO:0044444);; Biological Process: mitochondrial mRNA modification (GO:0080156);;	--	--	[R]	General function prediction only	PPR repeat;; PPR repeat family;; Pentatricopeptide repeat domain;; PPR repeat;; Bacterial transcriptional activator domain;; Tetratricopeptide repeat	Putative pentatricopeptide repeat-containing protein At5g37570 GN=PCMP-E37 OS=Arabidopsis thaliana (Mouse-ear cress) PE=3 SV=1	R	General function prediction only	TPA: hypothetical protein ZEAMMB73_301223 [Zea mays]
AC214602.3_FG012	[S]	Function unknown	Molecular Function: binding (GO:0005488);; Biological Process: defense response (GO:0006952);; Biological Process: signal transduction (GO:0007165);; Biological Process: response to hormone (GO:0009725);; Biological Process: tissue development (GO:0009888);; Biological Process: primary metabolic process (GO:0044238);; Biological Process: cellular macromolecule metabolic process (GO:0044260);; Cel…	--	--	--	--	Leucine Rich repeats (2 copies);; Leucine rich repeat;; Leucine Rich Repeat;; Leucine rich repeat	Putative disease resistance protein RGA3 GN=RGA3 OS=Solanum bulbocastanum (Wild potato) PE=2 SV=2	R	General function prediction only	TPA: hypothetical protein ZEAMMB73_073524 [Zea mays]
AC214635.3_FG002	--	--	Cellular Component: cytoplasm (GO:0005737);; Biological Process: single-organism process (GO:0044699);;	--	--	[R]	General function prediction only	Kelch motif;; Kelch motif;; Galactose oxidase, central domain;; Galactose oxidase, central domain;; Kelch motif;; F-box-like;; F-box domain	F-box/kelch-repeat protein At1g22040 GN=At1g22040 OS=Arabidopsis thaliana (Mouse-ear cress) PE=2 SV=1	R	General function prediction only	LOC100281539 [Zea mays]
AC214640.3_FG003	[J]	Translation, ribosomal structure and biogenesis	Molecular Function: structural constituent of ribosome (GO:0003735);; Cellular Component: mitochondrion (GO:0005739);; Cellular Component: ribosome (GO:0005840);; Biological Process: translation (GO:0006412);; Cellular Component: intracellular part (GO:0044424);;	--	--	[J]	Translation, ribosomal structure and biogenesis	Ribosomal protein S15	30S ribosomal protein S15, chloroplastic GN=rps15 OS=Chlorokybus atmophyticus (Soil alga) PE=3 SV=1	J	Translation, ribosomal structure and biogenesis	uncharacterized protein LOC100273039 [Zea mays]
AC214648.3_FG003	--	--	Cellular Component: extracellular region (GO:0005576);; Cellular Component: Golgi apparatus (GO:0005794);; Cellular Component: plasma membrane (GO:0005886);; Biological Process: microtubule nucleation (GO:0007020);; Biological Process: aging (GO:0007568);; Biological Process: fatty acid catabolic process (GO:0009062);; Cellular Component: plasmodesma (GO:0009506);; Biological Process: response to…	--	--	--	--	Tetraspanin family	Tetraspanin-3 GN=TET3 OS=Arabidopsis thaliana (Mouse-ear cress) PE=2 SV=1	S	Function unknown	hypothetical protein ZEAMMB73_637871 [Zea mays]
AC214648.3_FG005	--	--	Molecular Function: protein binding (GO:0005515);; Cellular Component: nucleoplasm (GO:0005654);; Cellular Component: mitochondrion (GO:0005739);; Cellular Component: plastid (GO:0009536);; Biological Process: determination of bilateral symmetry (GO:0009855);; Biological Process: polarity specification of adaxial/abaxial axis (GO:0009944);; Biological Process: proximal/distal pattern formation (G…	--	--	--	--	Protein of unknown function DUF260	LOB domain-containing protein 1 GN=F24B9.1 OS=Arabidopsis thaliana (Mouse-ear cress) PE=2 SV=1	S	Function unknown	putative LOB domain-containing family protein [Zea mays]
AC214771.3_FG003	--	--	Molecular Function: acetylglucosaminyltransferase activity (GO:0008375);; Cellular Component: membrane (GO:0016020);; Cellular Component: cell periphery (GO:0071944);;	--	--	--	--	Core-2/I-Branching enzyme	Formin-like protein 5 GN=P0453E05.107 OS=Oryza sativa subsp. japonica (Rice) PE=2 SV=2	O	Posttranslational modification, protein turnover, chaperones	hypothetical protein ZEAMMB73_279959 [Zea mays]
AC214817.3_FG004	[RTKL]	General function prediction only;; Signal transduction mechanisms;; Transcription;; Replication, recombination and repair	Biological Process: polysaccharide catabolic process (GO:0000272);; Molecular Function: protein kinase activity (GO:0004672);; Molecular Function: protein serine/threonine kinase activity (GO:0004674);; Molecular Function: ATP binding (GO:0005524);; Cellular Component: extracellular region (GO:0005576);; Cellular Component: mitochondrion (GO:0005739);; Cellular Component: vacuolar membrane (GO:00…	--	--	--	--	Protein kinase domain;; Protein tyrosine kinase;; Leucine Rich repeats (2 copies);; Leucine rich repeat;; Leucine Rich Repeat;; Leucine rich repeat N-terminal domain;; Leucine Rich repeat;; Leucine rich repeat	Probable inactive receptor kinase At5g58300 (Precursor) GN=At5g58300 OS=Arabidopsis thaliana (Mouse-ear cress) PE=1 SV=1	T	Signal transduction mechanisms	putative leucine-rich repeat receptor-like protein kinase family protein [Zea mays]
AC215198.3_FG002	--	--	Biological Process: mitochondrial RNA processing (GO:0000963);; Molecular Function: endonuclease activity (GO:0004519);; Cellular Component: mitochondrion (GO:0005739);; Cellular Component: chloroplast (GO:0009507);; Biological Process: thylakoid membrane organization (GO:0010027);; Biological Process: phloem or xylem histogenesis (GO:0010087);; Biological Process: photosystem II assembly (GO:001…	--	--	[R]	General function prediction only	PPR repeat;; PPR repeat family;; Pentatricopeptide repeat domain;; PPR repeat;; DYW family of nucleic acid deaminases;; Tetratricopeptide repeat	Pentatricopeptide repeat-containing protein At4g30700 GN=T10C21.50 OS=Arabidopsis thaliana (Mouse-ear cress) PE=2 SV=1	R	General function prediction only	hypothetical protein ZEAMMB73_780855 [Zea mays]
AC215201.3_FG005	[O]	Posttranslational modification, protein turnover, chaperones	Molecular Function: ATP binding (GO:0005524);; Cellular Component: nucleolus (GO:0005730);; Cellular Component: mitochondrion (GO:0005739);; Cellular Component: Golgi apparatus (GO:0005794);; Biological Process: pyrimidine ribonucleotide biosynthetic process (GO:0009220);; Biological Process: response to heat (GO:0009408);; Cellular Component: chloroplast stroma (GO:0009570);; Cellular Component:…	--	--	[O]	Posttranslational modification, protein turnover, chaperones	TCP-1/cpn60 chaperonin family	RuBisCO large subunit-binding protein subunit alpha, chloroplastic (Precursor; Fragment) OS=Triticum aestivum (Wheat) PE=1 SV=1	T	Signal transduction mechanisms	chloroplast protein synthesis2 [Zea mays]
AC215244.3_FG002	[R]	General function prediction only	Biological Process: regionalization (GO:0003002);; Molecular Function: ubiquitin-protein transferase activity (GO:0004842);; Molecular Function: ion channel activity (GO:0005216);; Molecular Function: protein binding (GO:0005515);; Cellular Component: nucleus (GO:0005634);; Cellular Component: Golgi apparatus (GO:0005794);; Cellular Component: plasma membrane (GO:0005886);; Biological Process: pr…	--	--	[R]	General function prediction only	Ankyrin repeats (3 copies);; Ankyrin repeat;; Ankyrin repeats (many copies);; Ankyrin repeats (many copies);; Ankyrin repeat	Ankyrin repeat domain-containing protein 2 GN=F15J1.20 OS=Arabidopsis thaliana (Mouse-ear cress) PE=1 SV=2	R	General function prediction only	uncharacterized protein LOC100274450 [Zea mays]
AC215260.3_FG001	--	--	Cellular Component: cell wall (GO:0005618);; Biological Process: defense response (GO:0006952);; Biological Process: lignan biosynthetic process (GO:0009807);; Cellular Component: cytoplasmic membrane-bounded vesicle (GO:0016023);; Biological Process: primary metabolic process (GO:0044238);; Biological Process: small molecule biosynthetic process (GO:0044283);; Biological Process: single-organism…	--	--	--	--	Dirigent-like protein	Dirigent protein 1 (Precursor) GN=DIR1 OS=Arabidopsis thaliana (Mouse-ear cress) PE=2 SV=1	R	General function prediction only	unknown [Zea mays]
AC215260.3_FG004	[H]	Coenzyme transport and metabolism	Cellular Component: cytoplasm (GO:0005737);; Molecular Function: methyltransferase activity (GO:0008168);; Molecular Function: ribonuclease inhibitor activity (GO:0008428);; Biological Process: methylation (GO:0032259);; Biological Process: regulation of RNA metabolic process (GO:0051252);;	--	--	--	--	Demethylmenaquinone methyltransferase	Regulator of ribonuclease-like protein 2 GN=At5g16450 OS=Arabidopsis thaliana (Mouse-ear cress) PE=2 SV=1	R	General function prediction only	regulator of ribonuclease activity A [Zea mays]
AC215690.3_FG002	--	--	Biological Process: sulfur amino acid metabolic process (GO:0000096);; Biological Process: defense response to insect (GO:0002213);; Molecular Function: stearoyl-CoA 9-desaturase activity (GO:0004768);; Biological Process: glycine catabolic process (GO:0006546);; Biological Process: fatty acid biosynthetic process (GO:0006633);; Biological Process: unsaturated fatty acid biosynthetic process (GO:…	K03921|0|sbi:SORBI_06g012520|SORBIDRAFT_06g012520, Sb06g012520; hypothetical protein; K03921 acyl-[acyl-carrier-protein] desaturase [EC:1.14.19.2] (A)	Fatty acid biosynthesis (ko00061);; Biosynthesis of unsaturated fatty acids (ko01040);; Fatty acid metabolism (ko01212)	--	--	Fatty acid desaturase	Acyl-[acyl-carrier-protein] desaturase 5, chloroplastic (Precursor) OS=Oryza sativa subsp. japonica (Rice) PE=2 SV=2	I	Lipid transport and metabolism	hypothetical protein ZEAMMB73_127597 [Zea mays]
AC215723.3_FG001	--	--	Molecular Function: adenylate cyclase activity (GO:0004016);; Cellular Component: mitochondrion (GO:0005739);;	--	--	[R]	General function prediction only	PPR repeat family;; PPR repeat;; PPR repeat;; Pentatricopeptide repeat domain;; Mitochondrial ribonuclease P subunit (RPM2)	Protein Rf1, mitochondrial (Precursor) GN=Rf1 OS=Oryza sativa subsp. indica (Rice) PE=2 SV=1	R	General function prediction only	TPA: hypothetical protein ZEAMMB73_215753 [Zea mays]
AC216010.3_FG001	[J]	Translation, ribosomal structure and biogenesis	Biological Process: pseudouridine synthesis (GO:0001522);; Molecular Function: RNA binding (GO:0003723);; Biological Process: tRNA processing (GO:0008033);; Molecular Function: pseudouridine synthase activity (GO:0009982);; Biological Process: methylglyoxal catabolic process to D-lactate (GO:0019243);;	K06173|0|zma:100280567|pseudouridylate synthase; K06173 tRNA pseudouridine38-40 synthase [EC:5.4.99.12] (A)	--	[AJ]	RNA processing and modification;; Translation, ribosomal structure and biogenesis	tRNA pseudouridine synthase	--	J	Translation, ribosomal structure and biogenesis	TPA: hypothetical protein ZEAMMB73_032156 [Zea mays]
AC216067.3_FG002	[C]	Energy production and conversion	Cellular Component: vacuolar proton-transporting V-type ATPase, V0 domain (GO:0000220);; Cellular Component: vacuolar membrane (GO:0005774);; Cellular Component: plasma membrane (GO:0005886);; Molecular Function: hydrogen-exporting ATPase activity, phosphorylative mechanism (GO:0008553);; Cellular Component: chloroplast (GO:0009507);; Molecular Function: hydrogen ion transmembrane transporter act…	K02155|5.45635e-76|osa:4351612|Os12g0168900; K02155 V-type H+-transporting ATPase 16kDa proteolipid subunit (A)	Oxidative phosphorylation (ko00190);; Phagosome (ko04145)	[C]	Energy production and conversion	ATP synthase subunit C	V-type proton ATPase 16 kDa proteolipid subunit GN=OsJ_031784 OS=Oryza sativa subsp. japonica (Rice) PE=2 SV=1	C	Energy production and conversion	V-type proton ATPase 16 kDa proteolipid subunit [Triticum urartu]
AC216201.3_FG005	--	--	--	--	--	--	--	--	Protein IQ-DOMAIN 14 GN=IQD14 OS=Arabidopsis thaliana (Mouse-ear cress) PE=1 SV=1	--	--	hypothetical protein ZEAMMB73_022619 [Zea mays]
AC216235.2_FG010	[R]	General function prediction only	Cellular Component: mitochondrion (GO:0005739);; Biological Process: RNA modification (GO:0009451);; Cellular Component: plastid (GO:0009536);; Biological Process: response to salt stress (GO:0009651);; Biological Process: response to abscisic acid (GO:0009737);; Biological Process: response to glucose (GO:0009749);; Biological Process: single-organism cellular process (GO:0044763);; Biological P…	--	--	[R]	General function prediction only	PPR repeat;; PPR repeat family;; PPR repeat;; Pentatricopeptide repeat domain	Pentatricopeptide repeat-containing protein At2g03880, mitochondrial (Precursor) GN=PCMP-H44 OS=Arabidopsis thaliana (Mouse-ear cress) PE=2 SV=1	R	General function prediction only	hypothetical protein ZEAMMB73_109805 [Zea mays]
AC216247.3_FG001	--	--	Molecular Function: sequence-specific DNA binding transcription factor activity (GO:0003700);; Cellular Component: nucleus (GO:0005634);; Biological Process: regulation of transcription, DNA-templated (GO:0006355);; Biological Process: signal transduction (GO:0007165);; Biological Process: asymmetric cell division (GO:0008356);; Biological Process: response to heat (GO:0009408);; Biological Proce…	K09419|4.8936e-156|zma:103635307|heat stress transcription factor B-4d-like; K09419 heat shock transcription factor, other eukaryote (A)	--	[K]	Transcription	HSF-type DNA-binding	Heat stress transcription factor B-4d OS=Oryza sativa subsp. japonica (Rice) PE=2 SV=1	K	Transcription	TPA: hypothetical protein ZEAMMB73_255145, partial [Zea mays]
AC216247.3_FG005	[O]	Posttranslational modification, protein turnover, chaperones	Biological Process: microtubule cytoskeleton organization (GO:0000226);; Biological Process: protein peptidyl-prolyl isomerization (GO:0000413);; Biological Process: cytokinesis by cell plate formation (GO:0000911);; Molecular Function: peptidyl-prolyl cis-trans isomerase activity (GO:0003755);; Molecular Function: protein binding (GO:0005515);; Molecular Function: FK506 binding (GO:0005528);; Ce…	--	--	[O]	Posttranslational modification, protein turnover, chaperones	FKBP-type peptidyl-prolyl cis-trans isomerase	Peptidyl-prolyl cis-trans isomerase PASTICCINO1 GN=F5K20.310 OS=Arabidopsis thaliana (Mouse-ear cress) PE=1 SV=2	K	Transcription	TPA: hypothetical protein ZEAMMB73_223942 [Zea mays]
AC216264.3_FG001	--	--	Molecular Function: peptidase activity (GO:0008233);; Cellular Component: plant-type cell wall (GO:0009505);; Molecular Function: sinapoyltransferase activity (GO:0016752);; Molecular Function: hydrolase activity (GO:0016787);; Biological Process: secondary metabolic process (GO:0019748);;	K16296|0|zma:103626303|serine carboxypeptidase-like 18; K16296 serine carboxypeptidase-like clade I [EC:3.4.16.-] (A)	--	[OE]	Posttranslational modification, protein turnover, chaperones;; Amino acid transport and metabolism	Serine carboxypeptidase	Serine carboxypeptidase-like 18 (Precursor) GN=SCPL18 OS=Arabidopsis thaliana (Mouse-ear cress) PE=2 SV=2	E	Amino acid transport and metabolism	hypothetical protein ZEAMMB73_415108 [Zea mays]
AC216353.2_FG005	[C]	Energy production and conversion	Biological Process: MAPK cascade (GO:0000165);; Molecular Function: magnesium ion binding (GO:0000287);; Molecular Function: inorganic diphosphatase activity (GO:0004427);; Cellular Component: cytosol (GO:0005829);; Biological Process: protein targeting to membrane (GO:0006612);; Biological Process: phosphate-containing compound metabolic process (GO:0006796);; Biological Process: response to col…	K01507|7.14515e-39|zma:103642984|soluble inorganic pyrophosphatase 1, chloroplastic-like; K01507 inorganic pyrophosphatase [EC:3.6.1.1] (A)	Oxidative phosphorylation (ko00190)	[C]	Energy production and conversion	Inorganic pyrophosphatase	Soluble inorganic pyrophosphatase 1, chloroplastic (Precursor) GN=F17I14_160 OS=Arabidopsis thaliana (Mouse-ear cress) PE=1 SV=1	C	Energy production and conversion	hypothetical protein ZEAMMB73_651025, partial [Zea mays]
AC216731.3_FG002	[P]	Inorganic ion transport and metabolism	Biological Process: cation transport (GO:0006812);; Molecular Function: solute:proton antiporter activity (GO:0015299);; Biological Process: monovalent inorganic cation transport (GO:0015672);; Cellular Component: integral component of membrane (GO:0016021);; Biological Process: metal ion transport (GO:0030001);; Biological Process: multicellular organismal process (GO:0032501);; Cellular Compone…	--	--	[P]	Inorganic ion transport and metabolism	Sodium/hydrogen exchanger family	Cation/H(+) antiporter 1 GN=F3O9.18 OS=Arabidopsis thaliana (Mouse-ear cress) PE=2 SV=1	K	Transcription	hypothetical protein ZEAMMB73_667874 [Zea mays]
AC216793.3_FG008	--	--	Molecular Function: purine nucleobase transmembrane transporter activity (GO:0005345);; Cellular Component: mitochondrion (GO:0005739);; Biological Process: purine nucleobase transport (GO:0006863);; Biological Process: cytokinin transport (GO:0010184);; Molecular Function: purine nucleoside transmembrane transporter activity (GO:0015211);; Biological Process: nucleobase-containing compound trans…	--	--	--	--	Triose-phosphate Transporter family;; EamA-like transporter family	Probable purine permease 4 GN=PUP4 OS=Arabidopsis thaliana (Mouse-ear cress) PE=2 SV=1	G	Carbohydrate transport and metabolism	hypothetical protein ZEAMMB73_686451 [Zea mays]
AC216886.3_FG002	--	--	Cellular Component: cytoplasmic membrane-bounded vesicle (GO:0016023);;	--	--	--	--	GDSL/SGNH-like Acyl-Esterase family found in Pmr5 and Cas1p;; PMR5 N terminal Domain	Formin-like protein 5 GN=P0453E05.107 OS=Oryza sativa subsp. japonica (Rice) PE=2 SV=2	S	Function unknown	hypothetical protein ZEAMMB73_999343 [Zea mays]
AC217050.4_FG001	[DZ]	Cell cycle control, cell division, chromosome partitioning;; Cytoskeleton	Molecular Function: binding (GO:0005488);; Cellular Component: intracellular part (GO:0044424);; Biological Process: response to stimulus (GO:0050896);;	--	--	[S]	Function unknown	Regulator of chromosome condensation (RCC1) repeat;; Regulator of chromosome condensation (RCC1) repeat	Ultraviolet-B receptor UVR8 GN=UVR8 OS=Arabidopsis thaliana (Mouse-ear cress) PE=1 SV=1	O	Posttranslational modification, protein turnover, chaperones	TPA: putative regulator of chromosome condensation (RCC1) family protein [Zea mays]
AC217050.4_FG004	--	--	Molecular Function: DNA binding (GO:0003677);; Molecular Function: RNA binding (GO:0003723);; Biological Process: chromatin assembly or disassembly (GO:0006333);; Cellular Component: plasmodesma (GO:0009506);; Cellular Component: plastid (GO:0009536);;	--	--	--	--	BAH domain	Formin-like protein 5 GN=P0453E05.107 OS=Oryza sativa subsp. japonica (Rice) PE=2 SV=2	O	Posttranslational modification, protein turnover, chaperones	TPA: hypothetical protein ZEAMMB73_039022 [Zea mays]
AC217050.4_FG006	--	--	Biological Process: DNA damage checkpoint (GO:0000077);; Molecular Function: phospholipase A2 activity (GO:0004623);; Molecular Function: ATP binding (GO:0005524);; Cellular Component: cell wall (GO:0005618);; Cellular Component: nuclear envelope (GO:0005635);; Cellular Component: mitochondrion (GO:0005739);; Cellular Component: Golgi apparatus (GO:0005794);; Cellular Component: cytosol (GO:00058…	K06630|0|zma:103643291|14-3-3-like protein GF14-C; K06630 14-3-3 protein epsilon (A)	--	[O]	Posttranslational modification, protein turnover, chaperones	14-3-3 protein	14-3-3-like protein GF14-C GN=OJ1124_B05.7 OS=Oryza sativa subsp. japonica (Rice) PE=1 SV=1	O	Posttranslational modification, protein turnover, chaperones	LOC100283026 [Zea mays]
AC217050.4_FG007	--	--	Molecular Function: magnesium ion binding (GO:0000287);; Biological Process: metabolic process (GO:0008152);; Molecular Function: terpene synthase activity (GO:0010333);; Biological Process: farnesyl diphosphate metabolic process (GO:0045338);; Molecular Function: (+)-delta-cadinene synthase activity (GO:0047461);; Biological Process: cadinene biosynthetic process (GO:1901928);;	--	--	--	--	Terpene synthase family, metal binding domain;; Terpene synthase, N-terminal domain	Alpha-humulene synthase GN=ZSS1 OS=Zingiber zerumbet (Shampoo ginger) PE=1 SV=1	O	Posttranslational modification, protein turnover, chaperones	LOC542156 [Zea mays]
AC217051.3_FG005	--	--	Biological Process: multicellular organismal development (GO:0007275);; Biological Process: cellular process (GO:0009987);; Cellular Component: nuclear lumen (GO:0031981);;	--	--	--	--	--	Arginine/serine-rich protein 45 GN=F19K19.9 OS=Arabidopsis thaliana (Mouse-ear cress) PE=1 SV=1	S	Function unknown	hypothetical protein ZEAMMB73_873360 [Zea mays]
AC217121.3_FG007	[P]	Inorganic ion transport and metabolism	Cellular Component: vacuolar membrane (GO:0005774);; Biological Process: cation transport (GO:0006812);; Molecular Function: cation transmembrane transporter activity (GO:0008324);; Molecular Function: efflux transmembrane transporter activity (GO:0015562);; Cellular Component: integral component of membrane (GO:0016021);; Biological Process: cellular component organization (GO:0016043);; Biologi…	K14692|0|zma:100381425|hypothetical protein; K14692 solute carrier family 30 (zinc transporter), member 5/7 (A)	--	[P]	Inorganic ion transport and metabolism	Cation efflux family	Metal tolerance protein 8 GN=OSJNBa0077M12.119 OS=Oryza sativa subsp. japonica (Rice) PE=2 SV=2	P	Inorganic ion transport and metabolism	uncharacterized protein LOC100381425 [Zea mays]
AC217264.3_FG005	[KAD]	Transcription;; RNA processing and modification;; Cell cycle control, cell division, chromosome partitioning	Biological Process: cell fate specification (GO:0001708);; Molecular Function: DNA binding (GO:0003677);; Molecular Function: chromatin binding (GO:0003682);; Molecular Function: sequence-specific DNA binding transcription factor activity (GO:0003700);; Molecular Function: protein binding (GO:0005515);; Cellular Component: nucleus (GO:0005634);; Cellular Component: mitochondrion (GO:0005739);; Bi…	K09422|0|zma:103643621|protein rough sheath 2-like; K09422 myb proto-oncogene protein, plant (A)	--	[K]	Transcription	Myb-like DNA-binding domain;; Myb-like DNA-binding domain	Transcription factor GAMYB OS=Oryza sativa subsp. japonica (Rice) PE=2 SV=1	S	Function unknown	TPA: putative MYB DNA-binding domain superfamily protein [Zea mays]
AC217271.3_FG001	--	--	Molecular Function: nucleic acid binding (GO:0003676);;	--	--	--	--	R3H-associated N-terminal domain;; R3H domain	--	Z	Cytoskeleton	uncharacterized protein LOC100276056 [Zea mays]
AC217271.3_FG002	--	--	Cellular Component: chloroplast (GO:0009507);; Cellular Component: cell part (GO:0044464);;	K13110|3.99565e-157|zma:103654338|microfibrillar-associated protein 1-like; K13110 microfibrillar-associated protein 1 (A)	--	[Z]	Cytoskeleton	Splicing factor, Prp19-binding domain	Vegetative cell wall protein gp1 (Precursor) GN=GP1 OS=Chlamydomonas reinhardtii (Chlamydomonas smithii) PE=2 SV=1	Z	Cytoskeleton	hypothetical protein ZEAMMB73_967101 [Zea mays]
AC217293.3_FG005	[R]	General function prediction only	Cellular Component: membrane (GO:0016020);;	--	--	[R]	General function prediction only	Ankyrin repeats (3 copies);; Ankyrin repeats (many copies);; Ankyrin repeats (many copies);; Ankyrin repeat;; Ankyrin repeat;; Domain of unknown function	Ankyrin repeat-containing protein At5g02620 GN=At5g02620 OS=Arabidopsis thaliana (Mouse-ear cress) PE=1 SV=1	T	Signal transduction mechanisms	TPA: putative ankyrin repeat domain family protein [Zea mays]
AC217293.3_FG007	[RTKL]	General function prediction only;; Signal transduction mechanisms;; Transcription;; Replication, recombination and repair	Molecular Function: catalytic activity (GO:0003824);; Molecular Function: protein kinase activity (GO:0004672);; Molecular Function: calcium ion binding (GO:0005509);; Molecular Function: ATP binding (GO:0005524);; Biological Process: protein phosphorylation (GO:0006468);; Biological Process: phosphate-containing compound metabolic process (GO:0006796);; Biological Process: biosynthetic process (…	K04730|0|zma:100304375|srk1; S-receptor kinase1; K04730 interleukin-1 receptor-associated kinase 1 [EC:2.7.11.1] (A)	--	--	--	Protein tyrosine kinase;; Protein kinase domain;; Wall-associated receptor kinase galacturonan-binding;; Calcium-binding EGF domain;; EGF-like domain	Wall-associated receptor kinase 2 (Precursor) GN=WAK2 OS=Arabidopsis thaliana (Mouse-ear cress) PE=1 SV=1	T	Signal transduction mechanisms	S-receptor kinase1 precursor [Zea mays]
AC217300.3_FG005	[J]	Translation, ribosomal structure and biogenesis	Molecular Function: structural constituent of ribosome (GO:0003735);; Biological Process: DNA-templated transcription, elongation (GO:0006354);; Biological Process: rRNA processing (GO:0006364);; Biological Process: translation (GO:0006412);; Cellular Component: chloroplast stroma (GO:0009570);; Biological Process: chloroplast relocation (GO:0009902);; Cellular Component: chloroplast envelope (GO…	K02864|4.23998e-145|zma:100274533|hypothetical protein; K02864 large subunit ribosomal protein L10 (A)	Ribosome (ko03010)	--	--	Ribosomal protein L10	50S ribosomal protein L10, chloroplastic (Precursor) GN=RPL10 OS=Nicotiana tabacum (Common tobacco) PE=2 SV=1	T	Signal transduction mechanisms	uncharacterized protein LOC100274533 [Zea mays]
AC217358.3_FG003	[J]	Translation, ribosomal structure and biogenesis	Cellular Component: cytoplasm (GO:0005737);; Biological Process: proline transport (GO:0015824);; Biological Process: peptidyl-diphthamide biosynthetic process from peptidyl-histidine (GO:0017183);;	K17866|0|zma:100279605|cl27369_1; LOC100279605; K17866 diphthamide biosynthesis protein 2 (A)	--	[J]	Translation, ribosomal structure and biogenesis	Putative diphthamide synthesis protein	--	S	Function unknown	uncharacterized protein LOC100279605 [Zea mays]
AC217358.3_FG005	[O]	Posttranslational modification, protein turnover, chaperones	Biological Process: karyogamy (GO:0000741);; Biological Process: RNA methylation (GO:0001510);; Cellular Component: cell wall (GO:0005618);; Cellular Component: nucleolus (GO:0005730);; Cellular Component: mitochondrial respiratory chain complex I (GO:0005747);; Cellular Component: vacuole (GO:0005773);; Cellular Component: vacuolar membrane (GO:0005774);; Cellular Component: Golgi apparatus (GO:…	K17081|1.28671e-180|zma:541818|phb4; prohibitin4; K17081 prohibitin 2 (A)	--	[O]	Posttranslational modification, protein turnover, chaperones	SPFH domain / Band 7 family	Prohibitin-1, mitochondrial GN=PHB1 OS=Arabidopsis thaliana (Mouse-ear cress) PE=1 SV=1	S	Function unknown	unknown [Zea mays]
AC217358.3_FG008	[R]	General function prediction only	Biological Process: cytokinesis (GO:0000910);; Molecular Function: DNA binding (GO:0003677);; Molecular Function: GTP binding (GO:0005525);; Cellular Component: endosome (GO:0005768);; Cellular Component: vacuolar membrane (GO:0005774);; Cellular Component: Golgi apparatus (GO:0005794);; Cellular Component: trans-Golgi network (GO:0005802);; Cellular Component: cytosol (GO:0005829);; Cellular Com…	K07904|4.1544e-146|zma:103644310|ras-related protein Rab11C-like; K07904 Ras-related protein Rab-11A (A)	Endocytosis (ko04144)	[U]	Intracellular trafficking, secretion, and vesicular transport	Ras family;; Miro-like protein;; ADP-ribosylation factor family;; 50S ribosome-binding GTPase;; Elongation factor Tu GTP binding domain;; Gtr1/RagA G protein conserved region	Ras-related protein Rab11C GN=RAB11C OS=Lotus japonicus (Lotus corniculatus var. japonicus) PE=2 SV=1	S	Function unknown	TPA: hypothetical protein ZEAMMB73_173009 [Zea mays]
AC217358.3_FG009	[R]	General function prediction only	Biological Process: cytokinesis (GO:0000910);; Molecular Function: DNA binding (GO:0003677);; Molecular Function: GTP binding (GO:0005525);; Cellular Component: endosome (GO:0005768);; Cellular Component: vacuolar membrane (GO:0005774);; Cellular Component: Golgi apparatus (GO:0005794);; Cellular Component: cytosol (GO:0005829);; Cellular Component: plasma membrane (GO:0005886);; Biological Proce…	K07904|3.50084e-148|zma:103644311|ras-related protein Rab11C-like; K07904 Ras-related protein Rab-11A (A)	Endocytosis (ko04144)	[U]	Intracellular trafficking, secretion, and vesicular transport	Ras family;; Miro-like protein;; ADP-ribosylation factor family;; 50S ribosome-binding GTPase;; Elongation factor Tu GTP binding domain;; Gtr1/RagA G protein conserved region	Ras-related protein Rab11C GN=RAB11C OS=Lotus japonicus (Lotus corniculatus var. japonicus) PE=2 SV=1	S	Function unknown	TPA: hypothetical protein ZEAMMB73_441203 [Zea mays]
AC217358.3_FG010	[R]	General function prediction only	Cellular Component: mitochondrion (GO:0005739);; Cellular Component: chloroplast (GO:0009507);;	K06962|7.55648e-160|zma:100217107|hypothetical protein; K06962 (A)	--	--	--	YacP-like NYN domain	--	S	Function unknown	uncharacterized protein LOC100217107 [Zea mays]
AC217358.3_FG011	[U]	Intracellular trafficking, secretion, and vesicular transport	Cellular Component: plasma membrane (GO:0005886);; Molecular Function: protein transporter activity (GO:0008565);; Biological Process: protein transport (GO:0015031);; Cellular Component: integral component of membrane (GO:0016021);;	K12275|0|zma:100286182|pco111827; LOC100286182; K12275 translocation protein SEC62 (A)	Protein export (ko03060);; Protein processing in endoplasmic reticulum (ko04141)	[U]	Intracellular trafficking, secretion, and vesicular transport	Translocation protein Sec62	Probable histone H2A variant 3 OS=Oryza sativa subsp. japonica (Rice) PE=2 SV=1	S	Function unknown	unknown [Zea mays]
AC217401.3_FG001	[G]	Carbohydrate transport and metabolism	Molecular Function: glucan exo-1,3-beta-glucosidase activity (GO:0004338);; Molecular Function: beta-galactosidase activity (GO:0004565);; Molecular Function: beta-mannosidase activity (GO:0004567);; Cellular Component: extracellular region (GO:0005576);; Cellular Component: mitochondrion (GO:0005739);; Biological Process: carbohydrate metabolic process (GO:0005975);; Molecular Function: zinc ion…	K05350|0|zma:103643865|beta-glucosidase 7-like; K05350 beta-glucosidase [EC:3.2.1.21] (A)	Cyanoamino acid metabolism (ko00460);; Starch and sucrose metabolism (ko00500);; Phenylpropanoid biosynthesis (ko00940)	[G]	Carbohydrate transport and metabolism	Glycosyl hydrolase family 1	Beta-glucosidase 7 (Precursor) GN=OSJNBa0004L11.16 OS=Oryza sativa subsp. japonica (Rice) PE=1 SV=1	G	Carbohydrate transport and metabolism	TPA: hypothetical protein ZEAMMB73_196159 [Zea mays]
AC217401.3_FG002	[G]	Carbohydrate transport and metabolism	Molecular Function: glucan exo-1,3-beta-glucosidase activity (GO:0004338);; Molecular Function: beta-galactosidase activity (GO:0004565);; Molecular Function: beta-mannosidase activity (GO:0004567);; Cellular Component: extracellular region (GO:0005576);; Cellular Component: mitochondrion (GO:0005739);; Biological Process: carbohydrate metabolic process (GO:0005975);; Molecular Function: zinc ion…	K05350|0|zma:100284659|pco134646; LOC100284659; K05350 beta-glucosidase [EC:3.2.1.21] (A)	Cyanoamino acid metabolism (ko00460);; Starch and sucrose metabolism (ko00500);; Phenylpropanoid biosynthesis (ko00940)	[G]	Carbohydrate transport and metabolism	Glycosyl hydrolase family 1	Beta-glucosidase 8 (Precursor) OS=Oryza sativa subsp. japonica (Rice) PE=1 SV=1	G	Carbohydrate transport and metabolism	LOC100284659 precursor [Zea mays]
AC217401.3_FG003	[RTKL]	General function prediction only;; Signal transduction mechanisms;; Transcription;; Replication, recombination and repair	Biological Process: polysaccharide biosynthetic process (GO:0000271);; Molecular Function: protein serine/threonine kinase activity (GO:0004674);; Molecular Function: ATP binding (GO:0005524);; Cellular Component: mitochondrion (GO:0005739);; Cellular Component: plasma membrane (GO:0005886);; Biological Process: protein phosphorylation (GO:0006468);; Biological Process: protein targeting to membr…	--	--	--	--	Protein kinase domain;; Protein tyrosine kinase;; Leucine rich repeat;; Leucine Rich repeats (2 copies);; Leucine rich repeat N-terminal domain;; Leucine Rich Repeat	Probable LRR receptor-like serine/threonine-protein kinase At5g10290 (Precursor) GN=At5g10290 OS=Arabidopsis thaliana (Mouse-ear cress) PE=1 SV=1	G	Carbohydrate transport and metabolism	TPA: putative leucine-rich repeat receptor-like protein kinase family protein [Zea mays]
AC217499.3_FG001	--	--	Cellular Component: membrane (GO:0016020);;	--	--	[S]	Function unknown	Protein of unknown function (DUF2838);; Protein of unknown function (DUF2838)	--	S	Function unknown	uncharacterized protein LOC100191271 [Zea mays]
AC217499.3_FG003	--	--	Cellular Component: chloroplast thylakoid membrane (GO:0009535);; Biological Process: cellular cation homeostasis (GO:0030003);; Biological Process: divalent metal ion transport (GO:0070838);;	--	--	[UD]	Intracellular trafficking, secretion, and vesicular transport;; Cell cycle control, cell division, chromosome partitioning	Protein of unknown function (DUF1118)	--	S	Function unknown	TPA: hypothetical protein ZEAMMB73_185968 [Zea mays]
AC217556.3_FG003	--	--	--	--	--	--	--	RNA recognition motif. (a.k.a. RRM, RBD, or RNP domain);; RNA recognition motif (a.k.a. RRM, RBD, or RNP domain);; RNA recognition motif. (a.k.a. RRM, RBD, or RNP domain)	--	R	General function prediction only	hypothetical protein ZEAMMB73_260152, partial [Zea mays]
AC217665.3_FG005	--	--	Molecular Function: GTP binding (GO:0005525);; Biological Process: ion transport (GO:0006811);; Biological Process: endocytosis (GO:0006897);; Biological Process: response to bacterium (GO:0009617);; Biological Process: systemic acquired resistance (GO:0009627);; Biological Process: salicylic acid biosynthetic process (GO:0009697);; Biological Process: salicylic acid mediated signaling pathway (G…	--	--	--	--	AIG1 family;; 50S ribosome-binding GTPase;; Ferrous iron transport protein B	Protein AIG1 GN=AIG1 OS=Arabidopsis thaliana (Mouse-ear cress) PE=2 SV=1	R	General function prediction only	uncharacterized protein LOC100193122 [Zea mays]
AC217811.3_FG003	[E]	Amino acid transport and metabolism	Molecular Function: histidine decarboxylase activity (GO:0004398);; Molecular Function: binding (GO:0005488);; Cellular Component: cytosol (GO:0005829);; Cellular Component: plasma membrane (GO:0005886);; Biological Process: cellular amino acid metabolic process (GO:0006520);; Biological Process: ethanolamine metabolic process (GO:0006580);; Biological Process: embryo development ending in seed d…	K01590|0|zma:103653609|histidine decarboxylase-like; K01590 histidine decarboxylase [EC:4.1.1.22] (A)	Histidine metabolism (ko00340)	[E]	Amino acid transport and metabolism	Pyridoxal-dependent decarboxylase conserved domain	Histidine decarboxylase GN=HDC OS=Solanum lycopersicum (Tomato) PE=2 SV=1	E	Amino acid transport and metabolism	hypothetical protein ZEAMMB73_033583 [Zea mays]
AC217840.3_FG001	--	--	Molecular Function: serine-type endopeptidase activity (GO:0004252);; Biological Process: proteolysis (GO:0006508);; Cellular Component: chloroplast envelope (GO:0009941);;	--	--	--	--	Domain of unknown function (DUF1990)	UPF0548 protein At2g17695 GN=At2g17695 OS=Arabidopsis thaliana (Mouse-ear cress) PE=2 SV=1	S	Function unknown	hypothetical protein ZEAMMB73_750235 [Zea mays]
AC217842.3_FG001	[RTKL]	General function prediction only;; Signal transduction mechanisms;; Transcription;; Replication, recombination and repair	Biological Process: microtubule cytoskeleton organization (GO:0000226);; Biological Process: mitotic cell cycle (GO:0000278);; Biological Process: cytokinesis by cell plate formation (GO:0000911);; Molecular Function: protein serine/threonine kinase activity (GO:0004674);; Molecular Function: 3-phosphoinositide-dependent protein kinase activity (GO:0004676);; Molecular Function: ATP binding (GO:0…	--	--	[R]	General function prediction only	Protein kinase domain;; Protein tyrosine kinase	Protein kinase G11A OS=Oryza sativa subsp. japonica (Rice) PE=2 SV=1	T	Signal transduction mechanisms	unknown [Zea mays]
AC217887.3_FG003	--	--	Molecular Function: ubiquitin-protein transferase activity (GO:0004842);; Molecular Function: binding (GO:0005488);; Cellular Component: nucleus (GO:0005634);; Cellular Component: plasma membrane (GO:0005886);; Biological Process: nucleobase-containing compound metabolic process (GO:0006139);; Biological Process: transport (GO:0006810);; Biological Process: signal transduction (GO:0007165);; Biol…	--	--	--	--	Ring finger domain;; RING-H2 zinc finger;; Zinc finger, C3HC4 type (RING finger);; Zinc finger, C3HC4 type (RING finger);; Zinc finger, C3HC4 type (RING finger)	RING-H2 finger protein ATL64 GN=ATL64 OS=Arabidopsis thaliana (Mouse-ear cress) PE=2 SV=1	T	Signal transduction mechanisms	putative RING zinc finger domain superfamily protein [Zea mays]
AC217887.3_FG004	--	--	Molecular Function: hydrolase activity, hydrolyzing O-glycosyl compounds (GO:0004553);; Cellular Component: vacuole (GO:0005773);; Cellular Component: plasma membrane (GO:0005886);; Biological Process: carbohydrate metabolic process (GO:0005975);; Cellular Component: plant-type cell wall (GO:0009505);; Cellular Component: plasmodesma (GO:0009506);; Cellular Component: cytoplasmic membrane-bounded…	--	--	--	--	Glycosyl hydrolases family 17;; X8 domain	Glucan endo-1,3-beta-glucosidase 5 (Precursor) GN=At4g31140 OS=Arabidopsis thaliana (Mouse-ear cress) PE=1 SV=1	T	Signal transduction mechanisms	glucan endo-1,3-beta-glucosidase 5 precursor [Zea mays]
AC217887.3_FG005	[R]	General function prediction only	Molecular Function: nucleotide binding (GO:0000166);; Molecular Function: catalytic activity (GO:0003824);; Molecular Function: binding (GO:0005488);; Cellular Component: cytoskeleton (GO:0005856);; Biological Process: regulation of transcription, DNA-templated (GO:0006355);; Biological Process: phosphate-containing compound metabolic process (GO:0006796);; Biological Process: organelle organizat…	K12816|0|sbi:SORBI_01g033210|SORBIDRAFT_01g033210, Sb01g033210; hypothetical protein; K12816 pre-mRNA-processing factor 17 (A)	Spliceosome (ko03040)	[S]	Function unknown	WD domain, G-beta repeat;; Eukaryotic translation initiation factor eIF2A	Protein Mut11 GN=Mut11 OS=Chlamydomonas reinhardtii (Chlamydomonas smithii) PE=2 SV=1	T	Signal transduction mechanisms	hypothetical protein ZEAMMB73_711644 [Zea mays]
AC217910.3_FG001	--	--	Biological Process: response to reactive oxygen species (GO:0000302);; Cellular Component: chromatin (GO:0000785);; Molecular Function: protein binding (GO:0005515);; Cellular Component: nucleus (GO:0005634);; Cellular Component: mitochondrion (GO:0005739);; Cellular Component: plasma membrane (GO:0005886);; Biological Process: DNA-dependent DNA replication (GO:0006261);; Biological Process: DNA …	--	--	[P]	Inorganic ion transport and metabolism	Heavy-metal-associated domain	Heavy metal-associated isoprenylated plant protein 26 (Precursor) GN=F20M13.140 OS=Arabidopsis thaliana (Mouse-ear cress) PE=1 SV=1	S	Function unknown	TPA: hypothetical protein ZEAMMB73_689973 [Zea mays]
AC217947.4_FG002	[P]	Inorganic ion transport and metabolism	Biological Process: tryptophan biosynthetic process (GO:0000162);; Biological Process: response to reactive oxygen species (GO:0000302);; Biological Process: defense response to insect (GO:0002213);; Biological Process: response to molecule of fungal origin (GO:0002238);; Molecular Function: DNA binding (GO:0003677);; Molecular Function: sequence-specific DNA binding transcription factor activity…	K00327|0|sbi:SORBI_07g007640|SORBIDRAFT_07g007640, Sb07g007640; hypothetical protein; K00327 NADPH-ferrihemoprotein reductase [EC:1.6.2.4] (A)	--	[C]	Energy production and conversion	FAD binding domain;; Flavodoxin;; Oxidoreductase NAD-binding domain	NADPH--cytochrome P450 reductase GN=CPR OS=Catharanthus roseus (Madagascar periwinkle) PE=2 SV=1	C	Energy production and conversion	hypothetical protein ZEAMMB73_790468 [Zea mays]
AC217962.3_FG005	--	--	--	--	--	--	--	--	--	S	Function unknown	TPA: hypothetical protein ZEAMMB73_435052 [Zea mays]
AC217965.2_FG012	--	--	Cellular Component: plastid (GO:0009536);; Biological Process: cellular process (GO:0009987);; Cellular Component: intracellular membrane-bounded organelle (GO:0043231);; Cellular Component: intracellular organelle part (GO:0044446);; Cellular Component: cell periphery (GO:0071944);;	--	--	--	--	--	Formin-like protein 5 GN=P0453E05.107 OS=Oryza sativa subsp. japonica (Rice) PE=2 SV=2	S	Function unknown	thylakoid assembly8 [Zea mays]
AC217975.3_FG001	[T]	Signal transduction mechanisms	Molecular Function: phosphorelay sensor kinase activity (GO:0000155);; Molecular Function: pyruvate dehydrogenase (acetyl-transferring) kinase activity (GO:0004740);; Molecular Function: ATP binding (GO:0005524);; Cellular Component: mitochondrion (GO:0005739);; Biological Process: signal transduction (GO:0007165);; Molecular Function: histidine phosphotransfer kinase activity (GO:0009927);; Biol…	K00898|0|zma:542603|pdlk2, PDK2; pyruvate dehydrogenase (lipoamide) kinase2; K00898 pyruvate dehydrogenase kinase 2/3/4 [EC:2.7.11.2] (A)	--	[T]	Signal transduction mechanisms	Mitochondrial branched-chain alpha-ketoacid dehydrogenase kinase;; Histidine kinase-, DNA gyrase B-, and HSP90-like ATPase;; Histidine kinase-, DNA gyrase B-, and HSP90-like ATPase	[Pyruvate dehydrogenase (acetyl-transferring)] kinase, mitochondrial OS=Arabidopsis thaliana (Mouse-ear cress) PE=1 SV=1	T	Signal transduction mechanisms	unknown [Zea mays]
AC217977.3_FG001	--	--	Cellular Component: cytoplasmic membrane-bounded vesicle (GO:0016023);; Cellular Component: intrinsic component of membrane (GO:0031224);;	--	--	[T]	Signal transduction mechanisms	Protein of unknown function (DUF568)	Auxin-induced in root cultures protein 12 (Precursor) GN=AIR12 OS=Arabidopsis thaliana (Mouse-ear cress) PE=1 SV=3	T	Signal transduction mechanisms	TPA: hypothetical protein ZEAMMB73_594228 [Zea mays]
AC217977.3_FG003	[S]	Function unknown	Molecular Function: structural molecule activity (GO:0005198);; Cellular Component: mitochondrion (GO:0005739);; Biological Process: iron-sulfur cluster assembly (GO:0016226);; Biological Process: methylglyoxal catabolic process to D-lactate (GO:0019243);; Molecular Function: iron-sulfur cluster binding (GO:0051536);;	--	--	[CU]	Energy production and conversion;; Intracellular trafficking, secretion, and vesicular transport	Iron-sulphur cluster biosynthesis	Iron-sulfur assembly protein IscA-like 2, mitochondrial (Precursor) GN=At5g03905 OS=Arabidopsis thaliana (Mouse-ear cress) PE=2 SV=2	T	Signal transduction mechanisms	protein aq_1857 [Zea mays]
AC218035.3_FG001	--	--	Cellular Component: mitochondrion (GO:0005739);;	--	--	[S]	Function unknown	--	--	S	Function unknown	hypothetical protein ZEAMMB73_483620, partial [Zea mays]
AC218035.3_FG004	[G]	Carbohydrate transport and metabolism	Cellular Component: mitochondrion (GO:0005739);; Cellular Component: cell part (GO:0044464);;	--	--	[S]	Function unknown	Vitamin B6 photo-protection and homoeostasis	CASP-like protein Os02g0134500 OS=Oryza sativa subsp. japonica (Rice) PE=2 SV=2	S	Function unknown	hypothetical protein ZEAMMB73_025152 [Zea mays]
AC218457.2_FG013	--	--	--	K11797|0|zma:103634840|bromodomain and WD repeat-containing protein 3-like; K11797 PH-interacting protein (A)	--	[R]	General function prediction only	Bromodomain	--	R	General function prediction only	hypothetical protein ZEAMMB73_322827 [Zea mays]
AC218900.3_FG001	--	--	Biological Process: developmental process involved in reproduction (GO:0003006);; Molecular Function: carboxylic ester hydrolase activity (GO:0004091);; Molecular Function: binding (GO:0005488);; Cellular Component: cytosol (GO:0005829);; Biological Process: defense response (GO:0006952);; Biological Process: metabolic process (GO:0008152);; Biological Process: anatomical structure morphogenesis …	--	--	[V]	Defense mechanisms	alpha/beta hydrolase fold;; Carboxylesterase family;; Alpha/beta hydrolase family	Probable carboxylesterase 2 GN=CXE2 OS=Arabidopsis thaliana (Mouse-ear cress) PE=2 SV=1	V	Defense mechanisms	TPA: hypothetical protein ZEAMMB73_761771 [Zea mays]
AC218972.3_FG001	--	--	Molecular Function: tRNA binding (GO:0000049);; Biological Process: cytokinesis (GO:0000910);; Molecular Function: protein kinase activity (GO:0004672);; Molecular Function: ATP binding (GO:0005524);; Biological Process: tRNA export from nucleus (GO:0006409);; Biological Process: protein phosphorylation (GO:0006468);; Biological Process: microtubule-based process (GO:0007017);;	K08876|0|zma:100279852|pco102994b; LOC100279852; K08876 SCY1-like protein 1 (A)	--	[R]	General function prediction only	HEAT repeat;; Protein kinase domain;; Protein tyrosine kinase	--	S	Function unknown	hypothetical protein ZEAMMB73_694445 [Zea mays]
AC218972.3_FG002	--	--	--	--	--	--	--	Protein of unknown function (DUF3133)	Uncharacterized protein At5g05190 GN=Y-1 OS=Arabidopsis thaliana (Mouse-ear cress) PE=1 SV=1	S	Function unknown	uncharacterized protein LOC100384715 [Zea mays]
AC218972.3_FG004	[RTKL]	General function prediction only;; Signal transduction mechanisms;; Transcription;; Replication, recombination and repair	Biological Process: polysaccharide catabolic process (GO:0000272);; Biological Process: respiratory burst involved in defense response (GO:0002679);; Molecular Function: protein kinase activity (GO:0004672);; Molecular Function: protein serine/threonine kinase activity (GO:0004674);; Molecular Function: ATP binding (GO:0005524);; Cellular Component: extracellular region (GO:0005576);; Cellular Co…	--	--	--	--	Protein tyrosine kinase;; Protein kinase domain;; Leucine Rich repeats (2 copies);; Leucine rich repeat;; Leucine Rich Repeat;; Leucine rich repeat N-terminal domain;; Leucine Rich repeat	Probable inactive receptor kinase At5g58300 (Precursor) GN=At5g58300 OS=Arabidopsis thaliana (Mouse-ear cress) PE=1 SV=1	S	Function unknown	uncharacterized protein LOC100191484 precursor [Zea mays]
AC218998.2_FG003	--	--	Cellular Component: mitochondrion (GO:0005739);; Cellular Component: plastid (GO:0009536);;	--	--	[R]	General function prediction only	PPR repeat family;; PPR repeat;; PPR repeat;; Pentatricopeptide repeat domain;; Tetratricopeptide repeat;; Mitochondrial ATPase expression	Pentatricopeptide repeat-containing protein At4g19890 GN=At4g19890 OS=Arabidopsis thaliana (Mouse-ear cress) PE=2 SV=1	Q	Secondary metabolites biosynthesis, transport and catabolism	hypothetical protein ZEAMMB73_296337 [Zea mays]
AC218998.2_FG007	[RTKL]	General function prediction only;; Signal transduction mechanisms;; Transcription;; Replication, recombination and repair	Biological Process: response to molecule of bacterial origin (GO:0002237);; Biological Process: ion transport (GO:0006811);; Biological Process: plant-type hypersensitive response (GO:0009626);; Molecular Function: enzyme binding (GO:0019899);; Molecular Function: carbohydrate binding (GO:0030246);; Biological Process: defense response to bacterium (GO:0042742);; Biological Process: primary metab…	--	--	--	--	Jacalin-like lectin domain;; Protein kinase domain;; Protein tyrosine kinase	Mannose/glucose-specific lectin (Fragment) OS=Parkia platycephala PE=1 SV=1	Q	Secondary metabolites biosynthesis, transport and catabolism	putative protein kinase superfamily protein [Zea mays]
AC218998.2_FG011	--	--	Molecular Function: magnesium ion binding (GO:0000287);; Biological Process: defense response (GO:0006952);; Cellular Component: chloroplast (GO:0009507);; Cellular Component: plastid (GO:0009536);; Biological Process: gibberellin metabolic process (GO:0009685);; Biological Process: gibberellin biosynthetic process (GO:0009686);; Molecular Function: ent-copalyl diphosphate synthase activity (GO:0…	K04120|0|zma:103655056|ent-copalyl diphosphate synthase 2-like; K04120 ent-copalyl diphosphate synthase [EC:5.5.1.13] (A)	Diterpenoid biosynthesis (ko00904)	--	--	Terpene synthase, N-terminal domain;; Terpene synthase family, metal binding domain;; Prenyltransferase-like	Ent-copalyl diphosphate synthase 2 GN=CPS2 OS=Oryza sativa subsp. indica (Rice) PE=2 SV=1	Q	Secondary metabolites biosynthesis, transport and catabolism	hypothetical protein ZEAMMB73_968516 [Zea mays]
AC219006.2_FG006	--	--	Molecular Function: GDP-fucose transmembrane transporter activity (GO:0005457);; Molecular Function: UDP-galactose transmembrane transporter activity (GO:0005459);; Molecular Function: UDP-glucose transmembrane transporter activity (GO:0005460);; Cellular Component: endoplasmic reticulum (GO:0005783);; Cellular Component: Golgi apparatus (GO:0005794);; Cellular Component: plasma membrane (GO:0005…	--	--	[GE]	Carbohydrate transport and metabolism;; Amino acid transport and metabolism	Triose-phosphate Transporter family;; UAA transporter family;; EamA-like transporter family	Probable sugar phosphate/phosphate translocator At3g11320 GN=At3g11320 OS=Arabidopsis thaliana (Mouse-ear cress) PE=2 SV=1	L	Replication, recombination and repair	LOC100286283 [Zea mays]
AC219061.2_FG007	--	--	--	--	--	--	--	--	--	S	Function unknown	uncharacterized protein LOC100274892 [Zea mays]
AC219190.3_FG002	--	--	Molecular Function: structural constituent of cell wall (GO:0005199);; Cellular Component: extracellular region (GO:0005576);; Cellular Component: cell wall (GO:0005618);; Cellular Component: cytosol (GO:0005829);; Biological Process: syncytium formation (GO:0006949);; Cellular Component: plant-type cell wall (GO:0009505);; Cellular Component: plasmodesma (GO:0009506);; Cellular Component: chloro…	--	--	--	--	Pollen allergen;; Rare lipoprotein A (RlpA)-like double-psi beta-barrel	Expansin-A16 (Precursor) OS=Oryza sativa subsp. japonica (Rice) PE=2 SV=1	R	General function prediction only	unknown [Zea mays]
AC220927.3_FG001	[D]	Cell cycle control, cell division, chromosome partitioning	Cellular Component: intracellular organelle (GO:0043229);;	--	--	--	--	--	Vegetative cell wall protein gp1 (Precursor) GN=GP1 OS=Chlamydomonas reinhardtii (Chlamydomonas smithii) PE=2 SV=1	R	General function prediction only	hypothetical protein ZEAMMB73_216341 [Zea mays]
AC220927.3_FG007	[O]	Posttranslational modification, protein turnover, chaperones	Cellular Component: plant-type cell wall (GO:0009505);; Biological Process: response to brassinosteroid (GO:0009741);; Cellular Component: membrane (GO:0016020);; Cellular Component: cytoplasmic membrane-bounded vesicle (GO:0016023);;	--	--	--	--	Phosphate-induced protein 1 conserved region	Arginine/serine-rich protein 45 GN=F19K19.9 OS=Arabidopsis thaliana (Mouse-ear cress) PE=1 SV=1	R	General function prediction only	uncharacterized protein LOC100501091 precursor [Zea mays]
AC220970.4_FG002	--	--	Cellular Component: mitochondrion (GO:0005739);; Biological Process: plant-type cell wall biogenesis (GO:0009832);; Biological Process: xylem development (GO:0010089);; Biological Process: glucuronoxylan metabolic process (GO:0010413);; Biological Process: xylan biosynthetic process (GO:0045492);;	--	--	--	--	Protein of unknown function, DUF547;; Leucine-zipper of ternary complex factor MIP1	--	S	Function unknown	hypothetical protein ZEAMMB73_948779 [Zea mays]
AC220972.3_FG001	--	--	Biological Process: immune system process (GO:0002376);; Molecular Function: binding (GO:0005488);; Cellular Component: cytosol (GO:0005829);; Cellular Component: ribosome (GO:0005840);; Biological Process: amino acid transport (GO:0006865);; Biological Process: defense response (GO:0006952);; Molecular Function: zinc ion binding (GO:0008270);; Cellular Component: plastid (GO:0009536);; Biologica…	--	--	[O]	Posttranslational modification, protein turnover, chaperones	Ring finger domain;; RING-H2 zinc finger;; Zinc finger, C3HC4 type (RING finger);; Zinc finger, C3HC4 type (RING finger);; Zinc finger, C3HC4 type (RING finger)	E3 ubiquitin-protein ligase ATL41 GN=ATL41 OS=Arabidopsis thaliana (Mouse-ear cress) PE=1 SV=1	O	Posttranslational modification, protein turnover, chaperones	unknown [Zea mays]
AC225147.4_FG002	[J]	Translation, ribosomal structure and biogenesis	Molecular Function: structural constituent of ribosome (GO:0003735);; Cellular Component: nucleolus (GO:0005730);; Cellular Component: mitochondrion (GO:0005739);; Biological Process: translation (GO:0006412);; Cellular Component: plastid (GO:0009536);; Cellular Component: small ribosomal subunit (GO:0015935);; Cellular Component: cytosolic small ribosomal subunit (GO:0022627);;	K02973|1.03486e-98|zma:103625771|40S ribosomal protein S23-like; K02973 small subunit ribosomal protein S23e (A)	Ribosome (ko03010)	[J]	Translation, ribosomal structure and biogenesis	Ribosomal protein S12/S23	40S ribosomal protein S23 GN=RPS23 OS=Fragaria ananassa (Strawberry) PE=2 SV=1	J	Translation, ribosomal structure and biogenesis	40S ribosomal protein S23 [Zea mays]
AC225147.4_FG003	--	--	Molecular Function: DNA binding (GO:0003677);; Cellular Component: nucleus (GO:0005634);; Cellular Component: cytosol (GO:0005829);; Biological Process: regulation of transcription, DNA-templated (GO:0006355);; Biological Process: mitotic nuclear division (GO:0007067);; Molecular Function: zinc ion binding (GO:0008270);; Biological Process: cellular response to phosphate starvation (GO:0016036);;…	--	--	[R]	General function prediction only	Domain of unknown function (DUF3594);; PHD-finger	PHD finger protein ALFIN-LIKE 3 OS=Oryza sativa subsp. japonica (Rice) PE=2 SV=1	J	Translation, ribosomal structure and biogenesis	uncharacterized protein LOC100192747 [Zea mays]
AC225176.2_FG003	--	--	--	--	--	--	--	--	--	A	RNA processing and modification	hypothetical protein ZEAMMB73_170557 [Zea mays]
AC225176.2_FG006	[LKJ]	Replication, recombination and repair;; Transcription;; Translation, ribosomal structure and biogenesis	Molecular Function: nucleic acid binding (GO:0003676);; Molecular Function: ATP-dependent RNA helicase activity (GO:0004004);; Molecular Function: ATP binding (GO:0005524);; Cellular Component: mitochondrion (GO:0005739);; Biological Process: pyrimidine ribonucleotide biosynthetic process (GO:0009220);;	K17675|0|zma:100285160|ATP-dependent RNA helicase SUV3; K17675 ATP-dependent RNA helicase SUPV3L1/SUV3 [EC:3.6.4.13] (A)	--	[A]	RNA processing and modification	Mitochondrial degradasome RNA helicase subunit C terminal;; Helicase conserved C-terminal domain	--	A	RNA processing and modification	hypothetical protein ZEAMMB73_533569 [Zea mays]
AC225185.3_FG004	--	--	Cellular Component: plasma membrane (GO:0005886);; Biological Process: anatomical structure morphogenesis (GO:0009653);; Biological Process: chloroplast relocation (GO:0009902);; Cellular Component: intracellular membrane-bounded organelle (GO:0043231);; Cellular Component: cytoplasmic part (GO:0044444);; Biological Process: floral organ development (GO:0048437);; Biological Process: floral whorl…	--	--	--	--	Weak chloroplast movement under blue light	WEB family protein At5g55860 GN=At5g55860 OS=Arabidopsis thaliana (Mouse-ear cress) PE=2 SV=1	S	Function unknown	TPA: putative domain of unknown function (DUF827) family [Zea mays]
AC225193.3_FG003	--	--	Molecular Function: DNA binding (GO:0003677);; Biological Process: organelle organization (GO:0006996);; Biological Process: multicellular organismal development (GO:0007275);; Cellular Component: intracellular organelle (GO:0043229);; Biological Process: single-organism developmental process (GO:0044767);; Biological Process: anatomical structure development (GO:0048856);; Cellular Component: ce…	--	--	--	--	Domain of unknown function (DUF296)	Putative DNA-binding protein ESCAROLA GN=ESC OS=Arabidopsis thaliana (Mouse-ear cress) PE=2 SV=1	O	Posttranslational modification, protein turnover, chaperones	hypothetical protein ZEAMMB73_819673 [Zea mays]
AC225193.3_FG004	--	--	Biological Process: cell morphogenesis (GO:0000902);; Molecular Function: DNA binding (GO:0003677);; Cellular Component: cell wall (GO:0005618);; Biological Process: trichoblast differentiation (GO:0010054);; Biological Process: cell growth (GO:0016049);; Biological Process: cell development (GO:0048468);; Biological Process: developmental growth involved in morphogenesis (GO:0060560);;	--	--	--	--	DnaJ domain	Vegetative cell wall protein gp1 (Precursor) GN=GP1 OS=Chlamydomonas reinhardtii (Chlamydomonas smithii) PE=2 SV=1	O	Posttranslational modification, protein turnover, chaperones	hypothetical protein ZEAMMB73_036472 [Zea mays]
AC225205.3_FG003	--	--	Cellular Component: plastid (GO:0009536);; Molecular Function: phosphotransferase activity, alcohol group as acceptor (GO:0016773);; Molecular Function: protein histidine kinase binding (GO:0043424);;	--	--	[T]	Signal transduction mechanisms	Phosphatidylinositol 3- and 4-kinase	Probable phosphatidylinositol 4-kinase type 2-beta At1g26270 GN=At1g26270 OS=Arabidopsis thaliana (Mouse-ear cress) PE=1 SV=1	T	Signal transduction mechanisms	TPA: hypothetical protein ZEAMMB73_755135, partial [Zea mays]
AC225308.2_FG005	--	--	Molecular Function: DNA binding (GO:0003677);; Molecular Function: chromatin binding (GO:0003682);; Cellular Component: nucleus (GO:0005634);;	--	--	--	--	--	--	S	Function unknown	TPA: putative homeodomain-like transcription factor superfamily protein [Zea mays]
AC225555.3_FG007	--	--	Molecular Function: catalytic activity (GO:0003824);; Molecular Function: calmodulin binding (GO:0005516);; Biological Process: cellular process (GO:0009987);; Biological Process: RNA metabolic process (GO:0016070);; Cellular Component: nuclear lumen (GO:0031981);;	--	--	--	--	--	Formin-like protein 5 GN=P0453E05.107 OS=Oryza sativa subsp. japonica (Rice) PE=2 SV=2	S	Function unknown	uncharacterized protein LOC100193792 [Zea mays]
AC225718.2_FG004	--	--	Molecular Function: nucleic acid binding (GO:0003676);; Molecular Function: RNA-DNA hybrid ribonuclease activity (GO:0004523);; Cellular Component: mitochondrion (GO:0005739);; Cellular Component: plastid (GO:0009536);;	--	--	[R]	General function prediction only	Reverse transcriptase-like;; RNase H	Arginine/serine-rich protein 45 GN=F19K19.9 OS=Arabidopsis thaliana (Mouse-ear cress) PE=1 SV=1	R	General function prediction only	uncharacterized protein LOC100382608 [Zea mays]
AC225718.2_FG006	--	--	Molecular Function: copper ion binding (GO:0005507);; Molecular Function: calcium ion binding (GO:0005509);; Molecular Function: protein binding (GO:0005515);; Cellular Component: extracellular region (GO:0005576);; Cellular Component: nucleus (GO:0005634);; Cellular Component: cytosol (GO:0005829);; Biological Process: protein folding (GO:0006457);; Biological Process: response to water deprivat…	--	--	[ZD]	Cytoskeleton;; Cell cycle control, cell division, chromosome partitioning	EF-hand domain pair	Calcium-binding protein KIC GN=KIC OS=Arabidopsis thaliana (Mouse-ear cress) PE=1 SV=2	R	General function prediction only	unknown [Zea mays]
AC225718.2_FG009	--	--	--	--	--	--	--	Wound-induced protein	--	R	General function prediction only	hypothetical protein ZEAMMB73_846123 [Zea mays]
AC225790.2_FG003	--	--	Cellular Component: cell part (GO:0044464);;	--	--	--	--	--	Vegetative cell wall protein gp1 (Precursor) GN=GP1 OS=Chlamydomonas reinhardtii (Chlamydomonas smithii) PE=2 SV=1	--	--	TPA: hypothetical protein ZEAMMB73_231185 [Zea mays]
AC226227.2_FG005	--	--	Cellular Component: membrane (GO:0016020);; Cellular Component: intracellular membrane-bounded organelle (GO:0043231);; Cellular Component: intracellular organelle part (GO:0044446);;	--	--	--	--	Plant protein of unknown function	UPF0481 protein At3g47200 GN=At3g47200 OS=Arabidopsis thaliana (Mouse-ear cress) PE=1 SV=1	R	General function prediction only	uncharacterized protein LOC100191886 [Zea mays]
AC226230.2_FG001	--	--	Biological Process: cellular process (GO:0009987);;	K14409|0|zma:100278146|pco062669; LOC100278146; K14409 protein SMG7 (A)	mRNA surveillance pathway (ko03015)	[A]	RNA processing and modification	Est1 DNA/RNA binding domain;; Telomerase activating protein Est1	Protein SMG7 GN=SMG7 OS=Arabidopsis thaliana (Mouse-ear cress) PE=2 SV=1	A	RNA processing and modification	TPA: hypothetical protein ZEAMMB73_633643 [Zea mays]
AC226235.2_FG001	[MG]	Cell wall/membrane/envelope biogenesis;; Carbohydrate transport and metabolism	Cellular Component: cytoplasm (GO:0005737);; Cellular Component: mitochondrion (GO:0005739);; Cellular Component: plasma membrane (GO:0005886);; Biological Process: response to oxidative stress (GO:0006979);; Molecular Function: pinoresinol reductase activity (GO:0010283);; Molecular Function: lariciresinol reductase activity (GO:0010284);; Molecular Function: oxidoreductase activity (GO:0016491)…	--	--	--	--	NmrA-like family;; NADH(P)-binding;; NAD dependent epimerase/dehydratase family;; 3-beta hydroxysteroid dehydrogenase/isomerase family;; short chain dehydrogenase	Isoflavone reductase homolog IRL GN=IRL OS=Zea mays (Maize) PE=2 SV=1	R	General function prediction only	unknown [Zea mays]
AC226235.2_FG002	[R]	General function prediction only	Biological Process: cellular process (GO:0009987);; Cellular Component: intracellular part (GO:0044424);;	--	--	--	--	--	Sulfated surface glycoprotein 185 (Precursor) OS=Volvox carteri (Green alga) PE=1 SV=1	R	General function prediction only	uncharacterized protein LOC100277939 [Zea mays]
AC226235.2_FG003	--	--	Cellular Component: plastid (GO:0009536);; Biological Process: cell wall polysaccharide metabolic process (GO:0010383);; Molecular Function: hydrolase activity (GO:0016787);; Molecular Function: organic cyclic compound binding (GO:0097159);; Molecular Function: heterocyclic compound binding (GO:1901363);;	--	--	--	--	--	Vegetative cell wall protein gp1 (Precursor) GN=GP1 OS=Chlamydomonas reinhardtii (Chlamydomonas smithii) PE=2 SV=1	R	General function prediction only	uncharacterized protein LOC100192465 [Zea mays]
AC226248.1_FG002	[RTKL]	General function prediction only;; Signal transduction mechanisms;; Transcription;; Replication, recombination and repair	Molecular Function: protein kinase activity (GO:0004672);; Molecular Function: protein serine/threonine kinase activity (GO:0004674);; Molecular Function: protein tyrosine kinase activity (GO:0004713);; Molecular Function: binding (GO:0005488);; Molecular Function: ATP binding (GO:0005524);; Cellular Component: plasma membrane (GO:0005886);; Biological Process: protein phosphorylation (GO:0006468…	--	--	[T]	Signal transduction mechanisms	Protein kinase domain;; Protein tyrosine kinase	Probable receptor-like protein kinase At1g11050 (Precursor) GN=At1g11050 OS=Arabidopsis thaliana (Mouse-ear cress) PE=2 SV=1	T	Signal transduction mechanisms	unknown [Zea mays]
AC226368.2_FG006	--	--	Biological Process: sister chromatid cohesion (GO:0007062);; Biological Process: synapsis (GO:0007129);; Biological Process: reciprocal meiotic recombination (GO:0007131);; Biological Process: response to xenobiotic stimulus (GO:0009410);; Biological Process: post-embryonic development (GO:0009791);; Biological Process: response to gamma radiation (GO:0010332);; Molecular Function: transferase ac…	--	--	[R]	General function prediction only	PPR repeat family;; PPR repeat;; PPR repeat;; Pentatricopeptide repeat domain;; Tetratricopeptide repeat	Pentatricopeptide repeat-containing protein At5g18950 GN=At5g18950 OS=Arabidopsis thaliana (Mouse-ear cress) PE=2 SV=2	R	General function prediction only	transferase, transferring glycosyl groups [Zea mays]
AC226373.2_FG010	--	--	Molecular Function: nucleic acid binding (GO:0003676);; Molecular Function: binding (GO:0005488);; Molecular Function: zinc ion binding (GO:0008270);; Biological Process: positive regulation of vernalization response (GO:0010220);;	--	--	--	--	--	Zinc finger CCCH domain-containing protein 36 OS=Oryza sativa subsp. japonica (Rice) PE=2 SV=1	R	General function prediction only	hypothetical protein ZEAMMB73_745426 [Zea mays]
AC230011.2_FG002	[S]	Function unknown	Molecular Function: binding (GO:0005488);; Biological Process: defense response (GO:0006952);; Molecular Function: ADP binding (GO:0043531);;	--	--	[T]	Signal transduction mechanisms	NB-ARC domain;; Leucine rich repeat;; Leucine Rich repeats (2 copies);; Leucine Rich Repeat	Putative disease resistance protein RGA3 GN=RGA3 OS=Solanum bulbocastanum (Wild potato) PE=2 SV=2	T	Signal transduction mechanisms	TPA: hypothetical protein ZEAMMB73_554536 [Zea mays]
AC230013.2_FG002	--	--	Molecular Function: peroxidase activity (GO:0004601);; Molecular Function: protein binding (GO:0005515);; Cellular Component: extracellular region (GO:0005576);; Cellular Component: vacuole (GO:0005773);; Cellular Component: cytosol (GO:0005829);; Biological Process: ion transport (GO:0006811);; Biological Process: response to oxidative stress (GO:0006979);; Cellular Component: plant-type cell wa…	K00430|0|zma:103651385|peroxidase 19; K00430 peroxidase [EC:1.11.1.7] (A)	Phenylalanine metabolism (ko00360);; Phenylpropanoid biosynthesis (ko00940)	--	--	Peroxidase	Peroxidase 19 (Precursor) GN=T14G11.18 OS=Arabidopsis thaliana (Mouse-ear cress) PE=2 SV=1	J	Translation, ribosomal structure and biogenesis	TPA: hypothetical protein ZEAMMB73_826631 [Zea mays]
AC230013.2_FG007	[J]	Translation, ribosomal structure and biogenesis	Molecular Function: structural constituent of ribosome (GO:0003735);; Cellular Component: plasma membrane (GO:0005886);; Biological Process: translation (GO:0006412);; Cellular Component: plasmodesma (GO:0009506);; Cellular Component: cytosolic large ribosomal subunit (GO:0022625);; Biological Process: ribosome biogenesis (GO:0042254);;	K02882|2.053e-131|zma:100283101|pco155588b; LOC100283101; K02882 large subunit ribosomal protein L18Ae (A)	Ribosome (ko03010)	[J]	Translation, ribosomal structure and biogenesis	Ribosomal L18ae/LX protein domain	60S ribosomal protein L18a OS=Oryza sativa subsp. japonica (Rice) PE=2 SV=1	J	Translation, ribosomal structure and biogenesis	LOC100283101 [Zea mays]
AC231180.2_FG001	--	--	Biological Process: response to stress (GO:0006950);; Biological Process: circadian rhythm (GO:0007623);; Biological Process: red or far-red light signaling pathway (GO:0010017);; Biological Process: response to far red light (GO:0010218);; Biological Process: gene expression (GO:0010467);; Biological Process: RNA metabolic process (GO:0016070);; Molecular Function: oxidoreductase activity, actin…	--	--	--	--	MULE transposase domain;; SWIM zinc finger	Protein FAR1-RELATED SEQUENCE 1 GN=FRS1 OS=Arabidopsis thaliana (Mouse-ear cress) PE=1 SV=1	S	Function unknown	hypothetical protein ZEAMMB73_626241, partial [Zea mays]
AC231180.2_FG006	[M]	Cell wall/membrane/envelope biogenesis	Molecular Function: polygalacturonase activity (GO:0004650);; Cellular Component: extracellular region (GO:0005576);; Biological Process: carbohydrate metabolic process (GO:0005975);; Cellular Component: membrane (GO:0016020);; Cellular Component: cytoplasmic membrane-bounded vesicle (GO:0016023);; Molecular Function: hydrolase activity (GO:0016787);; Biological Process: multicellular organismal …	--	--	--	--	Glycosyl hydrolases family 28;; Pectate lyase superfamily protein;; Right handed beta helix region	Probable polygalacturonase OS=Vitis vinifera (Grape) PE=1 SV=1	S	Function unknown	hypothetical protein ZEAMMB73_960645 [Zea mays]
AC231745.1_FG003	--	--	Cellular Component: cell wall (GO:0005618);; Cellular Component: vacuole (GO:0005773);; Biological Process: lipid metabolic process (GO:0006629);; Biological Process: cellular process (GO:0009987);; Cellular Component: cytoplasmic membrane-bounded vesicle (GO:0016023);; Molecular Function: hydrolase activity, acting on ester bonds (GO:0016788);; Biological Process: organic substance metabolic pro…	--	--	--	--	GDSL-like Lipase/Acylhydrolase	GDSL esterase/lipase At5g45910 (Precursor) GN=At5g45910 OS=Arabidopsis thaliana (Mouse-ear cress) PE=2 SV=1	R	General function prediction only	hypothetical protein ZEAMMB73_678347 [Zea mays]
AC231745.1_FG004	--	--	Cellular Component: endosome (GO:0005768);; Cellular Component: Golgi apparatus (GO:0005794);; Cellular Component: trans-Golgi network (GO:0005802);; Biological Process: glucose catabolic process (GO:0006007);; Biological Process: protein glycosylation (GO:0006486);; Biological Process: regulation of mitotic cell cycle (GO:0007346);; Molecular Function: protein-tyrosine sulfotransferase activity …	--	--	--	--	Sulfotransferase family	Protein-tyrosine sulfotransferase (Precursor) GN=TPST OS=Arabidopsis thaliana (Mouse-ear cress) PE=1 SV=3	R	General function prediction only	hypothetical protein ZEAMMB73_451897 [Zea mays]
AC231747.1_FG001	--	--	Molecular Function: transporter activity (GO:0005215);; Biological Process: calcium ion transport (GO:0006816);; Biological Process: intracellular protein transport (GO:0006886);; Biological Process: Golgi organization (GO:0007030);; Biological Process: vacuole organization (GO:0007033);; Molecular Function: zinc ion binding (GO:0008270);; Biological Process: response to salt stress (GO:0009651);…	--	--	[U]	Intracellular trafficking, secretion, and vesicular transport	Region in Clathrin and VPS;; Vacuolar protein sorting protein 11 C terminal	--	U	Intracellular trafficking, secretion, and vesicular transport	hypothetical protein ZEAMMB73_622222 [Zea mays]
AC232238.2_FG004	--	--	Biological Process: MAPK cascade (GO:0000165);; Molecular Function: DNA binding (GO:0003677);; Molecular Function: sequence-specific DNA binding transcription factor activity (GO:0003700);; Molecular Function: calmodulin binding (GO:0005516);; Cellular Component: nucleus (GO:0005634);; Cellular Component: cytoplasm (GO:0005737);; Biological Process: regulation of transcription, DNA-templated (GO:…	K14431|0|zma:103636459|transcription factor HBP-1b(c38)-like; K14431 transcription factor TGA (A)	Plant hormone signal transduction (ko04075)	--	--	Seed dormancy control;; bZIP transcription factor;; Basic region leucine zipper	Transcription factor HBP-1b(c1) (Fragment) OS=Triticum aestivum (Wheat) PE=1 SV=2	S	Function unknown	liguleless2-like protein [Zea mays]
AC232238.2_FG008	--	--	Biological Process: phosphatidylinositol biosynthetic process (GO:0006661);; Biological Process: cellular process (GO:0009987);; Cellular Component: membrane (GO:0016020);; Cellular Component: intracellular organelle (GO:0043229);; Cellular Component: cell periphery (GO:0071944);;	--	--	--	--	--	Proline-rich receptor-like protein kinase PERK14 GN=PERK14 OS=Arabidopsis thaliana (Mouse-ear cress) PE=2 SV=1	S	Function unknown	hypothetical protein ZEAMMB73_067314 [Zea mays]
AC232393.1_FG009	--	--	Cellular Component: mitochondrion (GO:0005739);; Biological Process: chromosome segregation (GO:0007059);; Biological Process: meiosis I (GO:0007127);; Cellular Component: chloroplast (GO:0009507);; Biological Process: mRNA modification (GO:0016556);; Biological Process: photosynthesis, light reaction (GO:0019684);; Biological Process: chloroplast RNA processing (GO:0031425);; Biological Process:…	--	--	[R]	General function prediction only	PPR repeat family;; PPR repeat;; PPR repeat;; Pentatricopeptide repeat domain;; Tetratricopeptide repeat	Pentatricopeptide repeat-containing protein At2g22410, mitochondrial (Precursor) GN=PCMP-E28 OS=Arabidopsis thaliana (Mouse-ear cress) PE=2 SV=1	R	General function prediction only	hypothetical protein ZEAMMB73_972326 [Zea mays]
AC233751.1_FG002	[D]	Cell cycle control, cell division, chromosome partitioning	Molecular Function: DNA binding (GO:0003677);; Molecular Function: sequence-specific DNA binding transcription factor activity (GO:0003700);; Cellular Component: nucleus (GO:0005634);; Cellular Component: mitochondrion (GO:0005739);; Biological Process: regulation of transcription, DNA-templated (GO:0006355);; Cellular Component: chloroplast envelope (GO:0009941);; Biological Process: regulation …	--	--	--	--	SBP domain	Squamosa promoter-binding-like protein 16 GN=P0702E04.9 OS=Oryza sativa subsp. japonica (Rice) PE=2 SV=1	K	Transcription	squamosa promoter-binding protein-like (SBP domain) transcription factor family protein [Zea mays]
AC233788.2_FG002	--	--	--	--	--	--	--	--	--	R	General function prediction only	hypothetical protein ZEAMMB73_596914 [Zea mays]
AC233850.1_FG002	[J]	Translation, ribosomal structure and biogenesis	Molecular Function: enzyme inhibitor activity (GO:0004857);; Biological Process: cellular process (GO:0009987);; Cellular Component: cytoplasmic membrane-bounded vesicle (GO:0016023);; Molecular Function: pectinesterase activity (GO:0030599);; Biological Process: negative regulation of catalytic activity (GO:0043086);; Cellular Component: intracellular membrane-bounded organelle (GO:0043231);; Ce…	--	--	--	--	Plant invertase/pectin methylesterase inhibitor	Formin-like protein 5 GN=P0453E05.107 OS=Oryza sativa subsp. japonica (Rice) PE=2 SV=2	S	Function unknown	pectinesterase inhibitor domain containing protein precursor [Zea mays]
AC233850.1_FG003	--	--	Molecular Function: enzyme inhibitor activity (GO:0004857);; Cellular Component: cytoplasmic membrane-bounded vesicle (GO:0016023);; Molecular Function: pectinesterase activity (GO:0030599);; Biological Process: negative regulation of catalytic activity (GO:0043086);;	--	--	--	--	Plant invertase/pectin methylesterase inhibitor	Putative invertase inhibitor (Precursor) OS=Platanus acerifolia (London plane tree) PE=1 SV=1	S	Function unknown	hypothetical protein ZEAMMB73_133359 [Zea mays]
AC233850.1_FG005	--	--	Molecular Function: DNA binding (GO:0003677);; Molecular Function: sequence-specific DNA binding transcription factor activity (GO:0003700);; Cellular Component: nucleus (GO:0005634);; Cellular Component: transcription factor complex (GO:0005667);; Cellular Component: nucleolus (GO:0005730);; Cellular Component: cytoplasm (GO:0005737);; Cellular Component: mitochondrion (GO:0005739);; Biological …	K06620|0|zma:100285220|transcription factor E2F3; K06620 transcription factor E2F3 (A)	--	[K]	Transcription	E2F/DP family winged-helix DNA-binding domain	Transcription factor E2FA GN=F11F19.8 OS=Arabidopsis thaliana (Mouse-ear cress) PE=1 SV=1	S	Function unknown	hypothetical protein ZEAMMB73_891067 [Zea mays]
AC233850.1_FG009	--	--	Biological Process: protein metabolic process (GO:0019538);;	--	--	[O]	Posttranslational modification, protein turnover, chaperones	--	Arginine/serine-rich protein 45 GN=F19K19.9 OS=Arabidopsis thaliana (Mouse-ear cress) PE=1 SV=1	S	Function unknown	hypothetical protein ZEAMMB73_287089 [Zea mays]
AC233851.1_FG008	[M]	Cell wall/membrane/envelope biogenesis	Biological Process: regionalization (GO:0003002);; Molecular Function: nucleic acid binding (GO:0003676);; Cellular Component: nucleus (GO:0005634);; Biological Process: RNA processing (GO:0006396);; Biological Process: anatomical structure morphogenesis (GO:0009653);; Biological Process: post-embryonic development (GO:0009791);; Biological Process: tissue development (GO:0009888);; Biological Pr…	--	--	--	--	Domain of unknown function (DUF4228)	Formin-like protein 16 (Precursor) GN=OsJ_008039 OS=Oryza sativa subsp. japonica (Rice) PE=2 SV=1	S	Function unknown	TPA: hypothetical protein ZEAMMB73_135204 [Zea mays]
AC233851.1_FG009	--	--	Cellular Component: membrane (GO:0016020);; Cellular Component: cell periphery (GO:0071944);;	--	--	--	--	Domain of unknown function (DUF4228)	Vegetative cell wall protein gp1 (Precursor) GN=GP1 OS=Chlamydomonas reinhardtii (Chlamydomonas smithii) PE=2 SV=1	S	Function unknown	uncharacterized protein LOC100277429 [Zea mays]
AC233851.1_FG014	--	--	Molecular Function: sequence-specific DNA binding transcription factor activity (GO:0003700);; Cellular Component: mitochondrion (GO:0005739);; Biological Process: regulation of transcription, DNA-templated (GO:0006355);; Biological Process: post-embryonic development (GO:0009791);; Biological Process: cellular process (GO:0009987);; Biological Process: cellular component organization (GO:0016043…	--	--	[R]	General function prediction only	PPR repeat family;; PPR repeat;; PPR repeat;; Pentatricopeptide repeat domain;; Tetratricopeptide repeat	Pentatricopeptide repeat-containing protein At1g61870, mitochondrial (Precursor) GN=PPR336 OS=Arabidopsis thaliana (Mouse-ear cress) PE=2 SV=2	S	Function unknown	uncharacterized protein LOC100273462 [Zea mays]
AC233853.1_FG002	--	--	Molecular Function: sequence-specific DNA binding transcription factor activity (GO:0003700);; Cellular Component: nucleus (GO:0005634);; Biological Process: cellular protein modification process (GO:0006464);; Biological Process: sulfate transport (GO:0008272);; Biological Process: DNA mediated transformation (GO:0009294);; Biological Process: response to xenobiotic stimulus (GO:0009410);; Biolo…	--	--	--	--	bZIP transcription factor;; Basic region leucine zipper;; bZIP Maf transcription factor	Transcription factor RF2b GN=RF2b OS=Oryza sativa subsp. japonica (Rice) PE=1 SV=1	K	Transcription	unknown [Zea mays]
AC233853.1_FG003	[Q]	Secondary metabolites biosynthesis, transport and catabolism	Molecular Function: C-22 sterol desaturase activity (GO:0000249);; Molecular Function: monooxygenase activity (GO:0004497);; Molecular Function: iron ion binding (GO:0005506);; Cellular Component: extracellular region (GO:0005576);; Molecular Function: electron carrier activity (GO:0009055);; Biological Process: toxin catabolic process (GO:0009407);; Biological Process: response to cyclopentenone…	K09832|0|sbi:SORBI_03g002060|SORBIDRAFT_03g002060, Sb03g002060; hypothetical protein; K09832 cytochrome P450, family 710, subfamily A (A)	Steroid biosynthesis (ko00100)	[QI]	Secondary metabolites biosynthesis, transport and catabolism;; Lipid transport and metabolism	Cytochrome P450	Cytochrome P450 710A1 GN=CYP710A1 OS=Arabidopsis thaliana (Mouse-ear cress) PE=1 SV=1	K	Transcription	uncharacterized protein LOC100304424 [Zea mays]
AC233861.1_FG001	--	--	Biological Process: transition metal ion transport (GO:0000041);; Molecular Function: nucleotide binding (GO:0000166);; Biological Process: response to molecule of bacterial origin (GO:0002237);; Molecular Function: protein kinase activity (GO:0004672);; Molecular Function: protein serine/threonine kinase activity (GO:0004674);; Molecular Function: protein binding (GO:0005515);; Molecular Functio…	--	--	--	--	Leucine Rich repeats (2 copies);; Leucine rich repeat;; Protein kinase domain;; Leucine Rich Repeat;; Protein tyrosine kinase;; Leucine rich repeat N-terminal domain;; Leucine Rich repeat;; Leucine rich repeat	Probable LRR receptor-like serine/threonine-protein kinase At4g26540 (Precursor) GN=At4g26540 OS=Arabidopsis thaliana (Mouse-ear cress) PE=1 SV=1	T	Signal transduction mechanisms	TPA: putative leucine-rich repeat receptor protein kinase family protein [Zea mays]
AC233863.1_FG001	--	--	Molecular Function: protein binding (GO:0005515);; Cellular Component: nucleus (GO:0005634);; Biological Process: glutamine secretion (GO:0010585);; Cellular Component: integral component of membrane (GO:0016021);; Cellular Component: cytoplasmic membrane-bounded vesicle (GO:0016023);; Biological Process: regulation of amino acid export (GO:0080143);;	--	--	--	--	--	Protein GLUTAMINE DUMPER 4 GN=GDU4 OS=Arabidopsis thaliana (Mouse-ear cress) PE=2 SV=1	S	Function unknown	hypothetical protein ZEAMMB73_723730 [Zea mays]
AC233863.1_FG002	--	--	Cellular Component: membrane (GO:0016020);; Cellular Component: cytoplasmic membrane-bounded vesicle (GO:0016023);; Biological Process: secretion by cell (GO:0032940);; Cellular Component: intracellular membrane-bounded organelle (GO:0043231);; Biological Process: multi-organism process (GO:0051704);; Biological Process: regulation of amino acid export (GO:0080143);;	--	--	--	--	--	Protein GLUTAMINE DUMPER 6 GN=GDU6 OS=Arabidopsis thaliana (Mouse-ear cress) PE=2 SV=1	S	Function unknown	hypothetical protein ZEAMMB73_364844 [Zea mays]
AC233864.1_FG014	--	--	--	--	--	--	--	Protein of unknown function (DUF616)	--	S	Function unknown	hypothetical protein ZEAMMB73_312453 [Zea mays]
AC233865.1_FG001	[B]	Chromatin structure and dynamics	Cellular Component: nucleosome (GO:0000786);; Molecular Function: DNA binding (GO:0003677);; Molecular Function: phosphoglycerate mutase activity (GO:0004619);; Cellular Component: nucleolus (GO:0005730);; Cellular Component: mitochondrion (GO:0005739);; Cellular Component: vacuolar membrane (GO:0005774);; Cellular Component: Golgi apparatus (GO:0005794);; Cellular Component: cytosol (GO:0005829)…	K14838|8.9079e-51|zma:100282268|pco082380(357); LOC100282268; K11254 histone H4 (A)	--	[B]	Chromatin structure and dynamics	Core histone H2A/H2B/H3/H4;; TATA box binding protein associated factor (TAF)	Histone H4 OS=Glycine max (Soybean) PE=3 SV=1	R	General function prediction only	PREDICTED: histone H4-like isoform X2 [Setaria italica]
AC233865.1_FG003	--	--	Biological Process: mRNA splicing, via spliceosome (GO:0000398);; Biological Process: RNA methylation (GO:0001510);; Molecular Function: DNA binding (GO:0003677);; Molecular Function: sequence-specific DNA binding transcription factor activity (GO:0003700);; Cellular Component: small nucleolar ribonucleoprotein complex (GO:0005732);; Cellular Component: cytosol (GO:0005829);; Biological Process: …	--	--	--	--	No apical meristem (NAM) protein	NAC domain-containing protein 78 GN=T32M21.10 OS=Arabidopsis thaliana (Mouse-ear cress) PE=2 SV=2	R	General function prediction only	TPA: putative NAC domain transcription factor superfamily protein [Zea mays]
AC233865.1_FG006	--	--	Molecular Function: nucleotide binding (GO:0000166);; Molecular Function: RNA binding (GO:0003723);; Molecular Function: helicase activity (GO:0004386);; Cellular Component: intracellular (GO:0005622);; Cellular Component: nucleus (GO:0005634);; Cellular Component: cytoplasm (GO:0005737);; Biological Process: RNA processing (GO:0006396);; Biological Process: protein glycosylation (GO:0006486);; M…	--	--	[R]	General function prediction only	--	Splicing factor U2af large subunit A GN=U2AF65A OS=Oryza sativa subsp. japonica (Rice) PE=2 SV=2	R	General function prediction only	TPA: hypothetical protein ZEAMMB73_086702 [Zea mays]
AC233866.1_FG006	[J]	Translation, ribosomal structure and biogenesis	Molecular Function: translation elongation factor activity (GO:0003746);; Molecular Function: GTPase activity (GO:0003924);; Molecular Function: calmodulin binding (GO:0005516);; Molecular Function: GTP binding (GO:0005525);; Cellular Component: nucleolus (GO:0005730);; Cellular Component: mitochondrion (GO:0005739);; Cellular Component: vacuole (GO:0005773);; Cellular Component: Golgi apparatus …	K03231|0|zma:103635497|elongation factor 1-alpha-like; K03231 elongation factor 1-alpha (A)	RNA transport (ko03013)	[J]	Translation, ribosomal structure and biogenesis	Elongation factor Tu GTP binding domain;; Elongation factor Tu C-terminal domain;; Elongation factor Tu domain 2;; 50S ribosome-binding GTPase	Elongation factor 1-alpha GN=REFA4 OS=Oryza sativa subsp. japonica (Rice) PE=2 SV=2	J	Translation, ribosomal structure and biogenesis	unknown [Zea mays]
AC233870.1_FG003	--	--	Biological Process: response to abiotic stimulus (GO:0009628);; Biological Process: single-multicellular organism process (GO:0044707);; Biological Process: single-organism cellular process (GO:0044763);; Biological Process: anatomical structure development (GO:0048856);; Biological Process: regulation of biological process (GO:0050789);;	K12125|0|zma:103630791|protein EARLY FLOWERING 3-like; K12125 protein EARLY FLOWERING 3 (A)	Circadian rhythm - plant (ko04712)	--	--	--	Protein EARLY FLOWERING 3 OS=Arabidopsis thaliana (Mouse-ear cress) PE=1 SV=1	R	General function prediction only	hypothetical protein ZEAMMB73_525396 [Zea mays]
AC233870.1_FG004	--	--	--	--	--	--	--	--	Uncharacterized protein At1g51745 GN=At1g51745 OS=Arabidopsis thaliana (Mouse-ear cress) PE=2 SV=2	R	General function prediction only	hypothetical protein ZEAMMB73_849427 [Zea mays]
AC233870.1_FG006	--	--	Biological Process: mitotic G2 phase (GO:0000085);; Cellular Component: nucleus (GO:0005634);; Cellular Component: cytoplasm (GO:0005737);; Biological Process: N-terminal protein myristoylation (GO:0006499);; Biological Process: cell adhesion (GO:0007155);; Biological Process: photomorphogenesis (GO:0009640);; Biological Process: cullin deneddylation (GO:0010388);; Cellular Component: integral co…	--	--	[R]	General function prediction only	--	26S proteasome regulatory subunit RPN13 GN=RPN13 OS=Arabidopsis thaliana (Mouse-ear cress) PE=1 SV=2	R	General function prediction only	hypothetical protein ZEAMMB73_757625 [Zea mays]
AC233871.1_FG003	[RTKL]	General function prediction only;; Signal transduction mechanisms;; Transcription;; Replication, recombination and repair	Biological Process: MAPK cascade (GO:0000165);; Molecular Function: calmodulin-dependent protein kinase activity (GO:0004683);; Molecular Function: calcium-dependent protein kinase C activity (GO:0004698);; Molecular Function: calcium ion binding (GO:0005509);; Molecular Function: protein binding (GO:0005515);; Molecular Function: ATP binding (GO:0005524);; Cellular Component: nucleus (GO:0005634…	K13412|0|zma:103628941|calcium-dependent protein kinase 8-like; K13412 calcium-dependent protein kinase [EC:2.7.11.1] (A)	Plant-pathogen interaction (ko04626)	[T]	Signal transduction mechanisms	Protein kinase domain;; EF hand;; Protein tyrosine kinase;; EF-hand domain pair;; EF-hand domain pair;; EF hand;; EF-hand domain;; Kinase-like;; Secreted protein acidic and rich in cysteine Ca binding region;; Lipopolysaccharide kinase (Kdo/WaaP) family	Calcium-dependent protein kinase 8 GN=F7K24.200 OS=Arabidopsis thaliana (Mouse-ear cress) PE=1 SV=1	T	Signal transduction mechanisms	putative calcium-dependent protein kinase family protein [Zea mays]
AC233871.1_FG005	[RTKL]	General function prediction only;; Signal transduction mechanisms;; Transcription;; Replication, recombination and repair	Molecular Function: nucleotide binding (GO:0000166);; Molecular Function: protein kinase activity (GO:0004672);; Molecular Function: protein serine/threonine kinase activity (GO:0004674);; Molecular Function: ATP binding (GO:0005524);; Biological Process: protein phosphorylation (GO:0006468);; Biological Process: meiotic nuclear division (GO:0007126);; Cellular Component: plastid (GO:0009536);; B…	K04730|0|zma:103630834|nodulation receptor kinase-like; K04730 interleukin-1 receptor-associated kinase 1 [EC:2.7.11.1] (A)	--	[T]	Signal transduction mechanisms	Protein kinase domain;; Protein tyrosine kinase	Nodulation receptor kinase (Precursor) GN=NORK OS=Medicago truncatula (Barrel medic) PE=1 SV=2	T	Signal transduction mechanisms	putative protein kinase superfamily protein, partial [Zea mays]
AC233871.1_FG008	--	--	Biological Process: respiratory burst involved in defense response (GO:0002679);; Molecular Function: DNA binding (GO:0003677);; Molecular Function: sequence-specific DNA binding transcription factor activity (GO:0003700);; Molecular Function: RNA binding (GO:0003723);; Cellular Component: nucleus (GO:0005634);; Cellular Component: cytoplasm (GO:0005737);; Cellular Component: plasma membrane (GO:…	--	--	[R]	General function prediction only	Zinc finger C-x8-C-x5-C-x3-H type (and similar)	Zinc finger CCCH domain-containing protein 50 OS=Oryza sativa subsp. japonica (Rice) PE=2 SV=1	R	General function prediction only	hypothetical protein ZEAMMB73_506411 [Zea mays]
AC233872.1_FG003	--	--	Cellular Component: mitochondrion (GO:0005739);; Cellular Component: mitochondrial matrix (GO:0005759);; Biological Process: pyrimidine ribonucleotide biosynthetic process (GO:0009220);; Biological Process: photomorphogenesis (GO:0009640);; Biological Process: regulation of flower development (GO:0009909);; Biological Process: cullin deneddylation (GO:0010388);; Biological Process: histone lysine…	K15414|1.66959e-141|zma:100286211|mitochondrial glycoprotein; K15414 complement component 1 Q subcomponent-binding protein, mitochondrial (A)	--	[C]	Energy production and conversion	Mitochondrial glycoprotein	Uncharacterized protein At2g39795, mitochondrial (Precursor) GN=At2g39795 OS=Arabidopsis thaliana (Mouse-ear cress) PE=1 SV=1	C	Energy production and conversion	unknown [Zea mays]
AC233878.1_FG004	[P]	Inorganic ion transport and metabolism	Molecular Function: calcium-transporting ATPase activity (GO:0005388);; Molecular Function: protein binding (GO:0005515);; Molecular Function: calmodulin binding (GO:0005516);; Molecular Function: ATP binding (GO:0005524);; Cellular Component: endosome (GO:0005768);; Cellular Component: vacuole (GO:0005773);; Cellular Component: endoplasmic reticulum (GO:0005783);; Cellular Component: Golgi appar…	K05853|0|zma:103643958|calcium-transporting ATPase 3, endoplasmic reticulum-type; K05853 Ca2+ transporting ATPase, sarcoplasmic/endoplasmic reticulum [EC:3.6.3.8] (A)	--	[P]	Inorganic ion transport and metabolism	Cation transporting ATPase, C-terminus;; haloacid dehalogenase-like hydrolase;; E1-E2 ATPase;; Putative hydrolase of sodium-potassium ATPase alpha subunit;; haloacid dehalogenase-like hydrolase;; haloacid dehalogenase-like hydrolase	Calcium-transporting ATPase 3, endoplasmic reticulum-type OS=Arabidopsis thaliana (Mouse-ear cress) PE=2 SV=3	P	Inorganic ion transport and metabolism	TPA: hypothetical protein ZEAMMB73_784521 [Zea mays]
AC233880.1_FG006	--	--	Biological Process: regulation of transcription, DNA-templated (GO:0006355);; Cellular Component: plastid (GO:0009536);; Biological Process: abscisic acid biosynthetic process (GO:0009688);;	--	--	--	--	RWP-RK domain	Protein NLP7 GN=NLP7 OS=Arabidopsis thaliana (Mouse-ear cress) PE=1 SV=2	R	General function prediction only	uncharacterized protein LOC100272390 [Zea mays]
AC233882.1_FG003	[V]	Defense mechanisms	Biological Process: polysaccharide biosynthetic process (GO:0000271);; Biological Process: response to superoxide (GO:0000303);; Molecular Function: protein binding (GO:0005515);; Molecular Function: ATP binding (GO:0005524);; Cellular Component: nucleus (GO:0005634);; Cellular Component: plasma membrane (GO:0005886);; Biological Process: nucleobase-containing compound metabolic process (GO:00061…	K05658|0|zma:103651302|ABC transporter B family member 5-like; K05658 ATP-binding cassette, subfamily B (MDR/TAP), member 1 [EC:3.6.3.44] (A)	ABC transporters (ko02010)	[Q]	Secondary metabolites biosynthesis, transport and catabolism	ABC transporter transmembrane region;; ABC transporter;; AAA domain;; RecF/RecN/SMC N terminal domain;; Predicted ATPase of the ABC class;; P-loop containing region of AAA domain;; AAA domain;; AAA ATPase domain;; Protein of unknown function, DUF258;; AAA domain;; Zeta toxin;; Protein of unknown function (DUF1602)	ABC transporter B family member 4 GN=F14M4.17 OS=Arabidopsis thaliana (Mouse-ear cress) PE=1 SV=1	Q	Secondary metabolites biosynthesis, transport and catabolism	TPA: hypothetical protein ZEAMMB73_445438 [Zea mays]
AC233883.1_FG006	--	--	Biological Process: cellular process (GO:0009987);; Cellular Component: membrane (GO:0016020);; Cellular Component: intracellular membrane-bounded organelle (GO:0043231);; Cellular Component: intracellular organelle part (GO:0044446);;	--	--	--	--	Plant protein of unknown function	UPF0481 protein At3g47200 GN=At3g47200 OS=Arabidopsis thaliana (Mouse-ear cress) PE=1 SV=1	S	Function unknown	unknown [Zea mays]
AC233885.1_FG001	--	--	--	--	--	--	--	Zein-binding	Formin-like protein 20 GN=MBK20.20/MBK20.21 OS=Arabidopsis thaliana (Mouse-ear cress) PE=2 SV=3	S	Function unknown	hypothetical protein ZEAMMB73_514983 [Zea mays]
AC233887.1_FG006	[M]	Cell wall/membrane/envelope biogenesis	Biological Process: MAPK cascade (GO:0000165);; Biological Process: response to hypoxia (GO:0001666);; Cellular Component: mitochondrion (GO:0005739);; Biological Process: protein targeting to membrane (GO:0006612);; Biological Process: unsaturated fatty acid biosynthetic process (GO:0006636);; Biological Process: phosphatidylglycerol biosynthetic process (GO:0006655);; Biological Process: lipid …	K09480|0|zma:103646485|digalactosyldiacylglycerol synthase 1, chloroplastic-like; K09480 digalactosyldiacylglycerol synthase [EC:2.4.1.241] (A)	Glycerolipid metabolism (ko00561)	--	--	Glycosyl transferases group 1;; Glycosyl transferases group 1	Digalactosyldiacylglycerol synthase 1, chloroplastic (Precursor) GN=DGD1 OS=Lotus japonicus (Lotus corniculatus var. japonicus) PE=2 SV=1	M	Cell wall/membrane/envelope biogenesis	TPA: hypothetical protein ZEAMMB73_508020 [Zea mays]
AC233888.1_FG001	--	--	Molecular Function: nucleotide binding (GO:0000166);; Molecular Function: RNA binding (GO:0003723);; Cellular Component: cell wall (GO:0005618);; Cellular Component: nucleoplasm (GO:0005654);; Biological Process: RNA processing (GO:0006396);; Cellular Component: ribonucleoprotein complex (GO:0030529);;	--	--	--	--	Auxin canalisation;; Plant pleckstrin homology-like region	CASP-like protein Os02g0134500 OS=Oryza sativa subsp. japonica (Rice) PE=2 SV=2	S	Function unknown	hypothetical protein ZEAMMB73_575855 [Zea mays]
AC233892.1_FG001	--	--	Biological Process: post-embryonic development (GO:0009791);; Cellular Component: intracellular membrane-bounded organelle (GO:0043231);; Cellular Component: cytoplasmic part (GO:0044444);; Biological Process: single-organism developmental process (GO:0044767);; Biological Process: reproductive structure development (GO:0048608);;	--	--	[R]	General function prediction only	PPR repeat family;; PPR repeat;; PPR repeat;; Pentatricopeptide repeat domain	Pentatricopeptide repeat-containing protein At1g08610 GN=At1g08610 OS=Arabidopsis thaliana (Mouse-ear cress) PE=2 SV=1	R	General function prediction only	uncharacterized protein LOC100381779 [Zea mays]
AC233893.1_FG002	--	--	Molecular Function: DNA binding (GO:0003677);; Cellular Component: nucleus (GO:0005634);; Biological Process: regulation of transcription, DNA-templated (GO:0006355);;	--	--	--	--	--	--	S	Function unknown	hypothetical protein ZEAMMB73_571041 [Zea mays]
AC233893.1_FG006	--	--	Biological Process: respiratory burst involved in defense response (GO:0002679);; Molecular Function: protein kinase activity (GO:0004672);; Molecular Function: protein serine/threonine kinase activity (GO:0004674);; Molecular Function: protein tyrosine kinase activity (GO:0004713);; Molecular Function: ATP binding (GO:0005524);; Cellular Component: vacuolar membrane (GO:0005774);; Biological Pro…	--	--	--	--	Protein kinase domain;; Protein tyrosine kinase;; Leucine rich repeat;; Leucine Rich repeats (2 copies);; Leucine Rich Repeat;; Leucine rich repeat N-terminal domain	Probable inactive receptor kinase At1g48480 (Precursor) GN=RKL1 OS=Arabidopsis thaliana (Mouse-ear cress) PE=1 SV=1	S	Function unknown	putative leucine-rich repeat receptor-like protein kinase family protein [Zea mays]
AC233894.1_FG005	--	--	Cellular Component: plastid (GO:0009536);; Biological Process: cellular process (GO:0009987);; Cellular Component: membrane (GO:0016020);; Cellular Component: intracellular membrane-bounded organelle (GO:0043231);;	--	--	--	--	--	Formin-like protein 5 GN=P0453E05.107 OS=Oryza sativa subsp. japonica (Rice) PE=2 SV=2	S	Function unknown	hypothetical protein ZEAMMB73_291254 [Zea mays]
AC233895.1_FG001	[J]	Translation, ribosomal structure and biogenesis	Biological Process: mitotic G2 phase (GO:0000085);; Biological Process: RNA methylation (GO:0001510);; Molecular Function: DNA binding (GO:0003677);; Molecular Function: aminopeptidase activity (GO:0004177);; Cellular Component: nucleolus (GO:0005730);; Cellular Component: plasma membrane (GO:0005886);; Biological Process: purine nucleotide biosynthetic process (GO:0006164);; Biological Process: …	--	--	[R]	General function prediction only	Metallopeptidase family M24	Methionine aminopeptidase 2B GN=MAP2B OS=Arabidopsis thaliana (Mouse-ear cress) PE=2 SV=2	R	General function prediction only	proliferation-associated protein 2G4 [Zea mays]
AC233898.1_FG003	--	--	--	--	--	--	--	--	--	S	Function unknown	hypothetical protein ZEAMMB73_456961 [Zea mays]
AC233898.1_FG004	--	--	Cellular Component: mitochondrion (GO:0005739);; Cellular Component: endosome (GO:0005768);; Cellular Component: Golgi apparatus (GO:0005794);; Cellular Component: trans-Golgi network (GO:0005802);;	--	--	--	--	GDP-fucose protein O-fucosyltransferase	Uncharacterized protein At1g04910 GN=At1g04910 OS=Arabidopsis thaliana (Mouse-ear cress) PE=1 SV=1	S	Function unknown	hypothetical protein ZEAMMB73_697257 [Zea mays]
AC233899.1_FG002	--	--	Molecular Function: nucleic acid binding (GO:0003676);; Cellular Component: nucleus (GO:0005634);; Biological Process: signal transduction (GO:0007165);; Biological Process: guard cell differentiation (GO:0010052);; Biological Process: cellular component organization (GO:0016043);; Biological Process: regulation of defense response (GO:0031347);; Cellular Component: cytoplasmic part (GO:0044444);…	--	--	--	--	Helix-loop-helix DNA-binding domain	Transcription factor bHLH96 GN=T9N14.4 OS=Arabidopsis thaliana (Mouse-ear cress) PE=2 SV=1	K	Transcription	putative HLH DNA-binding domain superfamily protein [Zea mays]
AC233899.1_FG004	--	--	Molecular Function: sequence-specific DNA binding transcription factor activity (GO:0003700);; Molecular Function: protein binding (GO:0005515);; Cellular Component: nucleus (GO:0005634);; Biological Process: regulation of transcription, DNA-templated (GO:0006355);; Biological Process: response to water deprivation (GO:0009414);; Cellular Component: plastid (GO:0009536);; Biological Process: regu…	--	--	[K]	Transcription	Homeobox domain;; Homeobox associated leucine zipper	Homeobox-leucine zipper protein HOX13 GN=OJ1217B09.11 OS=Oryza sativa subsp. japonica (Rice) PE=2 SV=1	K	Transcription	putative homeobox DNA-binding and leucine zipper domain family protein [Zea mays]
AC233899.1_FG005	--	--	Cellular Component: cell wall (GO:0005618);; Biological Process: cellular process (GO:0009987);; Molecular Function: hydrolase activity (GO:0016787);; Biological Process: macromolecule metabolic process (GO:0043170);; Biological Process: single-organism process (GO:0044699);; Biological Process: regulation of biological process (GO:0050789);;	--	--	--	--	Protein of unknown function (DUF740)	Vegetative cell wall protein gp1 (Precursor) GN=GP1 OS=Chlamydomonas reinhardtii (Chlamydomonas smithii) PE=2 SV=1	K	Transcription	uncharacterized protein LOC100382983 [Zea mays]
AC233901.1_FG005	[J]	Translation, ribosomal structure and biogenesis	Cellular Component: plant-type cell wall (GO:0009505);; Biological Process: single-organism cellular process (GO:0044763);; Biological Process: response to stimulus (GO:0050896);; Molecular Function: organic cyclic compound binding (GO:0097159);; Molecular Function: heterocyclic compound binding (GO:1901363);;	K18757|3.75896e-71|sbi:SORBI_01g046660|SORBIDRAFT_01g046660, Sb01g046660; hypothetical protein; K18757 la-related protein 1 (A)	--	[OJ]	Posttranslational modification, protein turnover, chaperones;; Translation, ribosomal structure and biogenesis	La domain	Leucine-rich repeat extensin-like protein 3 (Precursor) GN=LRX3 OS=Arabidopsis thaliana (Mouse-ear cress) PE=1 SV=1	S	Function unknown	hypothetical protein ZEAMMB73_447410 [Zea mays]
AC233901.1_FG010	--	--	Cellular Component: plastid (GO:0009536);;	--	--	--	--	--	--	S	Function unknown	hypothetical protein ZEAMMB73_059428 [Zea mays]
AC233908.1_FG001	--	--	--	--	--	--	--	--	--	R	General function prediction only	uncharacterized protein LOC100278255 [Zea mays]
AC233910.1_FG001	--	--	Molecular Function: adenine nucleotide transmembrane transporter activity (GO:0000295);; Molecular Function: purine ribonucleotide transmembrane transporter activity (GO:0005346);; Cellular Component: cell wall (GO:0005618);; Cellular Component: mitochondrial inner membrane (GO:0005743);; Cellular Component: vacuolar membrane (GO:0005774);; Cellular Component: Golgi apparatus (GO:0005794);; Biolo…	K15102|1.32955e-98|zma:103647644|mitochondrial phosphate carrier protein 1, mitochondrial; K15102 solute carrier family 25 (mitochondrial phosphate transporter), member 3 (A)	--	[C]	Energy production and conversion	Mitochondrial carrier protein	Mitochondrial phosphate carrier protein 1, mitochondrial GN=F5J6 OS=Arabidopsis thaliana (Mouse-ear cress) PE=2 SV=1	C	Energy production and conversion	TPA: hypothetical protein ZEAMMB73_987455 [Zea mays]
AC233910.1_FG004	[I]	Lipid transport and metabolism	Molecular Function: binding (GO:0005488);; Molecular Function: zinc ion binding (GO:0008270);; Cellular Component: chloroplast (GO:0009507);; Biological Process: carotenoid biosynthetic process (GO:0016117);; Molecular Function: geranylgeranyl-diphosphate geranylgeranyltransferase activity (GO:0016767);;	--	--	--	--	Zinc finger, C3HC4 type (RING finger)	Putative E3 ubiquitin-protein ligase RF298 GN=RF298 OS=Arabidopsis thaliana (Mouse-ear cress) PE=2 SV=1	C	Energy production and conversion	TPA: hypothetical protein ZEAMMB73_850502 [Zea mays]
AC233910.1_FG008	--	--	Cellular Component: nucleus (GO:0005634);; Cellular Component: cell part (GO:0044464);;	--	--	--	--	--	Vegetative cell wall protein gp1 (Precursor) GN=GP1 OS=Chlamydomonas reinhardtii (Chlamydomonas smithii) PE=2 SV=1	C	Energy production and conversion	TPA: hypothetical protein ZEAMMB73_123068 [Zea mays]
AC233910.1_FG010	[RTKL]	General function prediction only;; Signal transduction mechanisms;; Transcription;; Replication, recombination and repair	Biological Process: mitotic cell cycle (GO:0000278);; Molecular Function: protein serine/threonine kinase activity (GO:0004674);; Molecular Function: protein serine/threonine/tyrosine kinase activity (GO:0004712);; Molecular Function: protein binding (GO:0005515);; Molecular Function: ATP binding (GO:0005524);; Cellular Component: nucleus (GO:0005634);; Biological Process: DNA replication (GO:000…	--	--	[T]	Signal transduction mechanisms	Protein kinase domain;; Protein tyrosine kinase	Serine/threonine-protein kinase AFC1 GN=F4P12_270 OS=Arabidopsis thaliana (Mouse-ear cress) PE=2 SV=2	C	Energy production and conversion	uncharacterized LOC100274474 [Zea mays]
AC233914.1_FG001	--	--	Biological Process: photosystem II assembly (GO:0010207);;	--	--	--	--	--	--	S	Function unknown	hypothetical protein ZEAMMB73_665596, partial [Zea mays]
AC233922.1_FG004	--	--	Molecular Function: tRNA binding (GO:0000049);; Molecular Function: protein histidine kinase activity (GO:0004673);; Molecular Function: glutamate-tRNA ligase activity (GO:0004818);; Molecular Function: receptor activity (GO:0004872);; Molecular Function: protein binding (GO:0005515);; Molecular Function: ATP binding (GO:0005524);; Cellular Component: mitochondrion (GO:0005739);; Cellular Compone…	K01885|9.38254e-42|sbi:SORBI_04g001710|SORBIDRAFT_04g001710, Sb04g001710; hypothetical protein; K01885 glutamyl-tRNA synthetase [EC:6.1.1.17] (A)	Porphyrin and chlorophyll metabolism (ko00860);; Aminoacyl-tRNA biosynthesis (ko00970)	[J]	Translation, ribosomal structure and biogenesis	--	Glutamate--tRNA ligase, chloroplastic/mitochondrial (Precursor) OS=Hordeum vulgare (Barley) PE=2 SV=1	H	Coenzyme transport and metabolism	hypothetical protein ZEAMMB73_133357, partial [Zea mays]
AC233922.1_FG005	[H]	Coenzyme transport and metabolism	Molecular Function: nucleotide binding (GO:0000166);; Molecular Function: methenyltetrahydrofolate cyclohydrolase activity (GO:0004477);; Molecular Function: methylenetetrahydrofolate dehydrogenase (NADP+) activity (GO:0004488);; Biological Process: folic acid-containing compound biosynthetic process (GO:0009396);; Cellular Component: chloroplast (GO:0009507);; Biological Process: oxidation-reduc…	--	--	[H]	Coenzyme transport and metabolism	Tetrahydrofolate dehydrogenase/cyclohydrolase, NAD(P)-binding domain;; Tetrahydrofolate dehydrogenase/cyclohydrolase, catalytic domain	--	H	Coenzyme transport and metabolism	unknown [Zea mays]
AC233922.1_FG008	[O]	Posttranslational modification, protein turnover, chaperones	Molecular Function: ubiquitin-protein transferase activity (GO:0004842);; Molecular Function: ATP binding (GO:0005524);; Cellular Component: nucleus (GO:0005634);; Cellular Component: cytoplasm (GO:0005737);; Cellular Component: vacuole (GO:0005773);; Cellular Component: cytosol (GO:0005829);; Cellular Component: plasma membrane (GO:0005886);; Biological Process: postreplication repair (GO:000630…	K06689|6.57273e-95|zma:103654927|ubiquitin-conjugating enzyme E2 28-like; K06689 ubiquitin-conjugating enzyme E2 D/E [EC:6.3.2.19] (A)	Ubiquitin mediated proteolysis (ko04120);; Protein processing in endoplasmic reticulum (ko04141)	[O]	Posttranslational modification, protein turnover, chaperones	Ubiquitin-conjugating enzyme;; Prokaryotic E2 family B;; RWD domain	Ubiquitin-conjugating enzyme E2 28 GN=F22C12.2 OS=Arabidopsis thaliana (Mouse-ear cress) PE=2 SV=1	H	Coenzyme transport and metabolism	unknown [Zea mays]
AC233926.1_FG002	--	--	Molecular Function: fatty acid binding (GO:0005504);; Molecular Function: zinc ion binding (GO:0008270);; Biological Process: systemic acquired resistance, salicylic acid mediated signaling pathway (GO:0009862);; Cellular Component: cytoplasmic membrane-bounded vesicle (GO:0016023);;	--	--	--	--	Probable lipid transfer;; Protease inhibitor/seed storage/LTP family	Putative lipid-transfer protein DIR1 (Precursor) GN=DIR1 OS=Arabidopsis thaliana (Mouse-ear cress) PE=1 SV=1	R	General function prediction only	TPA: putative bifunctional inhibitor/lipid-transfer protein/seed storage 2S albumin superfamily protein [Zea mays]
AC233935.1_FG005	--	--	Molecular Function: DNA binding (GO:0003677);; Molecular Function: sequence-specific DNA binding transcription factor activity (GO:0003700);; Cellular Component: nucleus (GO:0005634);; Biological Process: regulation of transcription, DNA-templated (GO:0006355);; Molecular Function: zinc ion binding (GO:0008270);; Biological Process: determination of bilateral symmetry (GO:0009855);; Biological Pr…	--	--	--	--	Dof domain, zinc finger	Dof zinc finger protein DOF5.1 GN=DOF5.1 OS=Arabidopsis thaliana (Mouse-ear cress) PE=2 SV=1	R	General function prediction only	DOF30 transcription factor, partial [Zea mays subsp. mays]
AC233938.1_FG003	--	--	Cellular Component: mitochondrion (GO:0005739);;	--	--	--	--	--	CASP-like protein Os02g0134500 OS=Oryza sativa subsp. japonica (Rice) PE=2 SV=2	S	Function unknown	uncharacterized protein LOC100275655 [Zea mays]
AC233939.1_FG003	--	--	Biological Process: signal transduction (GO:0007165);; Molecular Function: zinc ion binding (GO:0008270);; Molecular Function: phosphatidylinositol binding (GO:0035091);;	K13125|0|zma:100280875|nitric oxide synthase interacting protein; K13125 nitric oxide synthase-interacting protein (A)	--	[S]	Function unknown	Rtf2 RING-finger;; Zinc finger, C3HC4 type (RING finger);; Ring finger domain;; Zinc finger, C3HC4 type (RING finger)	--	O	Posttranslational modification, protein turnover, chaperones	nitric oxide synthase interacting protein [Zea mays]
AC233942.1_FG001	--	--	--	--	--	--	--	F-box domain;; F-box-like	--	R	General function prediction only	uncharacterized protein LOC100382855 [Zea mays]
AC233943.1_FG002	--	--	Molecular Function: protein binding (GO:0005515);; Cellular Component: nucleoplasm (GO:0005654);; Cellular Component: mitochondrion (GO:0005739);; Biological Process: regulation of transcription, DNA-templated (GO:0006355);; Cellular Component: plastid (GO:0009536);; Biological Process: determination of bilateral symmetry (GO:0009855);; Biological Process: jasmonic acid mediated signaling pathway…	--	--	--	--	Protein of unknown function DUF260	Protein LATERAL ORGAN BOUNDARIES GN=MDC12.5 OS=Arabidopsis thaliana (Mouse-ear cress) PE=2 SV=1	S	Function unknown	ramosa2 [Zea mays]
AC233945.1_FG003	[V]	Defense mechanisms	Cellular Component: plasma membrane (GO:0005886);; Biological Process: drug transmembrane transport (GO:0006855);; Cellular Component: chloroplast (GO:0009507);; Biological Process: response to wounding (GO:0009611);; Cellular Component: plant-type vacuole membrane (GO:0009705);; Biological Process: response to ethylene (GO:0009723);; Biological Process: proanthocyanidin biosynthetic process (GO:…	K03327|0|zma:100285550|csu240; LOC100285550; K03327 multidrug resistance protein, MATE family (A)	--	[R]	General function prediction only	MatE	MATE efflux family protein 9 GN=F3L12.7 OS=Arabidopsis thaliana (Mouse-ear cress) PE=2 SV=1	S	Function unknown	LOC100285550 [Zea mays]
AC233949.1_FG004	[O]	Posttranslational modification, protein turnover, chaperones	Molecular Function: calmodulin binding (GO:0005516);; Molecular Function: ATP binding (GO:0005524);; Cellular Component: cell wall (GO:0005618);; Cellular Component: nuclear envelope (GO:0005635);; Cellular Component: nucleoplasm (GO:0005654);; Cellular Component: nucleolus (GO:0005730);; Cellular Component: Golgi apparatus (GO:0005794);; Cellular Component: spindle (GO:0005819);; Cellular Compon…	K13525|0|sbi:SORBI_01g020910|SORBIDRAFT_01g020910, Sb01g020910; hypothetical protein; K13525 transitional endoplasmic reticulum ATPase (A)	Protein processing in endoplasmic reticulum (ko04141)	[O]	Posttranslational modification, protein turnover, chaperones	ATPase family associated with various cellular activities (AAA);; Cell division protein 48 (CDC48), N-terminal domain;; Holliday junction DNA helicase ruvB N-terminus;; AAA domain;; AAA domain (Cdc48 subfamily);; AAA ATPase domain;; AAA domain;; AAA domain;; AAA domain;; AAA domain (dynein-related subfamily);; Cell division protein 48 (CDC48), domain 2;; Zeta toxin;; AAA domain;; TIP49 C-terminus…	Cell division control protein 48 homolog E GN=CDC48E OS=Arabidopsis thaliana (Mouse-ear cress) PE=1 SV=2	O	Posttranslational modification, protein turnover, chaperones	hypothetical protein ZEAMMB73_070374 [Zea mays]
AC233952.1_FG008	--	--	Molecular Function: nucleic acid binding (GO:0003676);; Biological Process: regulation of transcription, DNA-templated (GO:0006355);; Biological Process: response to stress (GO:0006950);; Biological Process: response to abiotic stimulus (GO:0009628);; Biological Process: response to hormone (GO:0009725);; Molecular Function: metal ion binding (GO:0046872);; Biological Process: pollen sperm cell d…	--	--	[R]	General function prediction only	C2H2-type zinc finger	Zinc finger protein ZAT4 GN=ZAT4 OS=Arabidopsis thaliana (Mouse-ear cress) PE=2 SV=1	R	General function prediction only	uncharacterized protein LOC100280366 [Zea mays]
AC233953.1_FG004	[RTKL]	General function prediction only;; Signal transduction mechanisms;; Transcription;; Replication, recombination and repair	Molecular Function: protein serine/threonine kinase activity (GO:0004674);; Molecular Function: binding (GO:0005488);; Molecular Function: ATP binding (GO:0005524);; Cellular Component: plasma membrane (GO:0005886);; Biological Process: polysaccharide metabolic process (GO:0005976);; Biological Process: protein phosphorylation (GO:0006468);; Biological Process: pollen development (GO:0009555);; B…	K04730|0|zma:103636313|probable leucine-rich repeat receptor-like protein kinase At5g49770; K04730 interleukin-1 receptor-associated kinase 1 [EC:2.7.11.1] (A)	--	[T]	Signal transduction mechanisms	Protein tyrosine kinase;; Protein kinase domain	Probable leucine-rich repeat receptor-like protein kinase At5g49770 (Precursor) GN=At5g49770 OS=Arabidopsis thaliana (Mouse-ear cress) PE=2 SV=1	P	Inorganic ion transport and metabolism	putative transmembrane protein kinase family protein [Zea mays]
AC233953.1_FG005	[P]	Inorganic ion transport and metabolism	Cellular Component: mitochondrion (GO:0005739);; Cellular Component: vacuolar membrane (GO:0005774);; Cellular Component: plasma membrane (GO:0005886);; Biological Process: glucose catabolic process (GO:0006007);; Biological Process: protein glycosylation (GO:0006486);; Biological Process: pollen development (GO:0009555);; Biological Process: response to external stimulus (GO:0009605);; Biologica…	K03549|0|sbi:SORBI_03g045180|SORBIDRAFT_03g045180, Sb03g045180; hypothetical protein; K03549 KUP system potassium uptake protein (A)	--	--	--	K+ potassium transporter	Probable potassium transporter 2 OS=Oryza sativa subsp. japonica (Rice) PE=2 SV=1	P	Inorganic ion transport and metabolism	hypothetical protein ZEAMMB73_599979 [Zea mays]
AC233955.1_FG008	--	--	Cellular Component: endoplasmic reticulum (GO:0005783);;	--	--	--	--	SMP-30/Gluconolaconase/LRE-like region	Arginine/serine-rich protein 45 GN=F19K19.9 OS=Arabidopsis thaliana (Mouse-ear cress) PE=1 SV=1	S	Function unknown	hypothetical protein ZEAMMB73_058681 [Zea mays]
AC233955.1_FG009	--	--	Biological Process: anatomical structure morphogenesis (GO:0009653);; Biological Process: single-organism developmental process (GO:0044767);; Biological Process: cellular developmental process (GO:0048869);; Cellular Component: cell periphery (GO:0071944);;	--	--	--	--	GDSL/SGNH-like Acyl-Esterase family found in Pmr5 and Cas1p;; PMR5 N terminal Domain	Extensin (Precursor) GN=HRGP OS=Zea mays (Maize) PE=2 SV=1	S	Function unknown	hypothetical protein ZEAMMB73_982446 [Zea mays]
AC233960.1_FG002	--	--	Molecular Function: protein binding (GO:0005515);; Cellular Component: mitochondrion (GO:0005739);; Cellular Component: mitochondrial inner membrane (GO:0005743);; Molecular Function: alternative oxidase activity (GO:0009916);; Cellular Component: integral component of membrane (GO:0016021);; Biological Process: electron transport chain (GO:0022900);; Molecular Function: metal ion binding (GO:004…	K17893|0|zma:542073|aox1; alternative oxidase AOX1 precursor; K17893 ubiquinol oxidase [EC:1.10.3.11] (A)	--	--	--	Alternative oxidase	Ubiquinol oxidase 1a, mitochondrial (Precursor) GN=MCB17.11 OS=Arabidopsis thaliana (Mouse-ear cress) PE=1 SV=2	K	Transcription	alternative oxidase AOX1 precursor [Zea mays]
AC233960.1_FG003	--	--	Biological Process: phosphorelay signal transduction system (GO:0000160);; Molecular Function: DNA binding (GO:0003677);; Molecular Function: chromatin binding (GO:0003682);; Molecular Function: sequence-specific DNA binding transcription factor activity (GO:0003700);; Molecular Function: protein binding (GO:0005515);; Cellular Component: cell wall (GO:0005618);; Cellular Component: nucleus (GO:0…	--	--	--	--	MYB-CC type transfactor, LHEQLE motif;; Myb-like DNA-binding domain	Myb family transcription factor APL GN=APL OS=Arabidopsis thaliana (Mouse-ear cress) PE=2 SV=2	K	Transcription	uncharacterized protein LOC100502221 [Zea mays]
AC233961.1_FG001	[R]	General function prediction only	Molecular Function: DNA binding (GO:0003677);; Cellular Component: nucleus (GO:0005634);; Cellular Component: chromosome (GO:0005694);; Cellular Component: nuclear heterochromatin (GO:0005720);; Biological Process: chromatin silencing (GO:0006342);; Biological Process: regulation of transcription, DNA-templated (GO:0006355);; Biological Process: multicellular organismal development (GO:0007275);;…	K11420|0|zma:100280164|sdg101; LOC100280164; K11420 euchromatic histone-lysine N-methyltransferase [EC:2.1.1.43] (A)	Lysine degradation (ko00310)	[BK]	Chromatin structure and dynamics;; Transcription	SAD/SRA domain;; SET domain;; Pre-SET motif	Histone-lysine N-methyltransferase, H3 lysine-9 specific SUVH1 GN=SUVH1 OS=Nicotiana tabacum (Common tobacco) PE=1 SV=1	BK	Chromatin structure and dynamics;; Transcription	TPA: putative histone-lysine N-methyltransferase family protein [Zea mays]
AC233966.1_FG001	[GEPR]	Carbohydrate transport and metabolism;; Amino acid transport and metabolism;; Inorganic ion transport and metabolism;; General function prediction only	Biological Process: response to salt stress (GO:0009651);; Cellular Component: membrane (GO:0016020);;	--	--	--	--	Nodulin-like	--	S	Function unknown	TPA: hypothetical protein ZEAMMB73_224033, partial [Zea mays]
AC233966.1_FG003	--	--	Molecular Function: protein kinase activity (GO:0004672);; Cellular Component: mitochondrion (GO:0005739);; Biological Process: protein phosphorylation (GO:0006468);; Biological Process: drug transmembrane transport (GO:0006855);; Biological Process: response to salt stress (GO:0009651);; Molecular Function: drug transmembrane transporter activity (GO:0015238);; Molecular Function: antiporter act…	--	--	--	--	Nodulin-like	Formin-like protein 20 GN=MBK20.20/MBK20.21 OS=Arabidopsis thaliana (Mouse-ear cress) PE=2 SV=3	S	Function unknown	TPA: hypothetical protein ZEAMMB73_452110 [Zea mays]
AC233967.1_FG001	--	--	--	--	--	[K]	Transcription	SWIB/MDM2 domain	--	K	Transcription	SWIb domain-containing protein [Zea mays]
AC233979.1_FG006	--	--	Molecular Function: binding (GO:0005488);; Cellular Component: cell wall (GO:0005618);; Cellular Component: membrane (GO:0016020);; Biological Process: single-organism developmental process (GO:0044767);; Biological Process: organ development (GO:0048513);; Biological Process: cellular developmental process (GO:0048869);; Biological Process: regulation of developmental process (GO:0050793);; Biol…	--	--	--	--	Protein of unknown function (DUF581)	Formin-like protein 5 GN=P0453E05.107 OS=Oryza sativa subsp. japonica (Rice) PE=2 SV=2	D	Cell cycle control, cell division, chromosome partitioning	uncharacterized protein LOC100273313 [Zea mays]
AC233979.1_FG007	--	--	Biological Process: cellular process (GO:0009987);; Cellular Component: cell part (GO:0044464);; Biological Process: single-organism process (GO:0044699);;	--	--	--	--	Protein of unknown function (DUF581)	Protodermal factor 1 (Precursor) GN=PDF1 OS=Arabidopsis thaliana (Mouse-ear cress) PE=2 SV=1	D	Cell cycle control, cell division, chromosome partitioning	uncharacterized protein LOC100279111 [Zea mays]
AC233979.1_FG008	--	--	--	--	--	--	--	Protein of unknown function (DUF581)	--	D	Cell cycle control, cell division, chromosome partitioning	uncharacterized protein LOC100502301 [Zea mays]
AC233979.1_FG009	[DKL]	Cell cycle control, cell division, chromosome partitioning;; Transcription;; Replication, recombination and repair	Biological Process: regulation of cyclin-dependent protein serine/threonine kinase activity (GO:0000079);; Biological Process: RNA splicing, via endonucleolytic cleavage and ligation (GO:0000394);; Molecular Function: cyclin-dependent protein serine/threonine kinase activity (GO:0004693);; Cellular Component: nucleus (GO:0005634);; Biological Process: regulation of transcription, DNA-templated (G…	K15188|0|zma:100384646|cl35348_1; LOC100384646; K15188 cyclin T (A)	--	[D]	Cell cycle control, cell division, chromosome partitioning	Cyclin, N-terminal domain;; Cyclin, C-terminal domain	Cyclin-T1-3 GN=CYCT1-3 OS=Oryza sativa subsp. japonica (Rice) PE=3 SV=2	D	Cell cycle control, cell division, chromosome partitioning	uncharacterized protein LOC100384646 [Zea mays]
AC233979.1_FG010	--	--	Cellular Component: nucleus (GO:0005634);;	--	--	--	--	--	--	D	Cell cycle control, cell division, chromosome partitioning	hypothetical protein [Zea mays]
AC233979.1_FG011	[J]	Translation, ribosomal structure and biogenesis	Molecular Function: catalytic activity (GO:0003824);; Biological Process: cellular protein modification process (GO:0006464);; Biological Process: response to stress (GO:0006950);; Molecular Function: zinc ion binding (GO:0008270);; Cellular Component: plastid (GO:0009536);; Biological Process: response to organic substance (GO:0010033);; Cellular Component: cell part (GO:0044464);; Biological Pr…	--	--	[O]	Posttranslational modification, protein turnover, chaperones	Ring finger domain;; RING-H2 zinc finger;; Zinc finger, C3HC4 type (RING finger);; Zinc finger, C3HC4 type (RING finger);; Anaphase-promoting complex subunit 11 RING-H2 finger	E3 ubiquitin-protein ligase ATL4 GN=F27H5_10 OS=Arabidopsis thaliana (Mouse-ear cress) PE=1 SV=1	D	Cell cycle control, cell division, chromosome partitioning	putative RING zinc finger domain superfamily protein [Zea mays]
AC234091.1_FG001	[G]	Carbohydrate transport and metabolism	Molecular Function: hydrolase activity, hydrolyzing O-glycosyl compounds (GO:0004553);; Cellular Component: vacuolar membrane (GO:0005774);; Biological Process: carbohydrate metabolic process (GO:0005975);; Molecular Function: xylan 1,4-beta-xylosidase activity (GO:0009044);; Cellular Component: plant-type cell wall (GO:0009505);; Biological Process: seed coat development (GO:0010214);; Cellular …	--	--	--	--	Glycosyl hydrolase family 3 N terminal domain;; Glycosyl hydrolase family 3 C-terminal domain;; Fibronectin type III-like domain	Probable beta-D-xylosidase 7 (Precursor) GN=BXL7 OS=Arabidopsis thaliana (Mouse-ear cress) PE=2 SV=2	R	General function prediction only	TPA: putative O-Glycosyl hydrolase superfamily protein [Zea mays]
[truncated: 24,142 more rows]
