# Supplementary material for: Multi-omics analysis of the development and fracture resistance for maize internode
Source: Sci Rep. 2019 Jun 3;9:8183. doi: 10.1038/s41598-019-44690-6 (PMC6547879; doi:10.1038/s41598-019-44690-6)
Supplement: Supplementary file 5 — Dataset 4 [file 41598_2019_44690_MOESM5_ESM.xlsx]

## Sheet: Sheet1
Dataset 4. All the 8468 differential expressed genes for the MZ and BZ and their annotations.
GeneID	FDR	log2FC	Tissue	COG_class	COG_class_annotation	GO_annotation	KEGG_annotation	KEGG_pathway_annotation	KOG_class	KOG_class_annotation	Pfam_annotation	Swiss.Prot_annotation	eggNOG_class	eggNOG_class_annotation	NR_annotation
AC148167.6_FG001	8.56e-06	1.69418	MZ	--	--	Biological Process: microtubule bundle formation (GO:0001578);; Cellular Component: mitochondrion (GO:0005739);; Biological Process: DNA replication (GO:0006260);; Biological Process: protein complex assembly (GO:0006461);; Biological Process: establishment or maintenance of cell polarity (GO:0007163);; Cellular Component: plastid (GO:0009536);; Biological Process: multidimensional cell growth (G…	--	--	--	--	Targeting protein for Xklp2 (TPX2)	Protein WVD2-like 1 GN=WDL1 OS=Arabidopsis thaliana (Mouse-ear cress) PE=2 SV=1	S	Function unknown	unknown [Zea mays]
AC149475.2_FG002	4.24e-11	-2.33482	BZ	--	--	Cellular Component: endoplasmic reticulum (GO:0005783);; Cellular Component: cytoplasmic membrane-bounded vesicle (GO:0016023);;	--	--	--	--	HR-like lesion-inducing	--	S	Function unknown	hypothetical protein ZEAMMB73_726336 [Zea mays]
AC149475.2_FG003	0.00257068	-1.0015	BZ	[O]	Posttranslational modification, protein turnover, chaperones	Molecular Function: threonine-type endopeptidase activity (GO:0004298);; Molecular Function: ribonuclease activity (GO:0004540);; Molecular Function: protein binding (GO:0005515);; Cellular Component: nucleus (GO:0005634);; Cellular Component: mitochondrion (GO:0005739);; Cellular Component: vacuolar membrane (GO:0005774);; Cellular Component: spindle (GO:0005819);; Cellular Component: plasma mem…	K02729|6.56909e-163|zma:100283546|proteasome subunit alpha type 5; K02729 20S proteasome subunit alpha 5 [EC:3.4.25.1] (A)	Proteasome (ko03050)	[O]	Posttranslational modification, protein turnover, chaperones	Proteasome subunit;; Proteasome subunit A N-terminal signature	Proteasome subunit alpha type-5 GN=PAE1 OS=Oryza sativa subsp. japonica (Rice) PE=2 SV=1	O	Posttranslational modification, protein turnover, chaperones	proteasome subunit alpha type 5 [Zea mays]
AC149475.2_FG007	2.58e-08	-3.22297	BZ	[KR]	Transcription;; General function prediction only	Molecular Function: N-acetyltransferase activity (GO:0008080);; Cellular Component: membrane (GO:0016020);; Biological Process: cellular component organization (GO:0016043);; Molecular Function: kinase activity (GO:0016301);; Biological Process: developmental process (GO:0032502);; Biological Process: primary metabolic process (GO:0044238);; Biological Process: cellular macromolecule metabolic pr…	--	--	[E]	Amino acid transport and metabolism	Acetyltransferase (GNAT) family;; Acetyltransferase (GNAT) domain	Tyramine N-feruloyltransferase 4/11 GN=THT11 OS=Nicotiana tabacum (Common tobacco) PE=2 SV=1	S	Function unknown	N-acetyltransferase [Zea mays]
AC149810.2_FG008	5.67e-32	4.91527	MZ	[RTKL]	General function prediction only;; Signal transduction mechanisms;; Transcription;; Replication, recombination and repair	Biological Process: RNA splicing, via endonucleolytic cleavage and ligation (GO:0000394);; Biological Process: respiratory burst involved in defense response (GO:0002679);; Molecular Function: protein serine/threonine kinase activity (GO:0004674);; Molecular Function: protein binding (GO:0005515);; Molecular Function: ATP binding (GO:0005524);; Cellular Component: nucleolus (GO:0005730);; Cellula…	--	--	[T]	Signal transduction mechanisms	Protein tyrosine kinase;; Protein kinase domain	Protein kinase APK1B, chloroplastic (Precursor) GN=APK1B OS=Arabidopsis thaliana (Mouse-ear cress) PE=2 SV=2	T	Signal transduction mechanisms	uncharacterized LOC100272528 [Zea mays]
AC149818.2_FG004	9.87e-05	-1.35525	BZ	--	--	Biological Process: mitotic cell cycle (GO:0000278);; Biological Process: cell fate specification (GO:0001708);; Molecular Function: cyclin-dependent protein serine/threonine kinase activity (GO:0004693);; Molecular Function: protein binding (GO:0005515);; Cellular Component: nucleus (GO:0005634);; Cellular Component: cytoplasm (GO:0005737);; Biological Process: phosphatidylinositol biosynthetic …	K02219|1.37159e-48|zma:100280869|cyclin-dependent kinases regulatory subunit; K02219 cyclin-dependent kinase regulatory subunit CKS1 (A)	--	[D]	Cell cycle control, cell division, chromosome partitioning	Cyclin-dependent kinase regulatory subunit	Cyclin-dependent kinases regulatory subunit 1 OS=Oryza sativa subsp. japonica (Rice) PE=2 SV=1	O	Posttranslational modification, protein turnover, chaperones	cyclin-dependent kinases regulatory subunit [Zea mays]
AC149828.2_FG002	0.000872883	-1.127	BZ	[O]	Posttranslational modification, protein turnover, chaperones	Molecular Function: threonine-type endopeptidase activity (GO:0004298);; Molecular Function: copper ion transmembrane transporter activity (GO:0005375);; Molecular Function: binding (GO:0005488);; Cellular Component: nucleus (GO:0005634);; Cellular Component: vacuole (GO:0005773);; Cellular Component: plasma membrane (GO:0005886);; Biological Process: glucose metabolic process (GO:0006006);; Biol…	K02730|5.00649e-151|zma:100191154|pco108605; LOC100191154; K02730 20S proteasome subunit alpha 1 [EC:3.4.25.1] (A)	Proteasome (ko03050)	[O]	Posttranslational modification, protein turnover, chaperones	Proteasome subunit;; Proteasome subunit A N-terminal signature	Proteasome subunit alpha type-6 OS=Oryza sativa subsp. japonica (Rice) PE=2 SV=1	S	Function unknown	hypothetical protein ZEAMMB73_334376 [Zea mays]
AC149829.2_FG002	3.66e-17	3.07811	MZ	--	--	--	--	--	--	--	--	--	UY	Intracellular trafficking, secretion, and vesicular transport;; Nuclear structure	hypothetical protein [Zea mays]
AC149829.2_FG003	8.13e-09	-2.02515	BZ	--	--	Biological Process: RNA splicing, via endonucleolytic cleavage and ligation (GO:0000394);; Cellular Component: nuclear pore (GO:0005643);; Biological Process: mRNA export from nucleus (GO:0006406);; Biological Process: protein import into nucleus (GO:0006606);; Biological Process: methionine biosynthetic process (GO:0009086);; Biological Process: response to auxin (GO:0009733);; Biological Proces…	K14297|0|zma:103639534|nuclear pore complex protein Nup96 homolog; K14297 nuclear pore complex protein Nup98-Nup96 (A)	RNA transport (ko03013)	[YU]	Nuclear structure;; Intracellular trafficking, secretion, and vesicular transport	Nuclear protein 96;; Nucleoporin autopeptidase	--	UY	Intracellular trafficking, secretion, and vesicular transport;; Nuclear structure	putative thaumatin domain family protein [Zea mays]
AC152495.1_FG003	0.00472842	3.42104	MZ	--	--	Biological Process: response to hypoxia (GO:0001666);; Molecular Function: binding (GO:0005488);; Biological Process: sucrose biosynthetic process (GO:0005986);; Biological Process: defense response (GO:0006952);; Biological Process: galactolipid biosynthetic process (GO:0019375);; Molecular Function: ADP binding (GO:0043531);; Molecular Function: sucrose-phosphate synthase activity (GO:0046524);;	--	--	[T]	Signal transduction mechanisms	NB-ARC domain;; Leucine Rich repeats (2 copies);; NACHT domain	Putative disease resistance protein At3g14460 GN=At3g14460 OS=Arabidopsis thaliana (Mouse-ear cress) PE=3 SV=1	R	General function prediction only	hypothetical protein ZEAMMB73_963178 [Zea mays]
AC155376.2_FG004	2.24e-05	-2.15372	BZ	--	--	Biological Process: polysaccharide biosynthetic process (GO:0000271);; Cellular Component: cell wall (GO:0005618);; Cellular Component: nucleolus (GO:0005730);; Cellular Component: mitochondrion (GO:0005739);; Cellular Component: spindle (GO:0005819);; Cellular Component: plasma membrane (GO:0005886);; Cellular Component: phragmoplast (GO:0009524);; Biological Process: anthocyanin-containing comp…	--	--	[TZ]	Signal transduction mechanisms;; Cytoskeleton	Formin Homology 2 Domain	Formin-like protein 1 (Precursor) OS=Oryza sativa subsp. japonica (Rice) PE=2 SV=1	TZ	Signal transduction mechanisms;; Cytoskeleton	hypothetical protein ZEAMMB73_342974, partial [Zea mays]
AC155434.2_FG001	0.00629865	1.78206	MZ	--	--	Cellular Component: cytoplasmic membrane-bounded vesicle (GO:0016023);;	--	--	[R]	General function prediction only	Alpha/beta hydrolase family;; alpha/beta hydrolase fold;; Alpha/beta hydrolase family;; Serine hydrolase	--	R	General function prediction only	TPA: hypothetical protein ZEAMMB73_595103, partial [Zea mays]
AC155434.2_FG005	6.34e-05	1.8933	MZ	--	--	Molecular Function: phosphorelay response regulator activity (GO:0000156);; Molecular Function: DNA binding (GO:0003677);; Molecular Function: chromatin binding (GO:0003682);; Molecular Function: sequence-specific DNA binding transcription factor activity (GO:0003700);; Molecular Function: protein binding (GO:0005515);; Cellular Component: cell wall (GO:0005618);; Cellular Component: nucleus (GO:…	--	--	--	--	MYB-CC type transfactor, LHEQLE motif;; Myb-like DNA-binding domain	Myb family transcription factor APL GN=APL OS=Arabidopsis thaliana (Mouse-ear cress) PE=2 SV=2	R	General function prediction only	TPA: putative MYB DNA-binding domain superfamily protein [Zea mays]
AC155622.2_FG001	2.94e-70	7.69118	MZ	[R]	General function prediction only	Biological Process: microtubule cytoskeleton organization (GO:0000226);; Biological Process: cytokinesis by cell plate formation (GO:0000911);; Molecular Function: structural molecule activity (GO:0005198);; Molecular Function: transporter activity (GO:0005215);; Cellular Component: mitochondrion (GO:0005739);; Cellular Component: cytosol (GO:0005829);; Cellular Component: plasma membrane (GO:000…	K05236|0|sbi:SORBI_03g002780|SORBIDRAFT_03g002780, Sb03g002780; hypothetical protein; K05236 coatomer protein complex, subunit alpha (xenin) (A)	--	[U]	Intracellular trafficking, secretion, and vesicular transport	Coatomer (COPI) alpha subunit C-terminus	Coatomer subunit alpha-3 OS=Oryza sativa subsp. japonica (Rice) PE=2 SV=1	U	Intracellular trafficking, secretion, and vesicular transport	TPA: hypothetical protein ZEAMMB73_847861, partial [Zea mays]
AC155622.2_FG004	8.96e-08	-1.81994	BZ	[R]	General function prediction only	Biological Process: microtubule cytoskeleton organization (GO:0000226);; Biological Process: cytokinesis by cell plate formation (GO:0000911);; Molecular Function: structural molecule activity (GO:0005198);; Molecular Function: transporter activity (GO:0005215);; Molecular Function: binding (GO:0005488);; Cellular Component: mitochondrion (GO:0005739);; Cellular Component: cytosol (GO:0005829);; …	K05236|4.08555e-168|bdi:100832326|coatomer subunit alpha-1-like; K05236 coatomer protein complex, subunit alpha (xenin) (A)	--	[U]	Intracellular trafficking, secretion, and vesicular transport	WD domain, G-beta repeat	Coatomer subunit alpha-2 OS=Oryza sativa subsp. japonica (Rice) PE=2 SV=1	U	Intracellular trafficking, secretion, and vesicular transport	TPA: hypothetical protein ZEAMMB73_412502 [Zea mays]
AC155624.2_FG011	0.00818518	1.07733	MZ	--	--	Cellular Component: plastid (GO:0009536);; Biological Process: chlorophyll catabolic process (GO:0015996);; Cellular Component: membrane (GO:0016020);;	--	--	--	--	Protein of unknown function (DUF3353)	--	S	Function unknown	uncharacterized protein LOC100275476 [Zea mays]
AC166636.1_FG007	0.000351144	0	BZ	[J]	Translation, ribosomal structure and biogenesis	Molecular Function: binding (GO:0005488);; Cellular Component: nucleus (GO:0005634);; Biological Process: RNA processing (GO:0006396);; Biological Process: regulation of gene expression (GO:0010468);; Biological Process: single-organism process (GO:0044699);;	--	--	--	--	WW domain	B3 domain-containing protein LFL1 GN=B1142C05.32 OS=Oryza sativa subsp. japonica (Rice) PE=2 SV=1	U	Intracellular trafficking, secretion, and vesicular transport	uncharacterized protein LOC100277752 [Zea mays]
AC177897.2_FG022	1.55e-10	-2.56258	BZ	--	--	Biological Process: polysaccharide biosynthetic process (GO:0000271);; Molecular Function: copper ion binding (GO:0005507);; Cellular Component: vacuolar membrane (GO:0005774);; Biological Process: cellular aromatic compound metabolic process (GO:0006725);; Cellular Component: plant-type cell wall (GO:0009505);; Cellular Component: plasmodesma (GO:0009506);; Biological Process: response to abioti…	--	--	[Q]	Secondary metabolites biosynthesis, transport and catabolism	Multicopper oxidase;; Multicopper oxidase;; Multicopper oxidase	L-ascorbate oxidase homolog (Precursor) OS=Nicotiana tabacum (Common tobacco) PE=1 SV=1	Q	Secondary metabolites biosynthesis, transport and catabolism	TPA: hypothetical protein ZEAMMB73_266087 [Zea mays]
AC177922.2_FG002	3.5e-07	4.94236	MZ	--	--	--	--	--	--	--	--	--	--	--	TPA: hypothetical protein ZEAMMB73_709610 [Zea mays]
AC183932.3_FG007	2.48e-05	-3.33543	BZ	[M]	Cell wall/membrane/envelope biogenesis	Cellular Component: Golgi membrane (GO:0000139);; Molecular Function: protein binding (GO:0005515);; Cellular Component: nucleus (GO:0005634);; Cellular Component: mitochondrion (GO:0005739);; Cellular Component: endosome (GO:0005768);; Cellular Component: trans-Golgi network (GO:0005802);; Cellular Component: plasma membrane (GO:0005886);; Biological Process: DNA mediated transformation (GO:0009…	--	--	--	--	Glycosyltransferase like family 2;; Glycosyl transferase family group 2;; Glycosyl transferase family 21;; Glycosyl transferase family 2;; Chitin synthase	Putative xyloglucan glycosyltransferase 10 GN=P0474G09.119 OS=Oryza sativa subsp. japonica (Rice) PE=2 SV=1	M	Cell wall/membrane/envelope biogenesis	hypothetical protein ZEAMMB73_561625 [Zea mays]
AC184788.2_FG001	2.14e-12	6.606	MZ	--	--	--	--	--	--	--	--	--	--	--	hypothetical protein ZEAMMB73_581272 [Zea mays]
AC186231.4_FG002	0.00688581	4.95346	MZ	--	--	Cellular Component: membrane (GO:0016020);; Cellular Component: cytoplasmic membrane-bounded vesicle (GO:0016023);; Molecular Function: hydrolase activity (GO:0016787);; Cellular Component: intracellular membrane-bounded organelle (GO:0043231);;	--	--	--	--	--	Glycine-rich cell wall structural protein (Precursor) GN=At3g17050 OS=Arabidopsis thaliana (Mouse-ear cress) PE=4 SV=2	R	General function prediction only	uncharacterized protein LOC100272479 precursor [Zea mays]
AC187243.3_FG005	7.06e-09	5.92574	MZ	--	--	--	--	--	--	--	--	--	--	--	hypothetical protein ZEAMMB73_185147 [Zea mays]
AC187262.4_FG007	2.08e-42	-5.61898	BZ	--	--	Cellular Component: cell part (GO:0044464);;	--	--	--	--	--	Induced stolen tip protein TUB8 (Fragment) GN=TUB8 OS=Solanum tuberosum (Potato) PE=2 SV=1	--	--	uncharacterized protein LOC100272240 [Zea mays]
AC188023.3_FG005	0.00317934	1.764	MZ	--	--	Biological Process: aromatic amino acid family biosynthetic process (GO:0009073);; Cellular Component: plastid (GO:0009536);; Biological Process: photosystem II assembly (GO:0010207);; Biological Process: iron-sulfur cluster assembly (GO:0016226);; Biological Process: positive regulation of transcription, DNA-templated (GO:0045893);;	--	--	--	--	Protein of unknown function (DUF3143)	Lysine-rich arabinogalactan protein 19 (Precursor) GN=AGP19 OS=Arabidopsis thaliana (Mouse-ear cress) PE=2 SV=2	S	Function unknown	hypothetical protein ZEAMMB73_604921 [Zea mays]
AC188710.4_FG006	1.26e-09	3.67403	MZ	--	--	--	--	--	--	--	Domain of unknown function (DUF4220);; Protein of unknown function, DUF594	--	S	Function unknown	hypothetical protein ZEAMMB73_953867 [Zea mays]
AC189879.3_FG003	2.72e-19	-3.21714	BZ	--	--	Molecular Function: translation initiation factor activity (GO:0003743);; Molecular Function: endoribonuclease activity (GO:0004521);; Molecular Function: protein binding (GO:0005515);; Cellular Component: nucleolus organizer region (GO:0005731);; Cellular Component: mitochondrion (GO:0005739);; Cellular Component: cytosol (GO:0005829);; Biological Process: DNA methylation (GO:0006306);; Biologic…	K11593|0|sbi:SORBI_10g023230|SORBIDRAFT_10g023230, Sb10g023230; hypothetical protein; K11593 eukaryotic translation initiation factor 2C (A)	--	[J]	Translation, ribosomal structure and biogenesis	Piwi domain;; PAZ domain;; Domain of unknown function (DUF1785)	Protein argonaute PNH1 GN=P0417D05.31 OS=Oryza sativa subsp. japonica (Rice) PE=2 SV=1	J	Translation, ribosomal structure and biogenesis	putative argonaute family protein [Zea mays]
AC190480.1_FG007	2.52e-05	6.42818	MZ	--	--	Molecular Function: catalytic activity (GO:0003824);; Cellular Component: plasma membrane (GO:0005886);; Biological Process: cellular process (GO:0009987);; Cellular Component: cell part (GO:0044464);;	--	--	--	--	Nodulin-like	Vegetative cell wall protein gp1 (Precursor) GN=GP1 OS=Chlamydomonas reinhardtii (Chlamydomonas smithii) PE=2 SV=1	S	Function unknown	TPA: hypothetical protein ZEAMMB73_815066 [Zea mays]
AC190609.3_FG002	4.08e-12	-2.36253	BZ	--	--	Molecular Function: structural constituent of ribosome (GO:0003735);; Biological Process: translation (GO:0006412);; Biological Process: translational termination (GO:0006415);; Molecular Function: translation release factor activity, codon specific (GO:0016149);; Cellular Component: cytosolic large ribosomal subunit (GO:0022625);; Biological Process: ribosome biogenesis (GO:0042254);;	K02923|5.05516e-42|zma:100283808|60S ribosomal protein L38; K02923 large subunit ribosomal protein L38e (A)	Ribosome (ko03010)	[J]	Translation, ribosomal structure and biogenesis	Ribosomal L38e protein family	60S ribosomal protein L38 GN=RPL38B OS=Arabidopsis thaliana (Mouse-ear cress) PE=3 SV=1	J	Translation, ribosomal structure and biogenesis	60S ribosomal protein L38 [Zea mays]
AC190885.4_FG006	6.63e-15	4.88177	MZ	--	--	Biological Process: RNA processing (GO:0006396);; Cellular Component: nuclear lumen (GO:0031981);; Biological Process: regulation of biological process (GO:0050789);; Biological Process: cellular response to stimulus (GO:0051716);;	--	--	--	--	Tubby C 2	Protein LURP-one-related 8 GN=At2g38640 OS=Arabidopsis thaliana (Mouse-ear cress) PE=2 SV=1	S	Function unknown	hypothetical protein ZEAMMB73_908287 [Zea mays]
AC190909.3_FG004	3.33e-17	-2.91026	BZ	--	--	Cellular Component: 1,3-beta-D-glucan synthase complex (GO:0000148);; Molecular Function: 1,3-beta-D-glucan synthase activity (GO:0003843);; Cellular Component: Golgi apparatus (GO:0005794);; Cellular Component: plasma membrane (GO:0005886);; Biological Process: (1->3)-beta-D-glucan biosynthetic process (GO:0006075);; Biological Process: amino acid transport (GO:0006865);; Cellular Component: cel…	K11000|0|zma:103626482|callose synthase 3-like; K11000 callose synthase [EC:2.4.1.-] (A)	--	[M]	Cell wall/membrane/envelope biogenesis	1,3-beta-glucan synthase component	Callose synthase 3 GN=T24H18.170 OS=Arabidopsis thaliana (Mouse-ear cress) PE=2 SV=3	M	Cell wall/membrane/envelope biogenesis	hypothetical protein ZEAMMB73_352576 [Zea mays]
AC190933.3_FG004	5.91e-06	2.15102	MZ	[T]	Signal transduction mechanisms	Biological Process: response to stress (GO:0006950);;	--	--	--	--	Universal stress protein family	Universal stress protein A-like protein GN=At3g01520 OS=Arabidopsis thaliana (Mouse-ear cress) PE=1 SV=2	S	Function unknown	TPA: hypothetical protein ZEAMMB73_383574 [Zea mays]
AC191048.2_FG006	0.00591523	-1.50978	BZ	--	--	Molecular Function: protein binding (GO:0005515);; Cellular Component: endoplasmic reticulum (GO:0005783);; Cellular Component: Golgi apparatus (GO:0005794);; Biological Process: RNA processing (GO:0006396);; Cellular Component: plastid (GO:0009536);; Cellular Component: membrane (GO:0016020);; Biological Process: vesicle-mediated transport (GO:0016192);; Cellular Component: nuclear lumen (GO:003…	--	--	[U]	Intracellular trafficking, secretion, and vesicular transport	PRA1 family protein	PRA1 family protein E GN=F22O13.26 OS=Arabidopsis thaliana (Mouse-ear cress) PE=1 SV=1	R	General function prediction only	prenylated Rab receptor 2 [Zea mays]
AC191069.3_FG004	6.95e-05	-1.66903	BZ	--	--	Cellular Component: mitochondrion (GO:0005739);;	--	--	--	--	IGR protein motif	--	S	Function unknown	hypothetical protein ZEAMMB73_105347 [Zea mays]
AC191676.3_FG011	0.00138741	-3.1673	BZ	--	--	Biological Process: response to stress (GO:0006950);;	--	--	[O]	Posttranslational modification, protein turnover, chaperones	Hsp20/alpha crystallin family	21.9 kDa heat shock protein (Precursor) GN=HSP21.9 OS=Oryza sativa subsp. japonica (Rice) PE=2 SV=1	O	Posttranslational modification, protein turnover, chaperones	hypothetical protein ZEAMMB73_020179 [Zea mays]
AC191961.3_FG009	0.00197994	-3.88945	BZ	[L]	Replication, recombination and repair	--	K10706|0|zma:103646032|uncharacterized LOC103646032; K10706 senataxin [EC:3.6.4.-] (A)	--	[A]	RNA processing and modification	AAA domain;; Part of AAA domain	Regulator of nonsense transcripts 1 homolog GN=MQD22.15 OS=Arabidopsis thaliana (Mouse-ear cress) PE=1 SV=2	A	RNA processing and modification	TPA: hypothetical protein ZEAMMB73_667658, partial [Zea mays]
AC192244.3_FG007	2.06e-06	1.7142	MZ	[R]	General function prediction only	Molecular Function: dephospho-CoA kinase activity (GO:0004140);; Molecular Function: pantetheine-phosphate adenylyltransferase activity (GO:0004595);; Molecular Function: ATP binding (GO:0005524);; Cellular Component: nucleus (GO:0005634);; Cellular Component: cytosol (GO:0005829);; Biological Process: lipid metabolic process (GO:0006629);; Biological Process: response to salt stress (GO:0009651)…	K02201|1.42121e-149|zma:103626591|phosphopantetheine adenylyltransferase-like; K02201 pantetheine-phosphate adenylyltransferase [EC:2.7.7.3] (A)	Pantothenate and CoA biosynthesis (ko00770)	[R]	General function prediction only	Cytidylyltransferase	Phosphopantetheine adenylyltransferase GN=T30D6.24 OS=Arabidopsis thaliana (Mouse-ear cress) PE=1 SV=1	H	Coenzyme transport and metabolism	hypothetical protein ZEAMMB73_784228 [Zea mays]
AC192451.3_FG001	8.66e-19	2.67936	MZ	--	--	Molecular Function: nucleic acid binding (GO:0003676);; Cellular Component: nucleus (GO:0005634);; Cellular Component: mitochondrion (GO:0005739);; Cellular Component: vacuole (GO:0005773);; Cellular Component: Golgi apparatus (GO:0005794);; Cellular Component: plasma membrane (GO:0005886);; Biological Process: glucose catabolic process (GO:0006007);; Biological Process: protein targeting to memb…	--	--	[U]	Intracellular trafficking, secretion, and vesicular transport	Reticulon	Reticulon-like protein B2 GN=F8L21.10 OS=Arabidopsis thaliana (Mouse-ear cress) PE=1 SV=1	U	Intracellular trafficking, secretion, and vesicular transport	uncharacterized protein LOC100191702 [Zea mays]
AC193379.3_FG001	1.15e-06	2.5722	MZ	[RTKL]	General function prediction only;; Signal transduction mechanisms;; Transcription;; Replication, recombination and repair	Molecular Function: protein serine/threonine kinase activity (GO:0004674);; Molecular Function: protein binding (GO:0005515);; Molecular Function: ATP binding (GO:0005524);; Cellular Component: mitochondrion (GO:0005739);; Biological Process: glucose catabolic process (GO:0006007);; Biological Process: protein phosphorylation (GO:0006468);; Biological Process: water transport (GO:0006833);; Biolo…	--	--	--	--	Protein tyrosine kinase;; Protein kinase domain;; Leucine Rich repeats (2 copies);; Leucine rich repeat N-terminal domain	Probable leucine-rich repeat receptor-like protein kinase At5g49770 (Precursor) GN=At5g49770 OS=Arabidopsis thaliana (Mouse-ear cress) PE=2 SV=1	T	Signal transduction mechanisms	TPA: putative transmembrane protein kinase family protein [Zea mays]
AC194005.3_FG004	1.09e-08	-4.52963	BZ	--	--	--	--	--	--	--	--	--	S	Function unknown	hypothetical protein ZEAMMB73_186404 [Zea mays]
AC194022.3_FG013	3.28e-24	3.14466	MZ	--	--	--	--	--	--	--	--	--	S	Function unknown	TPA: hypothetical protein ZEAMMB73_221161 [Zea mays]
AC194158.3_FG005	2.54e-07	-1.87287	BZ	[M]	Cell wall/membrane/envelope biogenesis	Molecular Function: protein kinase activity (GO:0004672);; Biological Process: lipid metabolic process (GO:0006629);; Molecular Function: hydrolase activity (GO:0016787);;	--	--	[I]	Lipid transport and metabolism	--	Lysine-rich arabinogalactan protein 19 (Precursor) GN=AGP19 OS=Arabidopsis thaliana (Mouse-ear cress) PE=2 SV=2	I	Lipid transport and metabolism	hypothetical protein ZEAMMB73_488796 [Zea mays]
AC194341.4_FG002	0.000336493	-1.19596	BZ	--	--	Cellular Component: mitochondrial proton-transporting ATP synthase complex, coupling factor F(o) (GO:0000276);; Molecular Function: hydrogen ion transmembrane transporter activity (GO:0015078);; Biological Process: ATP synthesis coupled proton transport (GO:0015986);;	K02140|4.06047e-72|zma:100285174|hydrogen-transporting ATP synthase, rotational mechanism; K02140 F-type H+-transporting ATPase subunit g (A)	Oxidative phosphorylation (ko00190)	--	--	Mitochondrial ATP synthase g subunit	--	C	Energy production and conversion	hydrogen-transporting ATP synthase, rotational mechanism [Zea mays]
AC194425.3_FG005	5.52e-07	4.86977	MZ	--	--	Cellular Component: mitochondrion (GO:0005739);;	--	--	--	--	--	--	S	Function unknown	TPA: hypothetical protein ZEAMMB73_260803 [Zea mays]
AC194457.3_FG001	6.34e-05	3.50812	MZ	[GEPR]	Carbohydrate transport and metabolism;; Amino acid transport and metabolism;; Inorganic ion transport and metabolism;; General function prediction only	Molecular Function: sugar:proton symporter activity (GO:0005351);; Molecular Function: myo-inositol:proton symporter activity (GO:0005366);; Cellular Component: plasma membrane (GO:0005886);; Biological Process: purine nucleobase transport (GO:0006863);; Biological Process: carbohydrate transport (GO:0008643);; Cellular Component: plant-type vacuole membrane (GO:0009705);; Biological Process: myo…	K08150|0|zma:103632274|inositol transporter 4-like; K08150 MFS transporter, SP family, solute carrier family 2 (myo-inositol transporter), member 13 (A)	--	[R]	General function prediction only	Sugar (and other) transporter;; Major Facilitator Superfamily;; Fungal trichothecene efflux pump (TRI12)	Inositol transporter 4 GN=INT4 OS=Arabidopsis thaliana (Mouse-ear cress) PE=1 SV=1	R	General function prediction only	TPA: hypothetical protein ZEAMMB73_727774 [Zea mays]
AC194591.2_FG005	0.00536139	2.49113	MZ	--	--	--	--	--	--	--	--	--	--	--	hypothetical protein ZEAMMB73_662355 [Zea mays]
AC194965.4_FG001	6.48e-05	1.68431	MZ	[T]	Signal transduction mechanisms	Molecular Function: phosphorelay sensor kinase activity (GO:0000155);; Molecular Function: phosphorelay response regulator activity (GO:0000156);; Biological Process: phosphorelay signal transduction system (GO:0000160);; Biological Process: response to molecule of bacterial origin (GO:0002237);; Molecular Function: transmembrane signaling receptor activity (GO:0004888);; Molecular Function: ATP …	K14509|0|zma:103630068|ethylene receptor 1-like; K14509 ethylene receptor [EC:2.7.13.-] (A)	Plant hormone signal transduction (ko04075)	[T]	Signal transduction mechanisms	Histidine kinase-, DNA gyrase B-, and HSP90-like ATPase;; His Kinase A (phospho-acceptor) domain;; GAF domain;; GAF domain	Ethylene receptor 1 GN=ETR1 OS=Cucumis melo var. cantalupensis (Netted muskmelon) PE=2 SV=1	K	Transcription	hypothetical protein ZEAMMB73_595295 [Zea mays]
AC194965.4_FG004	1.55e-11	3.02284	MZ	--	--	Molecular Function: sequence-specific DNA binding transcription factor activity (GO:0003700);; Cellular Component: nucleus (GO:0005634);; Biological Process: regulation of transcription, DNA-templated (GO:0006355);; Biological Process: oligopeptide transport (GO:0006857);; Biological Process: circadian rhythm (GO:0007623);; Molecular Function: zinc ion binding (GO:0008270);; Biological Process: t…	--	--	[K]	Transcription	GATA zinc finger	GATA transcription factor 23 GN=GATA23 OS=Arabidopsis thaliana (Mouse-ear cress) PE=2 SV=2	K	Transcription	hypothetical protein ZEAMMB73_412588 [Zea mays]
AC195331.3_FG008	1.7e-07	-3.27686	BZ	--	--	Cellular Component: aleurone grain membrane (GO:0032578);;	--	--	--	--	--	Arabinogalactan peptide 2 (Precursor) OS=Oryza sativa subsp. japonica (Rice) PE=1 SV=1	--	--	hypothetical protein [Zea mays]
AC195340.3_FG004	8.99e-13	4.86296	MZ	--	--	Biological Process: response to auxin (GO:0009733);; Biological Process: regulation of gene expression (GO:0010468);; Cellular Component: intracellular membrane-bounded organelle (GO:0043231);; Biological Process: regulation of primary metabolic process (GO:0080090);; Biological Process: regulation of cellular macromolecule biosynthetic process (GO:2000112);;	--	--	--	--	AUX/IAA family;; DUF761-associated sequence motif	Auxin-responsive protein IAA15 GN=OSJNBa0029B02.19 OS=Oryza sativa subsp. japonica (Rice) PE=2 SV=1	S	Function unknown	hypothetical protein ZEAMMB73_456241 [Zea mays]
AC195860.3_FG005	0.000133159	-3.46096	BZ	--	--	--	K18183|1.45251e-69|zma:103630719|cytochrome c oxidase assembly protein COX19-like; K18183 cytochrome c oxidase assembly protein subunit 19 (A)	--	[C]	Energy production and conversion	CHCH domain	--	C	Energy production and conversion	hypothetical protein ZEAMMB73_460562 [Zea mays]
AC195860.3_FG006	4.16e-05	-1.64792	BZ	--	--	Molecular Function: RNA binding (GO:0003723);; Molecular Function: structural constituent of ribosome (GO:0003735);; Cellular Component: cytosol (GO:0005829);; Cellular Component: ribosome (GO:0005840);; Biological Process: translation (GO:0006412);; Biological Process: cellular process (GO:0009987);; Cellular Component: large ribosomal subunit (GO:0015934);; Cellular Component: intracellular org…	K14775|0|zma:100191559|uncharacterized LOC100191559; K14775 ribosome biogenesis protein UTP30 (A)	--	[S]	Function unknown	Ribosomal protein L1p/L10e family	60S ribosomal protein L10a-2 OS=Arabidopsis thaliana (Mouse-ear cress) PE=2 SV=1	C	Energy production and conversion	hypothetical protein ZEAMMB73_430032 [Zea mays]
AC196090.3_FG006	2.93e-07	-2.2615	BZ	[O]	Posttranslational modification, protein turnover, chaperones	Molecular Function: serine-type endopeptidase activity (GO:0004252);; Cellular Component: extracellular region (GO:0005576);; Cellular Component: cell wall (GO:0005618);; Biological Process: proteolysis (GO:0006508);; Molecular Function: serine-type peptidase activity (GO:0008236);; Cellular Component: plant-type cell wall (GO:0009505);; Cellular Component: external side of plasma membrane (GO:00…	--	--	--	--	Subtilase family;; Peptidase inhibitor I9	Subtilisin-like protease SDD1 (Precursor) GN=SDD1 OS=Arabidopsis thaliana (Mouse-ear cress) PE=2 SV=1	O	Posttranslational modification, protein turnover, chaperones	putative subtilase family protein [Zea mays]
AC196158.3_FG002	3.23e-07	5.14941	MZ	--	--	--	--	--	--	--	--	--	--	--	uncharacterized protein LOC100384365 [Zea mays]
AC196475.3_FG004	5.91e-20	3.90033	MZ	--	--	Cellular Component: nucleus (GO:0005634);; Cellular Component: cytoplasm (GO:0005737);; Cellular Component: plasma membrane (GO:0005886);; Biological Process: response to wounding (GO:0009611);; Biological Process: response to ethylene (GO:0009723);; Biological Process: response to salicylic acid (GO:0009751);; Biological Process: lignin biosynthetic process (GO:0009809);; Molecular Function: cat…	K13066|0|zma:100125646|comt; catechol-O-methyltransferase (EC:2.1.1.6); K13066 caffeic acid 3-O-methyltransferase [EC:2.1.1.68] (A)	Phenylpropanoid biosynthesis (ko00940)	[R]	General function prediction only	O-methyltransferase;; Dimerisation domain	Caffeic acid 3-O-methyltransferase OS=Zea mays (Maize) PE=3 SV=1	S	Function unknown	catechol O-methyltransferase [Zea mays]
AC196489.3_FG002	2.32e-06	-2.00945	BZ	[J]	Translation, ribosomal structure and biogenesis	Biological Process: RNA methylation (GO:0001510);; Molecular Function: structural constituent of ribosome (GO:0003735);; Molecular Function: protein binding (GO:0005515);; Cellular Component: Golgi apparatus (GO:0005794);; Cellular Component: ribosome (GO:0005840);; Biological Process: translation (GO:0006412);; Cellular Component: membrane (GO:0016020);; Molecular Function: rRNA binding (GO:0019…	K02870|7.80494e-114|zma:100282351|IDP2468; LOC100282351; K02870 large subunit ribosomal protein L12e (A)	Ribosome (ko03010)	[J]	Translation, ribosomal structure and biogenesis	Ribosomal protein L11, N-terminal domain;; Ribosomal protein L11, RNA binding domain	60S ribosomal protein L12-1 GN=RPL12A OS=Arabidopsis thaliana (Mouse-ear cress) PE=2 SV=2	J	Translation, ribosomal structure and biogenesis	unknown [Zea mays]
AC196795.4_FG009	8.07e-15	4.23826	MZ	--	--	--	--	--	--	--	--	--	--	--	hypothetical protein ZEAMMB73_159138 [Zea mays]
AC196961.2_FG003	2.32e-33	-4.74845	BZ	[B]	Chromatin structure and dynamics	Cellular Component: nucleosome (GO:0000786);; Molecular Function: DNA binding (GO:0003677);; Molecular Function: phosphoglycerate mutase activity (GO:0004619);; Cellular Component: nucleolus (GO:0005730);; Cellular Component: mitochondrion (GO:0005739);; Cellular Component: vacuolar membrane (GO:0005774);; Cellular Component: Golgi apparatus (GO:0005794);; Cellular Component: cytosol (GO:0005829)…	K14838|8.9079e-51|zma:100282268|pco082380(357); LOC100282268; K11254 histone H4 (A)	--	[B]	Chromatin structure and dynamics	Core histone H2A/H2B/H3/H4;; TATA box binding protein associated factor (TAF)	Histone H4 OS=Glycine max (Soybean) PE=3 SV=1	R	General function prediction only	PREDICTED: histone H4-like isoform X2 [Setaria italica]
AC197146.3_FG001	9.74e-17	-5.23404	BZ	--	--	Biological Process: DNA replication initiation (GO:0006270);; Biological Process: premeiotic DNA replication (GO:0006279);; Biological Process: DNA methylation (GO:0006306);; Biological Process: cell proliferation (GO:0008283);; Biological Process: gametophyte development (GO:0048229);; Biological Process: histone H3-K9 methylation (GO:0051567);; Cellular Component: cell periphery (GO:0071944);;	K06628|0|zma:100383027|hypothetical protein; K06628 cell division control protein 45 (A)	--	[L]	Replication, recombination and repair	CDC45-like protein	Vegetative cell wall protein gp1 (Precursor) GN=GP1 OS=Chlamydomonas reinhardtii (Chlamydomonas smithii) PE=2 SV=1	L	Replication, recombination and repair	uncharacterized protein LOC100383027 [Zea mays]
AC197246.3_FG001	0.000968775	-1.08865	BZ	[R]	General function prediction only	Molecular Function: DNA binding (GO:0003677);; Molecular Function: GTPase activity (GO:0003924);; Molecular Function: GTP binding (GO:0005525);; Cellular Component: endosome (GO:0005768);; Cellular Component: vacuolar membrane (GO:0005774);; Cellular Component: Golgi stack (GO:0005795);; Cellular Component: Golgi-associated vesicle (GO:0005798);; Cellular Component: trans-Golgi network (GO:000580…	K07904|1.15939e-148|zma:100286011|ras-related protein ARA-4; K07904 Ras-related protein Rab-11A (A)	Endocytosis (ko04144)	[U]	Intracellular trafficking, secretion, and vesicular transport	Ras family;; Miro-like protein;; ADP-ribosylation factor family;; 50S ribosome-binding GTPase	Ras-related protein RABA5c GN=F14B2.7 OS=Arabidopsis thaliana (Mouse-ear cress) PE=1 SV=1	U	Intracellular trafficking, secretion, and vesicular transport	ras-related protein ARA-4 [Zea mays]
AC197246.3_FG003	9.31e-06	-1.57294	BZ	[J]	Translation, ribosomal structure and biogenesis	Molecular Function: structural constituent of ribosome (GO:0003735);; Cellular Component: nucleolus (GO:0005730);; Biological Process: translation (GO:0006412);; Cellular Component: chloroplast (GO:0009507);; Cellular Component: plastid (GO:0009536);; Cellular Component: cytosolic large ribosomal subunit (GO:0022625);; Biological Process: ribosome biogenesis (GO:0042254);;	K02912|1.90449e-83|zma:100194289|cl1797_4; LOC100194289; K02912 large subunit ribosomal protein L32e (A)	Ribosome (ko03010)	[J]	Translation, ribosomal structure and biogenesis	Ribosomal protein L32	60S ribosomal protein L32-1 GN=RPL32A OS=Arabidopsis thaliana (Mouse-ear cress) PE=2 SV=2	U	Intracellular trafficking, secretion, and vesicular transport	uncharacterized protein LOC100194289 [Zea mays]
AC197672.3_FG002	4.46e-28	-4.0003	BZ	[I]	Lipid transport and metabolism	Molecular Function: acetyl-CoA carboxylase activity (GO:0003989);; Molecular Function: biotin carboxylase activity (GO:0004075);; Molecular Function: ATP binding (GO:0005524);; Cellular Component: cytosol (GO:0005829);; Cellular Component: plasma membrane (GO:0005886);; Biological Process: gluconeogenesis (GO:0006094);; Biological Process: cytoskeleton organization (GO:0007010);; Cellular Compone…	K11262|0|zma:100037775|acetyl-CoA carboxylase 2; K11262 acetyl-CoA carboxylase / biotin carboxylase [EC:6.4.1.2 6.3.4.14] (A)	Fatty acid biosynthesis (ko00061);; Pyruvate metabolism (ko00620);; Propanoate metabolism (ko00640);; Fatty acid metabolism (ko01212)	[I]	Lipid transport and metabolism	Acetyl-CoA carboxylase, central region;; Carboxyl transferase domain;; Carbamoyl-phosphate synthase L chain, ATP binding domain;; Carbamoyl-phosphate synthase L chain, N-terminal domain;; Biotin carboxylase C-terminal domain;; ATP-grasp domain;; ATP-grasp domain;; Biotin-requiring enzyme;; ATP-grasp domain;; D-ala D-ala ligase C-terminus	Biotin carboxylase GN=OsJ_17935 OS=Oryza sativa subsp. japonica (Rice) PE=3 SV=2	I	Lipid transport and metabolism	hypothetical protein ZEAMMB73_232525 [Zea mays]
AC197705.4_FG001	0.00808443	-4.24206	BZ	[GHR]	Carbohydrate transport and metabolism;; Coenzyme transport and metabolism;; General function prediction only	Molecular Function: magnesium ion binding (GO:0000287);; Biological Process: response to hypoxia (GO:0001666);; Molecular Function: pyruvate decarboxylase activity (GO:0004737);; Cellular Component: cytosol (GO:0005829);; Biological Process: gluconeogenesis (GO:0006094);; Biological Process: defense response (GO:0006952);; Biological Process: cytoskeleton organization (GO:0007010);; Biological Pr…	K01568|0|zma:542376|pdc1, PDC; pyruvate decarboxylase1 (EC:4.1.1.1); K01568 pyruvate decarboxylase [EC:4.1.1.1] (A)	Glycolysis / Gluconeogenesis (ko00010)	[EH]	Amino acid transport and metabolism;; Coenzyme transport and metabolism	Thiamine pyrophosphate enzyme, N-terminal TPP binding domain;; Thiamine pyrophosphate enzyme, central domain;; Thiamine pyrophosphate enzyme, C-terminal TPP binding domain	Pyruvate decarboxylase 1 GN=PDC1 OS=Zea mays (Maize) PE=2 SV=1	R	General function prediction only	unknown [Zea mays]
AC197758.3_FG004	0.00121447	-2.14359	BZ	--	--	Biological Process: defense response to nematode (GO:0002215);; Molecular Function: peroxidase activity (GO:0004601);; Molecular Function: protein binding (GO:0005515);; Cellular Component: cell wall (GO:0005618);; Cellular Component: vacuolar membrane (GO:0005774);; Cellular Component: Golgi apparatus (GO:0005794);; Cellular Component: cytosol (GO:0005829);; Biological Process: response to oxida…	K00430|0|zma:100285577|peroxidase 52; K00430 peroxidase [EC:1.11.1.7] (A)	Phenylalanine metabolism (ko00360);; Phenylpropanoid biosynthesis (ko00940)	--	--	Peroxidase	Peroxidase 4 (Precursor) OS=Vitis vinifera (Grape) PE=1 SV=1	G	Carbohydrate transport and metabolism	hypothetical protein ZEAMMB73_885092 [Zea mays]
AC197771.3_FG001	3.47e-05	-4.09619	BZ	--	--	Molecular Function: aspartate kinase activity (GO:0004072);; Biological Process: cellular amino acid biosynthetic process (GO:0008652);; Biological Process: phosphorylation (GO:0016310);; Molecular Function: amino acid binding (GO:0016597);;	--	--	--	--	--	Formin-like protein 5 GN=P0453E05.107 OS=Oryza sativa subsp. japonica (Rice) PE=2 SV=2	E	Amino acid transport and metabolism	hypothetical protein ZEAMMB73_201404 [Zea mays]
AC198206.5_FG001	6.9e-05	1.88217	MZ	[C]	Energy production and conversion	Molecular Function: D-arabinono-1,4-lactone oxidase activity (GO:0003885);; Molecular Function: UDP-N-acetylmuramate dehydrogenase activity (GO:0008762);; Cellular Component: membrane (GO:0016020);; Biological Process: cellular component organization (GO:0016043);; Molecular Function: kinase activity (GO:0016301);; Biological Process: L-ascorbic acid biosynthetic process (GO:0019853);; Cellular C…	--	--	[V]	Defense mechanisms	D-arabinono-1,4-lactone oxidase;; FAD binding domain	Vegetative cell wall protein gp1 (Precursor) GN=GP1 OS=Chlamydomonas reinhardtii (Chlamydomonas smithii) PE=2 SV=1	V	Defense mechanisms	hypothetical protein ZEAMMB73_861944 [Zea mays]
AC198403.3_FG001	6.09e-14	3.81465	MZ	[R]	General function prediction only	Molecular Function: DNA binding (GO:0003677);; Molecular Function: sequence-specific DNA binding transcription factor activity (GO:0003700);; Cellular Component: nucleus (GO:0005634);; Biological Process: regulation of transcription, DNA-templated (GO:0006355);; Biological Process: response to stress (GO:0006950);; Biological Process: response to abiotic stimulus (GO:0009628);; Biological Process…	--	--	--	--	AP2 domain	Ethylene-responsive transcription factor ERF021 GN=ERF021 OS=Arabidopsis thaliana (Mouse-ear cress) PE=2 SV=1	K	Transcription	putative AP2/EREBP transcription factor superfamily protein [Zea mays]
AC198700.2_FG004	6.38e-05	3.08329	MZ	--	--	Molecular Function: transporter activity (GO:0005215);; Cellular Component: plasma membrane (GO:0005886);; Biological Process: nitrogen compound metabolic process (GO:0006807);; Biological Process: transport (GO:0006810);; Cellular Component: plasmodesma (GO:0009506);; Cellular Component: plant-type vacuole membrane (GO:0009705);; Cellular Component: membrane (GO:0016020);; Biological Process: ce…	K14638|2.65441e-163|zma:103647992|protein NRT1/ PTR FAMILY 1.1-like; K14638 solute carrier family 15 (peptide/histidine transporter), member 3/4 (A)	--	[E]	Amino acid transport and metabolism	POT family	Probable peptide/nitrate transporter At3g16180 GN=At3g16180 OS=Arabidopsis thaliana (Mouse-ear cress) PE=2 SV=2	E	Amino acid transport and metabolism	TPA: hypothetical protein ZEAMMB73_560504 [Zea mays]
AC198725.4_FG004	0.00921599	-4.4694	BZ	--	--	Biological Process: anatomical structure morphogenesis (GO:0009653);; Biological Process: cellular component organization (GO:0016043);; Biological Process: cell differentiation (GO:0030154);; Cellular Component: intracellular organelle (GO:0043229);; Biological Process: root development (GO:0048364);; Biological Process: developmental growth (GO:0048589);; Cellular Component: cell periphery (GO:…	--	--	--	--	Transcriptional repressor, ovate	Vegetative cell wall protein gp1 (Precursor) GN=GP1 OS=Chlamydomonas reinhardtii (Chlamydomonas smithii) PE=2 SV=1	S	Function unknown	TPA: hypothetical protein ZEAMMB73_766556 [Zea mays]
AC198725.4_FG009	1.08e-05	4.03938	MZ	--	--	Molecular Function: sequence-specific DNA binding transcription factor activity (GO:0003700);; Cellular Component: nucleus (GO:0005634);; Biological Process: regulation of transcription, DNA-templated (GO:0006355);; Biological Process: amino acid transport (GO:0006865);; Biological Process: response to osmotic stress (GO:0006970);; Biological Process: toxin catabolic process (GO:0009407);; Biolog…	--	--	--	--	WRKY DNA -binding domain	Probable WRKY transcription factor 71 GN=WRKY71 OS=Arabidopsis thaliana (Mouse-ear cress) PE=2 SV=1	S	Function unknown	WRKY11 - superfamily of TFs having WRKY and zinc finger domains [Zea mays]
AC198937.4_FG003	6.89e-06	5.80877	MZ	[E]	Amino acid transport and metabolism	Biological Process: tryptophan biosynthetic process (GO:0000162);; Molecular Function: chorismate mutase activity (GO:0004106);; Biological Process: aromatic amino acid family biosynthetic process (GO:0009073);; Cellular Component: plastid (GO:0009536);; Cellular Component: cytoplasmic membrane-bounded vesicle (GO:0016023);; Biological Process: defense response to bacterium (GO:0042742);; Biologi…	K01850|0|zma:103653478|chorismate mutase 2-like; K01850 chorismate mutase [EC:5.4.99.5] (A)	Phenylalanine, tyrosine and tryptophan biosynthesis (ko00400);; Biosynthesis of amino acids (ko01230)	[E]	Amino acid transport and metabolism	--	Chorismate mutase 2 GN=CM2 OS=Arabidopsis thaliana (Mouse-ear cress) PE=1 SV=1	K	Transcription	hypothetical protein ZEAMMB73_627493 [Zea mays]
AC199001.3_FG005	0.00031615	-1.17473	BZ	--	--	Molecular Function: endoribonuclease activity (GO:0004521);; Molecular Function: protein binding (GO:0005515);; Cellular Component: nucleus (GO:0005634);; Cellular Component: cytosol (GO:0005829);; Biological Process: chromatin silencing (GO:0006342);; Biological Process: meiotic nuclear division (GO:0007126);; Biological Process: virus induced gene silencing (GO:0009616);; Biological Process: re…	K11593|1.78855e-143|sbi:SORBI_09g000530|SORBIDRAFT_09g000530, Sb09g000530; hypothetical protein; K11593 eukaryotic translation initiation factor 2C (A)	--	[J]	Translation, ribosomal structure and biogenesis	Glycine-rich region of argonaut	Protein argonaute 1B GN=OSJNBa0005N02.3 OS=Oryza sativa subsp. japonica (Rice) PE=2 SV=3	J	Translation, ribosomal structure and biogenesis	hypothetical protein ZEAMMB73_610629 [Zea mays]
AC199439.4_FG005	1.59e-06	0	BZ	[O]	Posttranslational modification, protein turnover, chaperones	Molecular Function: protease binding (GO:0002020);; Molecular Function: receptor activity (GO:0004872);; Molecular Function: KDEL sequence binding (GO:0005046);; Molecular Function: ATP binding (GO:0005524);; Cellular Component: cell wall (GO:0005618);; Cellular Component: nucleolus (GO:0005730);; Cellular Component: mitochondrion (GO:0005739);; Cellular Component: vacuole (GO:0005773);; Cellular…	K09490|0|zma:103637376|luminal-binding protein 3-like; K09490 heat shock 70kDa protein 5 (A)	Protein export (ko03060);; Protein processing in endoplasmic reticulum (ko04141)	[O]	Posttranslational modification, protein turnover, chaperones	Hsp70 protein;; MreB/Mbl protein;; Protein kinase domain;; NAD-specific glutamate dehydrogenase	Luminal-binding protein 3 (Precursor) GN=BIPE3 OS=Zea mays (Maize) PE=2 SV=1	O	Posttranslational modification, protein turnover, chaperones	putative protein kinase superfamily protein [Zea mays]
AC199526.5_FG002	8.73e-11	2.46277	MZ	[H]	Coenzyme transport and metabolism	Molecular Function: methionine adenosyltransferase activity (GO:0004478);; Molecular Function: ATP binding (GO:0005524);; Cellular Component: cell wall (GO:0005618);; Cellular Component: nucleolus (GO:0005730);; Cellular Component: cytoplasm (GO:0005737);; Cellular Component: plasma membrane (GO:0005886);; Biological Process: methionine metabolic process (GO:0006555);; Biological Process: S-adeno…	K00789|0|zma:100194360|hypothetical protein; K00789 S-adenosylmethionine synthetase [EC:2.5.1.6] (A)	Cysteine and methionine metabolism (ko00270);; Biosynthesis of amino acids (ko01230)	[H]	Coenzyme transport and metabolism	S-adenosylmethionine synthetase, C-terminal domain;; S-adenosylmethionine synthetase, central domain;; S-adenosylmethionine synthetase, N-terminal domain	S-adenosylmethionine synthase 1 GN=SAMS1 OS=Triticum monococcum (Einkorn wheat) PE=2 SV=1	H	Coenzyme transport and metabolism	uncharacterized protein LOC100194360 [Zea mays]
AC199541.4_FG001	6.13e-16	5.20715	MZ	--	--	Biological Process: metabolic process (GO:0008152);; Biological Process: salicylic acid metabolic process (GO:0009696);; Biological Process: flavonoid biosynthetic process (GO:0009813);; Biological Process: shoot system morphogenesis (GO:0010016);; Molecular Function: abscisic acid glucosyltransferase activity (GO:0010294);; Biological Process: response to organic cyclic compound (GO:0014070);; M…	--	--	[GC]	Carbohydrate transport and metabolism;; Energy production and conversion	UDP-glucoronosyl and UDP-glucosyl transferase	Crocetin glucosyltransferase 2 GN=GLT2 OS=Crocus sativus (Saffron) PE=1 SV=1	CG	Energy production and conversion;; Carbohydrate transport and metabolism	TPA: hypothetical protein ZEAMMB73_376347 [Zea mays]
AC199765.4_FG008	0.00110798	-1.079	BZ	--	--	Biological Process: regionalization (GO:0003002);; Molecular Function: calcium ion binding (GO:0005509);; Cellular Component: mitochondrion (GO:0005739);; Cellular Component: early endosome (GO:0005769);; Cellular Component: Golgi apparatus (GO:0005794);; Cellular Component: trans-Golgi network (GO:0005802);; Cellular Component: plasma membrane (GO:0005886);; Biological Process: glycolytic proces…	--	--	--	--	Glycosyl hydrolase family 9	Endoglucanase 12 GN=OSJNBa0067K08.14 OS=Oryza sativa subsp. japonica (Rice) PE=2 SV=2	R	General function prediction only	TPA: hypothetical protein ZEAMMB73_340402, partial [Zea mays]
AC199782.5_FG001	7.18e-06	-1.47689	BZ	[P]	Inorganic ion transport and metabolism	Molecular Function: ATP binding (GO:0005524);; Cellular Component: endoplasmic reticulum (GO:0005783);; Biological Process: ATP catabolic process (GO:0006200);; Biological Process: anion transport (GO:0006820);; Biological Process: intra-Golgi vesicle-mediated transport (GO:0006891);; Biological Process: membrane fusion (GO:0006944);; Cellular Component: membrane (GO:0016020);; Molecular Function…	K01551|0|zma:100193266|pco094838; LOC100193266; K01551 arsenite-transporting ATPase [EC:3.6.3.16] (A)	--	[P]	Inorganic ion transport and metabolism	Anion-transporting ATPase;; CobQ/CobB/MinD/ParA nucleotide binding domain;; AAA domain	--	S	Function unknown	uncharacterized protein LOC100193266 [Zea mays]
AC199782.5_FG002	6.38e-13	-2.38776	BZ	[I]	Lipid transport and metabolism	Molecular Function: hydroxymethylglutaryl-CoA synthase activity (GO:0004421);; Biological Process: isoprenoid biosynthetic process (GO:0008299);;	K01641|0|zma:103647599|hydroxymethylglutaryl-CoA synthase-like; K01641 hydroxymethylglutaryl-CoA synthase [EC:2.3.3.10] (A)	Synthesis and degradation of ketone bodies (ko00072);; Valine, leucine and isoleucine degradation (ko00280);; Butanoate metabolism (ko00650);; Terpenoid backbone biosynthesis (ko00900)	[I]	Lipid transport and metabolism	Hydroxymethylglutaryl-coenzyme A synthase C terminal;; Hydroxymethylglutaryl-coenzyme A synthase N terminal;; 3-Oxoacyl-[acyl-carrier-protein (ACP)] synthase III C terminal	Hydroxymethylglutaryl-CoA synthase GN=T26M18.30 OS=Arabidopsis thaliana (Mouse-ear cress) PE=1 SV=2	S	Function unknown	TPA: putative hydroxymethylglutaryl-CoA synthase family protein [Zea mays]
AC200725.4_FG003	1.06e-08	4.44322	MZ	[M]	Cell wall/membrane/envelope biogenesis	--	--	--	--	--	--	--	--	--	TPA: hypothetical protein ZEAMMB73_506785 [Zea mays]
AC202185.4_FG004	1.79e-06	-3.39332	BZ	--	--	Biological Process: response to heat (GO:0009408);; Cellular Component: plastid (GO:0009536);; Cellular Component: intracellular membrane-bounded organelle (GO:0043231);; Cellular Component: cytoplasmic part (GO:0044444);;	--	--	--	--	Hsp20/alpha crystallin family	25.3 kDa heat shock protein, chloroplastic (Precursor) GN=HSP25.3 OS=Arabidopsis thaliana (Mouse-ear cress) PE=2 SV=1	O	Posttranslational modification, protein turnover, chaperones	uncharacterized protein LOC100382734 [Zea mays]
AC202435.3_FG003	0.000112021	3.55865	MZ	[R]	General function prediction only	Molecular Function: DNA binding (GO:0003677);; Molecular Function: sequence-specific DNA binding transcription factor activity (GO:0003700);; Molecular Function: acid phosphatase activity (GO:0003993);; Molecular Function: protein serine/threonine phosphatase activity (GO:0004722);; Cellular Component: extracellular region (GO:0005576);; Cellular Component: nucleus (GO:0005634);; Cellular Compone…	K14379|0|zma:103646587|purple acid phosphatase 3-like; K14379 tartrate-resistant acid phosphatase type 5 [EC:3.1.3.2] (A)	Riboflavin metabolism (ko00740)	[O]	Posttranslational modification, protein turnover, chaperones	Calcineurin-like phosphoesterase	Purple acid phosphatase 3 (Precursor) GN=PAP3 OS=Arabidopsis thaliana (Mouse-ear cress) PE=2 SV=1	R	General function prediction only	TPA: hypothetical protein ZEAMMB73_050732 [Zea mays]
AC202439.3_FG001	2.8e-06	2.65469	MZ	--	--	--	--	--	--	--	--	--	S	Function unknown	hypothetical protein ZEAMMB73_771266 [Zea mays]
AC202439.3_FG006	6.72e-08	5.5758	MZ	[ER]	Amino acid transport and metabolism;; General function prediction only	Cellular Component: plasma membrane (GO:0005886);; Biological Process: cellular response to nitrogen starvation (GO:0006995);; Molecular Function: urea transmembrane transporter activity (GO:0015204);; Molecular Function: solute:sodium symporter activity (GO:0015370);; Cellular Component: integral component of membrane (GO:0016021);; Biological Process: sodium ion transmembrane transport (GO:0035…	--	--	[E]	Amino acid transport and metabolism	Sodium:solute symporter family	Urea-proton symporter DUR3 OS=Oryza sativa subsp. japonica (Rice) PE=1 SV=1	S	Function unknown	hypothetical protein ZEAMMB73_995199 [Zea mays]
AC202864.3_FG002	1.72e-05	-2.68184	BZ	--	--	Molecular Function: sequence-specific DNA binding transcription factor activity (GO:0003700);; Cellular Component: nucleus (GO:0005634);; Biological Process: regulation of transcription, DNA-templated (GO:0006355);; Biological Process: circadian rhythm (GO:0007623);; Molecular Function: zinc ion binding (GO:0008270);; Biological Process: seed germination (GO:0009845);; Molecular Function: sequenc…	--	--	[K]	Transcription	GATA zinc finger	GATA transcription factor 12 GN=GATA12 OS=Arabidopsis thaliana (Mouse-ear cress) PE=2 SV=1	K	Transcription	uncharacterized protein LOC100279625 [Zea mays]
AC202950.3_FG008	4.46e-06	0	BZ	--	--	--	--	--	--	--	--	--	K	Transcription	putative NAC domain transcription factor superfamily protein [Zea mays]
AC203307.4_FG001	0.00301877	-3.02668	BZ	[S]	Function unknown	Cellular Component: intracellular membrane-bounded organelle (GO:0043231);; Cellular Component: cytoplasmic part (GO:0044444);;	--	--	--	--	--	Formin-like protein 18 (Precursor) GN=B1160F02.7 OS=Oryza sativa subsp. japonica (Rice) PE=2 SV=1	S	Function unknown	hypothetical protein ZEAMMB73_526994 [Zea mays]
AC203394.3_FG004	0.00367671	-2.15577	BZ	--	--	--	--	--	--	--	--	Auxin response factor 13 GN=OSJNBa0039K24.27 OS=Oryza sativa subsp. japonica (Rice) PE=2 SV=2	K	Transcription	TPA: hypothetical protein ZEAMMB73_538732 [Zea mays]
AC203535.4_FG002	0.00763845	1.60392	MZ	--	--	Molecular Function: DNA binding (GO:0003677);; Molecular Function: binding (GO:0005488);; Biological Process: transcription, DNA-templated (GO:0006351);; Biological Process: regulation of transcription, DNA-templated (GO:0006355);; Biological Process: response to stress (GO:0006950);; Biological Process: signal transduction (GO:0007165);; Biological Process: multicellular organismal development (…	--	--	--	--	No apical meristem (NAM) protein	NAC transcription factor ONAC010 OS=Oryza sativa subsp. japonica (Rice) PE=2 SV=1	T	Signal transduction mechanisms	TPA: putative NAC domain transcription factor superfamily protein [Zea mays]
AC203535.4_FG007	1.44e-14	3.67019	MZ	[RTKL]	General function prediction only;; Signal transduction mechanisms;; Transcription;; Replication, recombination and repair	Biological Process: mitotic cell cycle (GO:0000278);; Biological Process: cytokinesis (GO:0000910);; Molecular Function: protein serine/threonine kinase activity (GO:0004674);; Molecular Function: protein tyrosine kinase activity (GO:0004713);; Molecular Function: protein binding (GO:0005515);; Molecular Function: ATP binding (GO:0005524);; Cellular Component: nucleus (GO:0005634);; Cellular Comp…	K08819|0|zma:103630299|probable serine/threonine-protein kinase At1g54610; K08819 cyclin-dependent kinase 12/13 [EC:2.7.11.22 2.7.11.23] (A)	--	[D]	Cell cycle control, cell division, chromosome partitioning	Protein kinase domain;; Protein tyrosine kinase	Probable serine/threonine-protein kinase At1g54610 GN=At1g54610 OS=Arabidopsis thaliana (Mouse-ear cress) PE=1 SV=1	T	Signal transduction mechanisms	putative protein kinase superfamily protein [Zea mays]
AC203571.3_FG001	0.00512095	1.19638	MZ	--	--	Cellular Component: membrane (GO:0016020);; Cellular Component: intracellular membrane-bounded organelle (GO:0043231);; Biological Process: single-organism cellular process (GO:0044763);; Biological Process: regulation of cellular process (GO:0050794);;	--	--	--	--	--	Formin-like protein 16 (Precursor) GN=OsJ_008039 OS=Oryza sativa subsp. japonica (Rice) PE=2 SV=1	S	Function unknown	uncharacterized protein LOC100275376 [Zea mays]
AC203754.4_FG008	3.03e-05	-3.97176	BZ	[E]	Amino acid transport and metabolism	Molecular Function: glutamate 5-kinase activity (GO:0004349);; Molecular Function: glutamate-5-semialdehyde dehydrogenase activity (GO:0004350);; Molecular Function: ATP binding (GO:0005524);; Cellular Component: mitochondrion (GO:0005739);; Cellular Component: cytosol (GO:0005829);; Biological Process: response to oxidative stress (GO:0006979);; Biological Process: response to desiccation (GO:00…	K12657|0|sita:101765114|delta-1-pyrroline-5-carboxylate synthase-like; K12657 delta-1-pyrroline-5-carboxylate synthetase [EC:2.7.2.11 1.2.1.41] (A)	Arginine and proline metabolism (ko00330);; Biosynthesis of amino acids (ko01230)	[E]	Amino acid transport and metabolism	Amino acid kinase family	Gamma-glutamyl phosphate reductase GN=OJ1651_D06.9 OS=Oryza sativa subsp. japonica (Rice) PE=2 SV=2	E	Amino acid transport and metabolism	hypothetical protein ZEAMMB73_284633, partial [Zea mays]
AC203862.4_FG001	2.7e-28	5.46243	MZ	--	--	Cellular Component: lytic vacuole (GO:0000323);; Molecular Function: cysteine-type endopeptidase activity (GO:0004197);; Biological Process: proteolysis (GO:0006508);; Molecular Function: peptidase activity (GO:0008233);; Biological Process: macromolecule metabolic process (GO:0043170);; Biological Process: primary metabolic process (GO:0044238);;	K01369|0|zma:100192667|hypothetical protein; K01369 legumain [EC:3.4.22.34] (A)	--	[O]	Posttranslational modification, protein turnover, chaperones	Peptidase C13 family	Vacuolar-processing enzyme (Precursor) OS=Citrus sinensis (Sweet orange) PE=2 SV=1	O	Posttranslational modification, protein turnover, chaperones	uncharacterized protein LOC100192667 precursor [Zea mays]
AC203862.4_FG002	4.59e-18	2.71523	MZ	--	--	--	--	--	--	--	PWWP domain	Uncharacterized protein At1g51745 GN=At1g51745 OS=Arabidopsis thaliana (Mouse-ear cress) PE=2 SV=2	O	Posttranslational modification, protein turnover, chaperones	hypothetical protein ZEAMMB73_344943 [Zea mays]
AC203900.3_FG006	1.32e-05	-3.91042	BZ	--	--	Molecular Function: protein kinase activity (GO:0004672);; Molecular Function: binding (GO:0005488);; Cellular Component: plasma membrane (GO:0005886);; Biological Process: polysaccharide metabolic process (GO:0005976);; Biological Process: DNA metabolic process (GO:0006259);; Biological Process: protein phosphorylation (GO:0006468);; Biological Process: defense response (GO:0006952);; Biological…	--	--	[R]	General function prediction only	Leucine rich repeat;; Leucine Rich repeats (2 copies);; Leucine Rich Repeat;; Leucine Rich repeat;; Leucine rich repeat	Probable LRR receptor-like serine/threonine-protein kinase At4g36180 (Precursor) GN=At4g36180 OS=Arabidopsis thaliana (Mouse-ear cress) PE=1 SV=1	R	General function prediction only	TPA: hypothetical protein ZEAMMB73_454577 [Zea mays]
AC203957.3_FG004	4.93e-08	3.61971	MZ	--	--	Molecular Function: sequence-specific DNA binding transcription factor activity (GO:0003700);; Cellular Component: nucleus (GO:0005634);; Cellular Component: cytoplasm (GO:0005737);; Biological Process: regulation of transcription, DNA-templated (GO:0006355);; Biological Process: regulation of cellular amino acid metabolic process (GO:0006521);; Biological Process: cellular response to starvation…	--	--	--	--	bZIP transcription factor;; Basic region leucine zipper	Ocs element-binding factor 1 GN=OBF1 OS=Zea mays (Maize) PE=2 SV=2	K	Transcription	uncharacterized protein LOC100381716 [Zea mays]
AC203966.5_FG003	0.000251336	-1.50633	BZ	--	--	Biological Process: cellular process (GO:0009987);; Cellular Component: cytoplasmic membrane-bounded vesicle (GO:0016023);; Molecular Function: kinase activity (GO:0016301);; Biological Process: phosphorylation (GO:0016310);; Cellular Component: cell part (GO:0044464);;	--	--	--	--	Domain of unknown function (DUF303)	Probable carbohydrate esterase At4g34215 GN=At4g34215 OS=Arabidopsis thaliana (Mouse-ear cress) PE=1 SV=2	R	General function prediction only	TPA: hypothetical protein ZEAMMB73_890704 [Zea mays]
AC203986.3_FG013	0.000217559	5.86725	MZ	--	--	--	--	--	--	--	--	Proline-rich receptor-like protein kinase PERK14 GN=PERK14 OS=Arabidopsis thaliana (Mouse-ear cress) PE=2 SV=1	--	--	TPA: hypothetical protein ZEAMMB73_168236 [Zea mays]
AC204277.3_FG006	0.000317311	1.18506	MZ	--	--	Cellular Component: endosome (GO:0005768);; Cellular Component: vacuolar membrane (GO:0005774);; Cellular Component: Golgi apparatus (GO:0005794);; Cellular Component: trans-Golgi network (GO:0005802);; Biological Process: polysaccharide metabolic process (GO:0005976);; Biological Process: response to stress (GO:0006950);; Biological Process: multicellular organismal development (GO:0007275);; Mo…	--	--	--	--	Putative S-adenosyl-L-methionine-dependent methyltransferase	Probable methyltransferase PMT23 GN=At2g40280 OS=Arabidopsis thaliana (Mouse-ear cress) PE=1 SV=2	R	General function prediction only	uncharacterized protein LOC100383917 [Zea mays]
AC204292.4_FG003	1.35e-06	3.86995	MZ	--	--	--	--	--	--	--	C2 domain	Arginine/serine-rich protein 45 GN=F19K19.9 OS=Arabidopsis thaliana (Mouse-ear cress) PE=1 SV=1	S	Function unknown	hypothetical protein ZEAMMB73_790193 [Zea mays]
AC204502.4_FG006	1.28e-14	6.16833	MZ	--	--	Cellular Component: mitochondrion (GO:0005739);;	--	--	--	--	Transcriptional repressor, ovate;; DNA-binding domain	Arginine/serine-rich protein 45 GN=F19K19.9 OS=Arabidopsis thaliana (Mouse-ear cress) PE=1 SV=1	R	General function prediction only	hypothetical protein ZEAMMB73_342616 [Zea mays]
AC204530.4_FG002	0.00219321	-1.17884	BZ	--	--	Cellular Component: mitochondrial outer membrane (GO:0005741);; Biological Process: cell adhesion (GO:0007155);; Cellular Component: plastid (GO:0009536);; Biological Process: organ morphogenesis (GO:0009887);; Biological Process: trichome morphogenesis (GO:0010090);; Biological Process: vegetative to reproductive phase transition of meristem (GO:0010228);; Cellular Component: cytoplasmic membran…	K18158|0|zma:100277863|pco097891; LOC100277863; K18158 nuclear control of ATPase protein 2 (A)	--	--	--	ATP synthase regulation protein NCA2	--	U	Intracellular trafficking, secretion, and vesicular transport	uncharacterized protein LOC100277863 [Zea mays]
AC204711.3_FG002	0.00243369	1.90386	MZ	--	--	Molecular Function: catalytic activity (GO:0003824);; Molecular Function: hydrolase activity, hydrolyzing O-glycosyl compounds (GO:0004553);; Cellular Component: mitochondrion (GO:0005739);; Biological Process: carbohydrate metabolic process (GO:0005975);; Biological Process: macromolecule metabolic process (GO:0043170);; Cellular Component: intracellular organelle (GO:0043229);; Biological Proce…	--	--	--	--	Glycosyl hydrolase family 10	Leucine-rich repeat extensin-like protein 5 (Precursor) GN=LRX5 OS=Arabidopsis thaliana (Mouse-ear cress) PE=2 SV=2	R	General function prediction only	hypothetical protein ZEAMMB73_662182 [Zea mays]
AC204712.3_FG002	1.36e-07	-2.08812	BZ	--	--	Cellular Component: plastid (GO:0009536);;	--	--	--	--	--	--	S	Function unknown	TPA: hypothetical protein ZEAMMB73_458437 [Zea mays]
AC204868.3_FG004	4.83e-05	-3.72729	BZ	--	--	Biological Process: cellular process (GO:0009987);; Molecular Function: metal ion binding (GO:0046872);; Cellular Component: cell periphery (GO:0071944);;	--	--	--	--	F-box-like;; F-box domain	F-box/kelch-repeat protein At5g26960 GN=At5g26960 OS=Arabidopsis thaliana (Mouse-ear cress) PE=2 SV=1	R	General function prediction only	putative F-box containing family protein [Zea mays]
AC205008.4_FG002	1.76e-12	-3.89169	BZ	[P]	Inorganic ion transport and metabolism	Biological Process: transition metal ion transport (GO:0000041);; Molecular Function: zinc ion transmembrane transporter activity (GO:0005385);; Molecular Function: protein binding (GO:0005515);; Molecular Function: ATP binding (GO:0005524);; Cellular Component: vacuolar membrane (GO:0005774);; Cellular Component: cytosol (GO:0005829);; Cellular Component: plasma membrane (GO:0005886);; Biologica…	K01534|0|zma:103647209|putative inactive cadmium/zinc-transporting ATPase HMA3; K01534 Cd2+/Zn2+-exporting ATPase [EC:3.6.3.3 3.6.3.5] (A)	--	[P]	Inorganic ion transport and metabolism	E1-E2 ATPase;; haloacid dehalogenase-like hydrolase;; haloacid dehalogenase-like hydrolase	Putative cadmium/zinc-transporting ATPase HMA4 GN=HMA4 OS=Arabidopsis thaliana (Mouse-ear cress) PE=1 SV=2	P	Inorganic ion transport and metabolism	TPA: hypothetical protein ZEAMMB73_622637 [Zea mays]
AC205362.4_FG002	5.17e-18	2.62541	MZ	--	--	Cellular Component: integral component of plasma membrane (GO:0005887);; Biological Process: protein targeting to membrane (GO:0006612);; Biological Process: water transport (GO:0006833);; Biological Process: response to nematode (GO:0009624);; Biological Process: response to salt stress (GO:0009651);; Biological Process: response to fructose (GO:0009750);; Biological Process: positive regulation…	--	--	[E]	Amino acid transport and metabolism	Transmembrane amino acid transporter protein	Amino acid permease 6 GN=AAP6 OS=Arabidopsis thaliana (Mouse-ear cress) PE=1 SV=1	E	Amino acid transport and metabolism	unknown [Zea mays]
AC205376.4_FG003	0.00317073	1.56883	MZ	--	--	Biological Process: response to cold (GO:0009409);; Biological Process: response to water deprivation (GO:0009414);; Cellular Component: chloroplast thylakoid (GO:0009534);; Biological Process: response to salt stress (GO:0009651);; Biological Process: anthocyanin-containing compound biosynthetic process (GO:0009718);; Molecular Function: protein binding involved in protein folding (GO:0044183);;…	--	--	--	--	--	--	S	Function unknown	hypothetical protein ZEAMMB73_389254 [Zea mays]
AC205413.4_FG002	0.000114144	3.68478	MZ	--	--	Molecular Function: peroxidase activity (GO:0004601);; Cellular Component: nucleus (GO:0005634);; Biological Process: iron ion transport (GO:0006826);; Biological Process: response to oxidative stress (GO:0006979);; Biological Process: response to desiccation (GO:0009269);; Biological Process: response to cold (GO:0009409);; Cellular Component: plant-type cell wall (GO:0009505);; Cellular Compone…	K00430|1.32016e-165|zma:103641353|peroxidase 5-like; K00430 peroxidase [EC:1.11.1.7] (A)	Phenylalanine metabolism (ko00360);; Phenylpropanoid biosynthesis (ko00940)	--	--	Peroxidase	Peroxidase 5 (Precursor) OS=Vitis vinifera (Grape) PE=1 SV=2	R	General function prediction only	hypothetical protein ZEAMMB73_935843 [Zea mays]
AC205413.4_FG003	2.27e-16	4.64262	MZ	--	--	Molecular Function: peroxidase activity (GO:0004601);; Cellular Component: nucleus (GO:0005634);; Biological Process: iron ion transport (GO:0006826);; Biological Process: response to oxidative stress (GO:0006979);; Biological Process: response to desiccation (GO:0009269);; Biological Process: response to cold (GO:0009409);; Cellular Component: plant-type cell wall (GO:0009505);; Cellular Compone…	K00430|0|zma:103641353|peroxidase 5-like; K00430 peroxidase [EC:1.11.1.7] (A)	Phenylalanine metabolism (ko00360);; Phenylpropanoid biosynthesis (ko00940)	--	--	Peroxidase	Peroxidase 5 (Precursor) OS=Vitis vinifera (Grape) PE=1 SV=2	R	General function prediction only	hypothetical protein ZEAMMB73_638404 [Zea mays]
AC205419.3_FG001	0.00045933	-1.204	BZ	--	--	Biological Process: reproduction (GO:0000003);; Cellular Component: cytoplasm (GO:0005737);; Cellular Component: plasma membrane (GO:0005886);; Biological Process: organelle organization (GO:0006996);; Cellular Component: nuclear part (GO:0044428);;	--	--	--	--	Plant protein of unknown function (DUF869)	Filament-like plant protein 4 GN=FPP4 OS=Arabidopsis thaliana (Mouse-ear cress) PE=2 SV=1	S	Function unknown	putative DUF869 domain containing family protein [Zea mays]
AC205471.4_FG003	0.00552033	1.27689	MZ	[K]	Transcription	Molecular Function: DNA binding (GO:0003677);; Molecular Function: sequence-specific DNA binding transcription factor activity (GO:0003700);; Molecular Function: protein binding (GO:0005515);; Cellular Component: nucleus (GO:0005634);; Cellular Component: vacuolar membrane (GO:0005774);; Cellular Component: endoplasmic reticulum (GO:0005783);; Biological Process: regulation of transcription, DNA-…	K09419|0|zma:103635873|heat stress transcription factor A-4d-like; K09419 heat shock transcription factor, other eukaryote (A)	--	[K]	Transcription	HSF-type DNA-binding	Heat stress transcription factor A-4d OS=Oryza sativa subsp. japonica (Rice) PE=1 SV=1	S	Function unknown	hypothetical protein ZEAMMB73_407508 [Zea mays]
AC205471.4_FG007	1.09e-07	5.01467	MZ	--	--	--	--	--	--	--	Senescence regulator	--	S	Function unknown	hypothetical protein ZEAMMB73_202551 [Zea mays]
AC205574.3_FG006	6.74e-11	0	BZ	--	--	Biological Process: MAPK cascade (GO:0000165);; Molecular Function: DNA binding (GO:0003677);; Molecular Function: sequence-specific DNA binding transcription factor activity (GO:0003700);; Molecular Function: protein binding (GO:0005515);; Cellular Component: nucleus (GO:0005634);; Cellular Component: mitochondrion (GO:0005739);; Biological Process: regulation of transcription, DNA-templated (GO…	--	--	--	--	TCP family transcription factor	Transcription factor PCF5 GN=PCF5 OS=Oryza sativa subsp. indica (Rice) PE=2 SV=1	K	Transcription	TPA: hypothetical protein ZEAMMB73_635408 [Zea mays]
AC205608.4_FG004	2.21e-10	3.36993	MZ	[E]	Amino acid transport and metabolism	Molecular Function: transporter activity (GO:0005215);; Molecular Function: protein binding (GO:0005515);; Cellular Component: Golgi apparatus (GO:0005794);; Cellular Component: plasma membrane (GO:0005886);; Biological Process: transport (GO:0006810);; Biological Process: lipid transport (GO:0006869);; Biological Process: intra-Golgi vesicle-mediated transport (GO:0006891);; Biological Process: …	K14638|0|zma:100283453|pco106840; LOC100283453; K14638 solute carrier family 15 (peptide/histidine transporter), member 3/4 (A)	--	[E]	Amino acid transport and metabolism	POT family	Peptide transporter PTR2 GN=F14H20.11 OS=Arabidopsis thaliana (Mouse-ear cress) PE=1 SV=1	E	Amino acid transport and metabolism	TPA: hypothetical protein ZEAMMB73_524020 [Zea mays]
AC206198.3_FG001	0.00820383	2.01563	MZ	--	--	--	--	--	--	--	--	--	--	--	uncharacterized protein LOC100383719 [Zea mays]
AC206223.3_FG001	4.92e-36	3.902	MZ	--	--	Molecular Function: 6-phosphofructo-2-kinase activity (GO:0003873);; Molecular Function: ATP binding (GO:0005524);; Biological Process: fructose metabolic process (GO:0006000);; Biological Process: fructose 2,6-bisphosphate metabolic process (GO:0006003);; Biological Process: transcription, DNA-templated (GO:0006351);; Cellular Component: chloroplast outer membrane (GO:0009707);; Biological Proce…	--	--	--	--	--	Protein CHUP1, chloroplastic GN=CHUP1 OS=Arabidopsis thaliana (Mouse-ear cress) PE=1 SV=1	S	Function unknown	unknown [Zea mays]
AC206223.3_FG006	1.99e-06	-3.33268	BZ	[RTKL]	General function prediction only;; Signal transduction mechanisms;; Transcription;; Replication, recombination and repair	Molecular Function: protein kinase activity (GO:0004672);; Molecular Function: protein serine/threonine kinase activity (GO:0004674);; Molecular Function: signal transducer activity (GO:0004871);; Molecular Function: binding (GO:0005488);; Molecular Function: ATP binding (GO:0005524);; Cellular Component: nucleus (GO:0005634);; Biological Process: protein phosphorylation (GO:0006468);; Biological…	--	--	[T]	Signal transduction mechanisms	Protein tyrosine kinase;; Protein kinase domain	Serine/threonine-protein kinase HT1 GN=HT1 OS=Arabidopsis thaliana (Mouse-ear cress) PE=1 SV=1	S	Function unknown	uncharacterized LOC100280156 [Zea mays]
AC206266.3_FG001	0.000250257	2.09497	MZ	[V]	Defense mechanisms	Cellular Component: plant-type vacuole (GO:0000325);; Molecular Function: binding (GO:0005488);; Molecular Function: ATP binding (GO:0005524);; Cellular Component: vacuolar membrane (GO:0005774);; Cellular Component: Golgi apparatus (GO:0005794);; Cellular Component: plasma membrane (GO:0005886);; Biological Process: carbohydrate metabolic process (GO:0005975);; Biological Process: nucleobase-con…	--	--	[Q]	Secondary metabolites biosynthesis, transport and catabolism	ABC transporter transmembrane region;; ABC transporter	ABC transporter C family member 10 GN=F17J16.190 OS=Arabidopsis thaliana (Mouse-ear cress) PE=2 SV=2	V	Defense mechanisms	hypothetical protein ZEAMMB73_410641 [Zea mays]
AC206350.3_FG005	8.59e-14	7.14145	MZ	--	--	Cellular Component: extracellular region (GO:0005576);; Cellular Component: cell wall (GO:0005618);; Cellular Component: nucleus (GO:0005634);; Biological Process: suberin biosynthetic process (GO:0010345);; Cellular Component: cytoplasmic membrane-bounded vesicle (GO:0016023);; Biological Process: cellular nitrogen compound metabolic process (GO:0034641);; Biological Process: primary metabolic p…	--	--	--	--	Dirigent-like protein	Dirigent protein 10 (Precursor) GN=T8O18.4 OS=Arabidopsis thaliana (Mouse-ear cress) PE=2 SV=1	R	General function prediction only	unknown [Zea mays]
AC206642.4_FG001	1.24e-08	-1.89102	BZ	[J]	Translation, ribosomal structure and biogenesis	Biological Process: RNA methylation (GO:0001510);; Molecular Function: structural constituent of ribosome (GO:0003735);; Cellular Component: nucleolus (GO:0005730);; Cellular Component: vacuolar membrane (GO:0005774);; Cellular Component: Golgi apparatus (GO:0005794);; Cellular Component: plasma membrane (GO:0005886);; Biological Process: translation (GO:0006412);; Cellular Component: plasmodesma…	K02918|2.57474e-67|zma:100282013|60S ribosomal protein L35; K02918 large subunit ribosomal protein L35e (A)	Ribosome (ko03010)	[J]	Translation, ribosomal structure and biogenesis	Ribosomal L29 protein	60S ribosomal protein L35-4 GN=RPL35D OS=Arabidopsis thaliana (Mouse-ear cress) PE=2 SV=1	J	Translation, ribosomal structure and biogenesis	60S ribosomal protein L35 [Zea mays]
AC206768.3_FG005	0.00154606	2.44245	MZ	--	--	Molecular Function: ubiquitin-protein transferase activity (GO:0004842);; Molecular Function: zinc ion binding (GO:0008270);; Biological Process: response to chitin (GO:0010200);; Biological Process: protein ubiquitination (GO:0016567);; Cellular Component: intracellular membrane-bounded organelle (GO:0043231);; Biological Process: single-organism developmental process (GO:0044767);; Molecular Fu…	--	--	[O]	Posttranslational modification, protein turnover, chaperones	Ring finger domain;; RING-H2 zinc finger;; Zinc finger, C3HC4 type (RING finger);; Zinc finger, C3HC4 type (RING finger);; Zinc finger, C3HC4 type (RING finger);; Anaphase-promoting complex subunit 11 RING-H2 finger	RING-H2 finger protein ATL70 GN=ATL70 OS=Arabidopsis thaliana (Mouse-ear cress) PE=2 SV=1	O	Posttranslational modification, protein turnover, chaperones	TPA: putative RING zinc finger domain superfamily protein [Zea mays]
AC206788.3_FG015	1.07e-05	1.85864	MZ	--	--	Cellular Component: mitochondrion (GO:0005739);; Cellular Component: cytosol (GO:0005829);; Biological Process: cellular aromatic compound metabolic process (GO:0006725);; Biological Process: xenobiotic metabolic process (GO:0006805);; Biological Process: cell communication (GO:0007154);; Biological Process: metabolic process (GO:0008152);; Biological Process: response to salt stress (GO:0009651)…	--	--	[GC]	Carbohydrate transport and metabolism;; Energy production and conversion	UDP-glucoronosyl and UDP-glucosyl transferase	Anthocyanidin 5,3-O-glucosyltransferase GN=RhGT1 OS=Rosa hybrid cultivar PE=2 SV=1	CG	Energy production and conversion;; Carbohydrate transport and metabolism	uncharacterized protein LOC100191664 [Zea mays]
AC206999.1_FG002	3.94e-15	3.67211	MZ	--	--	Cellular Component: plastid (GO:0009536);;	--	--	--	--	--	Putative WEB family protein At1g65010, chloroplastic (Precursor) GN=At1g65010 OS=Arabidopsis thaliana (Mouse-ear cress) PE=1 SV=1	S	Function unknown	TPA: hypothetical protein ZEAMMB73_440771 [Zea mays]
AC207043.3_FG002	3.8e-13	4.37086	MZ	--	--	--	--	--	--	--	VQ motif	Formin-like protein 5 GN=P0453E05.107 OS=Oryza sativa subsp. japonica (Rice) PE=2 SV=2	S	Function unknown	VQ motif family protein [Zea mays]
AC207265.3_FG002	9.33e-05	1.21043	MZ	--	--	Molecular Function: protein binding (GO:0005515);; Molecular Function: 1-phosphatidylinositol binding (GO:0005545);; Cellular Component: plasma membrane (GO:0005886);; Biological Process: membrane fusion (GO:0006944);; Molecular Function: oxidoreductase activity (GO:0016491);; Cellular Component: clathrin coat (GO:0030118);; Molecular Function: clathrin binding (GO:0030276);; Biological Process: …	--	--	[TU]	Signal transduction mechanisms;; Intracellular trafficking, secretion, and vesicular transport	ANTH domain	Putative clathrin assembly protein At5g35200 GN=At5g35200 OS=Arabidopsis thaliana (Mouse-ear cress) PE=1 SV=1	TU	Signal transduction mechanisms;; Intracellular trafficking, secretion, and vesicular transport	hypothetical protein ZEAMMB73_854563 [Zea mays]
AC207342.3_FG008	6.88e-05	1.38047	MZ	--	--	Biological Process: hormone-mediated signaling pathway (GO:0009755);; Biological Process: cellular process (GO:0009987);; Biological Process: regulation of defense response (GO:0031347);; Biological Process: cellular response to stress (GO:0033554);; Biological Process: regulation of programmed cell death (GO:0043067);; Biological Process: innate immune response (GO:0045087);; Biological Process:…	--	--	--	--	Development and cell death domain	B2 protein OS=Daucus carota (Carrot) PE=2 SV=1	R	General function prediction only	uncharacterized protein LOC100502398 [Zea mays]
AC207347.3_FG005	9.38e-08	1.92318	MZ	[GEPR]	Carbohydrate transport and metabolism;; Amino acid transport and metabolism;; Inorganic ion transport and metabolism;; General function prediction only	Cellular Component: plasma membrane (GO:0005886);; Biological Process: signal transduction (GO:0007165);; Cellular Component: integral component of membrane (GO:0016021);; Biological Process: cellular component organization (GO:0016043);; Molecular Function: transmembrane transporter activity (GO:0022857);; Molecular Function: substrate-specific transmembrane transporter activity (GO:0022891);; B…	--	--	[R]	General function prediction only	Sugar (and other) transporter;; Major Facilitator Superfamily	Organic cation/carnitine transporter 7 GN=MGH6.16 OS=Arabidopsis thaliana (Mouse-ear cress) PE=2 SV=1	R	General function prediction only	TPA: hypothetical protein ZEAMMB73_018003 [Zea mays]
AC207628.4_FG009	5.36e-05	-1.45202	BZ	--	--	Cellular Component: mitochondrion (GO:0005739);; Cellular Component: plastid (GO:0009536);; Biological Process: response to hormone (GO:0009725);; Biological Process: dephosphorylation (GO:0016311);; Biological Process: organophosphate metabolic process (GO:0019637);; Molecular Function: phosphatidylinositol bisphosphate phosphatase activity (GO:0034593);; Molecular Function: phosphatidylinositol…	--	--	[U]	Intracellular trafficking, secretion, and vesicular transport	Endonuclease/Exonuclease/phosphatase family	Type I inositol 1,4,5-trisphosphate 5-phosphatase 1 GN=F12G12.6 OS=Arabidopsis thaliana (Mouse-ear cress) PE=1 SV=2	R	General function prediction only	TPA: hypothetical protein ZEAMMB73_219431 [Zea mays]
AC207628.4_FG010	2.36e-05	1.36368	MZ	[QR]	Secondary metabolites biosynthesis, transport and catabolism;; General function prediction only	Molecular Function: catalytic activity (GO:0003824);; Molecular Function: methyltransferase activity (GO:0008168);; Cellular Component: plastid (GO:0009536);; Biological Process: cellular process (GO:0009987);; Biological Process: sterol biosynthetic process (GO:0016126);; Biological Process: methylation (GO:0032259);; Biological Process: macromolecule metabolic process (GO:0043170);; Biological …	--	--	[R]	General function prediction only	Methyltransferase domain	Formin-like protein 5 GN=P0453E05.107 OS=Oryza sativa subsp. japonica (Rice) PE=2 SV=2	R	General function prediction only	unknown [Zea mays]
AC207755.3_FG005	6.56e-24	5.6423	MZ	[E]	Amino acid transport and metabolism	Biological Process: amino acid transmembrane transport (GO:0003333);; Molecular Function: L-glutamate transmembrane transporter activity (GO:0005313);; Molecular Function: binding (GO:0005488);; Cellular Component: nucleus (GO:0005634);; Cellular Component: mitochondrion (GO:0005739);; Cellular Component: vacuolar membrane (GO:0005774);; Cellular Component: cytosol (GO:0005829);; Cellular Compone…	--	--	[E]	Amino acid transport and metabolism	Amino acid permease;; Amino acid permease	Cationic amino acid transporter 6, chloroplastic (Precursor) GN=CAT6 OS=Arabidopsis thaliana (Mouse-ear cress) PE=2 SV=1	E	Amino acid transport and metabolism	hypothetical protein ZEAMMB73_659926 [Zea mays]
AC207756.3_FG001	0.0056726	-1.49864	BZ	--	--	Molecular Function: copper ion binding (GO:0005507);; Molecular Function: protein binding (GO:0005515);; Cellular Component: cytosol (GO:0005829);; Cellular Component: plasma membrane (GO:0005886);; Biological Process: chromatin silencing (GO:0006342);; Biological Process: endocytosis (GO:0006897);; Biological Process: cytoskeleton organization (GO:0007010);; Molecular Function: ARF GTPase activa…	K12489|4.92222e-43|zma:103653815|ADP-ribosylation factor GTPase-activating protein AGD2-like; K12489 Arf-GAP with coiled-coil, ANK repeat and PH domain-containing protein (A)	Endocytosis (ko04144)	[T]	Signal transduction mechanisms	--	ADP-ribosylation factor GTPase-activating protein AGD3 GN=T31B5.120 OS=Arabidopsis thaliana (Mouse-ear cress) PE=1 SV=1	T	Signal transduction mechanisms	hypothetical protein ZEAMMB73_081344 [Zea mays]
AC208110.2_FG006	3.28e-16	-3.38826	BZ	--	--	Biological Process: multicellular organismal development (GO:0007275);;	--	--	--	--	--	Nucleolin 1 GN=F27K7.6 OS=Arabidopsis thaliana (Mouse-ear cress) PE=1 SV=1	E	Amino acid transport and metabolism	hypothetical protein ZEAMMB73_280225 [Zea mays]
AC208110.2_FG007	1.65e-12	-2.38884	BZ	--	--	--	--	--	--	--	--	--	E	Amino acid transport and metabolism	seed specific protein Bn15D1B [Zea mays]
AC208113.3_FG009	0.00121209	1.64758	MZ	--	--	--	--	--	--	--	--	--	S	Function unknown	TPA: hypothetical protein ZEAMMB73_509464 [Zea mays]
AC208201.3_FG003	4.79e-25	7.17466	MZ	--	--	Molecular Function: catalytic activity (GO:0003824);; Cellular Component: intracellular organelle (GO:0043229);; Biological Process: primary metabolic process (GO:0044238);; Biological Process: cellular macromolecule metabolic process (GO:0044260);; Biological Process: single-organism cellular process (GO:0044763);; Biological Process: response to freezing (GO:0050826);;	--	--	--	--	GDSL/SGNH-like Acyl-Esterase family found in Pmr5 and Cas1p;; PMR5 N terminal Domain	Formin-like protein 16 (Precursor) GN=OsJ_008039 OS=Oryza sativa subsp. japonica (Rice) PE=2 SV=1	C	Energy production and conversion	TPA: putative DUF231 domain containing family protein [Zea mays]
AC208204.3_FG006	0.00418243	2.34567	MZ	[O]	Posttranslational modification, protein turnover, chaperones	Cellular Component: nucleus (GO:0005634);; Cellular Component: cytoplasm (GO:0005737);; Biological Process: protein folding (GO:0006457);; Biological Process: response to heat (GO:0009408);; Biological Process: response to high light intensity (GO:0009644);; Biological Process: heat acclimation (GO:0010286);; Biological Process: response to hydrogen peroxide (GO:0042542);; Biological Process: res…	K13993|8.44238e-90|zma:100274593|IDPC175; LOC100274593; K13993 HSP20 family protein (A)	Protein processing in endoplasmic reticulum (ko04141)	[O]	Posttranslational modification, protein turnover, chaperones	Hsp20/alpha crystallin family	17.9 kDa class I heat shock protein GN=OJ1364E02.6 OS=Oryza sativa subsp. japonica (Rice) PE=2 SV=1	O	Posttranslational modification, protein turnover, chaperones	17.4 kDa class I heat shock protein 3 [Zea mays]
AC208221.3_FG002	1.67e-08	4.85505	MZ	--	--	Molecular Function: serine-type endopeptidase inhibitor activity (GO:0004867);; Cellular Component: extracellular region (GO:0005576);; Biological Process: negative regulation of peptidase activity (GO:0010466);;	--	--	--	--	Bowman-Birk serine protease inhibitor family	Bowman-Birk type bran trypsin inhibitor (Precursor) GN=RBBI3.3 OS=Oryza sativa subsp. indica (Rice) PE=2 SV=2	R	General function prediction only	TPA: hypothetical protein ZEAMMB73_820466 [Zea mays]
AC208436.3_FG007	2.13e-11	-4.89062	BZ	--	--	Molecular Function: N-acetyltransferase activity (GO:0008080);; Molecular Function: metal ion binding (GO:0046872);;	--	--	--	--	Agenet domain;; Methyl-CpG binding domain	--	R	General function prediction only	TPA: hypothetical protein ZEAMMB73_580600 [Zea mays]
AC208571.4_FG001	0.00408638	4.10564	MZ	--	--	Biological Process: maltose metabolic process (GO:0000023);; Molecular Function: beta-phosphoglucomutase activity (GO:0008801);; Cellular Component: chloroplast thylakoid (GO:0009534);; Cellular Component: chloroplast stroma (GO:0009570);; Biological Process: photosynthetic electron transport in photosystem I (GO:0009773);; Biological Process: chloroplast relocation (GO:0009902);; Biological Proc…	--	--	[O]	Posttranslational modification, protein turnover, chaperones	--	--	O	Posttranslational modification, protein turnover, chaperones	TPA: hypothetical protein ZEAMMB73_922990 [Zea mays]
AC209050.3_FG003	0.00963312	1.95841	MZ	--	--	Biological Process: MAPK cascade (GO:0000165);; Biological Process: response to molecule of bacterial origin (GO:0002237);; Biological Process: respiratory burst involved in defense response (GO:0002679);; Molecular Function: DNA binding (GO:0003677);; Molecular Function: sequence-specific DNA binding transcription factor activity (GO:0003700);; Molecular Function: calmodulin binding (GO:0005516)…	--	--	--	--	WRKY DNA -binding domain	WRKY transcription factor 18 GN=WRKY18 OS=Arabidopsis thaliana (Mouse-ear cress) PE=1 SV=2	K	Transcription	putative WRKY DNA-binding domain superfamily protein [Zea mays]
AC209206.3_FG011	6.58e-11	-2.17307	BZ	--	--	Molecular Function: translation initiation factor activity (GO:0003743);; Molecular Function: endoribonuclease activity (GO:0004521);; Molecular Function: protein binding (GO:0005515);; Cellular Component: nucleus (GO:0005634);; Cellular Component: nucleolus organizer region (GO:0005731);; Cellular Component: mitochondrion (GO:0005739);; Cellular Component: cytosol (GO:0005829);; Biological Proce…	K11593|0|zma:103641968|protein argonaute 1B-like; K11593 eukaryotic translation initiation factor 2C (A)	--	[J]	Translation, ribosomal structure and biogenesis	Piwi domain;; PAZ domain;; Domain of unknown function (DUF1785);; Glycine-rich region of argonaut	Protein argonaute 1B GN=OSJNBa0005N02.3 OS=Oryza sativa subsp. japonica (Rice) PE=2 SV=3	S	Function unknown	putative argonaute family protein [Zea mays]
AC209257.4_FG008	5.38e-05	1.23335	MZ	[K]	Transcription	Molecular Function: protein binding (GO:0005515);; Cellular Component: endosome (GO:0005768);; Cellular Component: endoplasmic reticulum (GO:0005783);; Cellular Component: Golgi apparatus (GO:0005794);; Cellular Component: trans-Golgi network (GO:0005802);; Cellular Component: cytosol (GO:0005829);; Cellular Component: chloroplast (GO:0009507);; Cellular Component: plastid (GO:0009536);; Cellular…	--	--	[U]	Intracellular trafficking, secretion, and vesicular transport	PRA1 family protein	PRA1 family protein B2 GN=PRA1B2 OS=Arabidopsis thaliana (Mouse-ear cress) PE=1 SV=1	K	Transcription	uncharacterized protein LOC100273220 [Zea mays]
AC209636.2_FG003	1.41e-21	2.93633	MZ	[I]	Lipid transport and metabolism	Biological Process: developmental process involved in reproduction (GO:0003006);; Biological Process: defense response (GO:0006952);; Biological Process: metabolic process (GO:0008152);; Biological Process: anatomical structure morphogenesis (GO:0009653);; Biological Process: post-embryonic development (GO:0009791);; Biological Process: gibberellin mediated signaling pathway (GO:0010476);; Biolog…	--	--	[V]	Defense mechanisms	alpha/beta hydrolase fold;; Alpha/beta hydrolase family	Probable carboxylesterase 17 GN=CXE17 OS=Arabidopsis thaliana (Mouse-ear cress) PE=2 SV=1	V	Defense mechanisms	hypothetical protein ZEAMMB73_255065 [Zea mays]
AC209784.3_FG007	1.9e-09	-2.50043	BZ	[O]	Posttranslational modification, protein turnover, chaperones	Molecular Function: protease binding (GO:0002020);; Molecular Function: receptor activity (GO:0004872);; Molecular Function: KDEL sequence binding (GO:0005046);; Molecular Function: ATP binding (GO:0005524);; Cellular Component: cell wall (GO:0005618);; Cellular Component: mitochondrion (GO:0005739);; Cellular Component: vacuolar membrane (GO:0005774);; Cellular Component: endoplasmic reticulum l…	K03283|0|zma:103651028|heat shock 70 kDa protein-like; K03283 heat shock 70kDa protein 1/8 (A)	Spliceosome (ko03040);; Protein processing in endoplasmic reticulum (ko04141);; Endocytosis (ko04144)	[O]	Posttranslational modification, protein turnover, chaperones	Hsp70 protein;; MreB/Mbl protein;; Hydantoinase/oxoprolinase;; NAD-specific glutamate dehydrogenase	Heat shock 70 kDa protein GN=HSP70 OS=Zea mays (Maize) PE=3 SV=2	O	Posttranslational modification, protein turnover, chaperones	TPA: hypothetical protein ZEAMMB73_648566 [Zea mays]
AC209819.3_FG005	4.02e-12	-3.92815	BZ	[QR]	Secondary metabolites biosynthesis, transport and catabolism;; General function prediction only	Cellular Component: cytoplasm (GO:0005737);; Molecular Function: O-methyltransferase activity (GO:0008171);; Biological Process: isoflavonoid phytoalexin biosynthetic process (GO:0009701);; Biological Process: flavonoid metabolic process (GO:0009812);; Biological Process: alkaloid biosynthetic process (GO:0009821);; Molecular Function: isoflavone 4'-O-methyltransferase activity (GO:0030746);; Mol…	--	--	[R]	General function prediction only	O-methyltransferase;; Dimerisation domain	O-methyltransferase ZRP4 GN=ZRP4 OS=Zea mays (Maize) PE=2 SV=1	R	General function prediction only	hypothetical protein ZEAMMB73_266994 [Zea mays]
AC209819.3_FG012	2.14e-08	-4.40506	BZ	[R]	General function prediction only	Biological Process: microtubule cytoskeleton organization (GO:0000226);; Biological Process: RNA splicing, via endonucleolytic cleavage and ligation (GO:0000394);; Molecular Function: GTPase activity (GO:0003924);; Molecular Function: sphingomyelin phosphodiesterase activity (GO:0004767);; Molecular Function: GTP binding (GO:0005525);; Cellular Component: extracellular region (GO:0005576);; Cellu…	K04392|2.49993e-141|zma:542503|rop7; Rho-related protein from plants 7; K04392 Ras-related C3 botulinum toxin substrate 1 (A)	Phagosome (ko04145)	[R]	General function prediction only	Ras family;; Miro-like protein	Rac-like GTP-binding protein 2 OS=Oryza sativa subsp. japonica (Rice) PE=2 SV=1	R	General function prediction only	Rho-related protein from plants 7 [Zea mays]
AC209858.4_FG004	1.24e-11	-3.32692	BZ	[KR]	Transcription;; General function prediction only	Molecular Function: N-acetyltransferase activity (GO:0008080);; Cellular Component: membrane (GO:0016020);; Biological Process: cellular component organization (GO:0016043);; Molecular Function: kinase activity (GO:0016301);; Cellular Component: intracellular membrane-bounded organelle (GO:0043231);; Biological Process: primary metabolic process (GO:0044238);; Biological Process: cellular macromo…	--	--	[E]	Amino acid transport and metabolism	Acetyltransferase (GNAT) family;; Acetyltransferase (GNAT) domain	Tyramine N-feruloyltransferase 4/11 GN=THT11 OS=Nicotiana tabacum (Common tobacco) PE=2 SV=1	A	RNA processing and modification	uncharacterized protein LOC100216560 [Zea mays]
AC209877.3_FG002	0.000676839	-1.41561	BZ	--	--	--	--	--	--	--	--	--	S	Function unknown	hypothetical protein ZEAMMB73_326104 [Zea mays]
AC210003.2_FG004	1.32e-24	-5.19178	BZ	--	--	Biological Process: defense response to nematode (GO:0002215);; Molecular Function: peroxidase activity (GO:0004601);; Molecular Function: protein binding (GO:0005515);; Cellular Component: mitochondrion (GO:0005739);; Cellular Component: vacuolar membrane (GO:0005774);; Cellular Component: Golgi apparatus (GO:0005794);; Biological Process: iron ion transport (GO:0006826);; Biological Process: re…	K00430|0|zma:100274427|pco083783; LOC100274427; K00430 peroxidase [EC:1.11.1.7] (A)	Phenylalanine metabolism (ko00360);; Phenylpropanoid biosynthesis (ko00940)	--	--	Peroxidase	Peroxidase 16 (Precursor) GN=F19F24.18 OS=Arabidopsis thaliana (Mouse-ear cress) PE=1 SV=2	G	Carbohydrate transport and metabolism	uncharacterized protein LOC100274427 precursor [Zea mays]
AC210013.4_FG002	0.00328183	1.0003	MZ	--	--	Molecular Function: copper ion binding (GO:0005507);; Cellular Component: extracellular region (GO:0005576);; Cellular Component: plasma membrane (GO:0005886);; Molecular Function: electron carrier activity (GO:0009055);; Cellular Component: cytoplasmic membrane-bounded vesicle (GO:0016023);; Cellular Component: anchored component of membrane (GO:0031225);; Cellular Component: intracellular membr…	--	--	--	--	Plastocyanin-like domain	Blue copper protein (Precursor) OS=Pisum sativum (Garden pea) PE=2 SV=1	T	Signal transduction mechanisms	hypothetical protein ZEAMMB73_189474, partial [Zea mays]
AC210013.4_FG003	0.000833452	1.13126	MZ	[QR]	Secondary metabolites biosynthesis, transport and catabolism;; General function prediction only	Molecular Function: sterol 24-C-methyltransferase activity (GO:0003838);; Cellular Component: vacuole (GO:0005773);; Cellular Component: endoplasmic reticulum (GO:0005783);; Cellular Component: cytosol (GO:0005829);; Biological Process: acetyl-CoA metabolic process (GO:0006084);; Biological Process: polyamine catabolic process (GO:0006598);; Biological Process: steroid biosynthetic process (GO:00…	K00559|0|zma:100286381|cycloartenol-C-24-methyltransferase 1; K00559 sterol 24-C-methyltransferase [EC:2.1.1.41] (A)	Steroid biosynthesis (ko00100)	[IR]	Lipid transport and metabolism;; General function prediction only	Sterol methyltransferase C-terminal;; Methyltransferase domain;; Mycolic acid cyclopropane synthetase;; Methyltransferase domain;; Methyltransferase domain;; Methyltransferase domain;; ubiE/COQ5 methyltransferase family;; Methyltransferase domain	Cycloartenol-C-24-methyltransferase 1 GN=OJ1119_B04.19-1 OS=Oryza sativa subsp. japonica (Rice) PE=2 SV=1	T	Signal transduction mechanisms	cycloartenol-C-24-methyltransferase 1 [Zea mays]
AC210013.4_FG006	2.1e-60	8.1123	MZ	[IQR]	Lipid transport and metabolism;; Secondary metabolites biosynthesis, transport and catabolism;; General function prediction only	Cellular Component: cytosol (GO:0005829);; Cellular Component: plasma membrane (GO:0005886);; Biological Process: defense response (GO:0006952);; Molecular Function: alcohol dehydrogenase (NADP+) activity (GO:0008106);; Biological Process: response to sucrose (GO:0009744);; Biological Process: flavonoid biosynthetic process (GO:0009813);; Biological Process: response to UV-B (GO:0010224);; Molecu…	K15095|0|zma:100217017|hypothetical protein; K15095 (+)-neomenthol dehydrogenase [EC:1.1.1.208] (A)	Monoterpenoid biosynthesis (ko00902)	[Q]	Secondary metabolites biosynthesis, transport and catabolism	short chain dehydrogenase;; KR domain;; Enoyl-(Acyl carrier protein) reductase	Salutaridine reductase GN=SALR OS=Papaver bracteatum (Great scarlet poppy) PE=1 SV=1	T	Signal transduction mechanisms	uncharacterized protein LOC100217017 [Zea mays]
AC210013.4_FG019	2.96e-09	-2.04486	BZ	[J]	Translation, ribosomal structure and biogenesis	Biological Process: RNA methylation (GO:0001510);; Molecular Function: RNA binding (GO:0003723);; Molecular Function: structural constituent of ribosome (GO:0003735);; Cellular Component: cell wall (GO:0005618);; Cellular Component: nucleus (GO:0005634);; Cellular Component: nucleolus (GO:0005730);; Cellular Component: Golgi apparatus (GO:0005794);; Cellular Component: plasma membrane (GO:0005886…	K02981|4.92094e-159|zma:103625791|40S ribosomal protein S2-3-like; K02981 small subunit ribosomal protein S2e (A)	Ribosome (ko03010)	[J]	Translation, ribosomal structure and biogenesis	Ribosomal protein S5, N-terminal domain;; Ribosomal protein S5, C-terminal domain	40S ribosomal protein S2-3 GN=RPS2C OS=Arabidopsis thaliana (Mouse-ear cress) PE=1 SV=2	T	Signal transduction mechanisms	hypothetical protein ZEAMMB73_246206 [Zea mays]
AC210173.4_FG005	3.56e-80	6.55395	MZ	[Q]	Secondary metabolites biosynthesis, transport and catabolism	Biological Process: very long-chain fatty acid metabolic process (GO:0000038);; Molecular Function: binding (GO:0005488);; Molecular Function: iron ion binding (GO:0005506);; Cellular Component: endoplasmic reticulum (GO:0005783);; Biological Process: intra-Golgi vesicle-mediated transport (GO:0006891);; Biological Process: membrane fusion (GO:0006944);; Molecular Function: electron carrier activ…	K09755|0|zma:103643375|cytochrome P450 84A1-like; K09755 ferulate-5-hydroxylase [EC:1.14.-.-] (A)	Phenylpropanoid biosynthesis (ko00940)	[Q]	Secondary metabolites biosynthesis, transport and catabolism	Cytochrome P450	Cytochrome P450 84A1 GN=F23E13.110 OS=Arabidopsis thaliana (Mouse-ear cress) PE=2 SV=1	Q	Secondary metabolites biosynthesis, transport and catabolism	TPA: putative cytochrome P450 superfamily protein [Zea mays]
AC210193.4_FG002	1.21e-23	-3.45853	BZ	--	--	--	--	--	--	--	--	Arginine/serine-rich protein 45 GN=F19K19.9 OS=Arabidopsis thaliana (Mouse-ear cress) PE=1 SV=1	R	General function prediction only	TPA: hypothetical protein ZEAMMB73_035143 [Zea mays]
AC210204.3_FG002	8.55e-11	2.11179	MZ	--	--	Cellular Component: membrane (GO:0016020);; Cellular Component: intracellular membrane-bounded organelle (GO:0043231);; Cellular Component: cell periphery (GO:0071944);;	--	--	--	--	C2 domain	Leucine-rich repeat extensin-like protein 5 (Precursor) GN=LRX5 OS=Arabidopsis thaliana (Mouse-ear cress) PE=2 SV=2	R	General function prediction only	uncharacterized protein LOC100274244 [Zea mays]
AC210314.3_FG006	0.000500169	1.20802	MZ	[M]	Cell wall/membrane/envelope biogenesis	Molecular Function: nucleic acid binding (GO:0003676);; Molecular Function: protein binding (GO:0005515);; Cellular Component: mitochondrion (GO:0005739);; Biological Process: protein folding (GO:0006457);; Biological Process: nitrogen compound metabolic process (GO:0006807);; Biological Process: transport (GO:0006810);; Biological Process: defense response (GO:0006952);; Biological Process: ER-n…	--	--	--	--	Protein of unknown function (DUF2763)	Leucine-rich repeat extensin-like protein 6 (Precursor) GN=LRX6 OS=Arabidopsis thaliana (Mouse-ear cress) PE=2 SV=1	S	Function unknown	hypothetical protein [Zea mays]
AC210517.3_FG003	0.000397419	-3.56807	BZ	--	--	Biological Process: response to heat (GO:0009408);; Cellular Component: plastid (GO:0009536);; Cellular Component: cytoplasmic membrane-bounded vesicle (GO:0016023);; Cellular Component: intracellular membrane-bounded organelle (GO:0043231);; Cellular Component: cytoplasmic part (GO:0044444);;	--	--	[O]	Posttranslational modification, protein turnover, chaperones	Hsp20/alpha crystallin family	25.3 kDa heat shock protein, chloroplastic (Precursor) GN=HSP25.3 OS=Arabidopsis thaliana (Mouse-ear cress) PE=2 SV=1	O	Posttranslational modification, protein turnover, chaperones	uncharacterized protein LOC100193370 [Zea mays]
AC211164.5_FG003	0.000145316	1.22617	MZ	--	--	--	--	--	--	--	--	--	G	Carbohydrate transport and metabolism	TPA: hypothetical protein ZEAMMB73_687074 [Zea mays]
AC211164.5_FG004	1.88e-22	-4.62597	BZ	--	--	Molecular Function: peroxidase activity (GO:0004601);; Molecular Function: protein binding (GO:0005515);; Cellular Component: extracellular region (GO:0005576);; Cellular Component: cytosol (GO:0005829);; Biological Process: iron ion transport (GO:0006826);; Biological Process: response to oxidative stress (GO:0006979);; Cellular Component: plant-type cell wall (GO:0009505);; Biological Process: …	K00430|0|zma:100191304|hypothetical protein; K00430 peroxidase [EC:1.11.1.7] (A)	Phenylalanine metabolism (ko00360);; Phenylpropanoid biosynthesis (ko00940)	--	--	Peroxidase	Peroxidase 73 (Precursor) GN=K8K14.13 OS=Arabidopsis thaliana (Mouse-ear cress) PE=1 SV=1	G	Carbohydrate transport and metabolism	uncharacterized protein LOC100191304 precursor [Zea mays]
AC211276.4_FG008	0.00014008	-1.34499	BZ	--	--	Molecular Function: acetylglucosaminyltransferase activity (GO:0008375);; Cellular Component: membrane (GO:0016020);; Cellular Component: cytoplasmic membrane-bounded vesicle (GO:0016023);; Biological Process: cellular component organization (GO:0016043);; Molecular Function: kinase activity (GO:0016301);; Cellular Component: intracellular membrane-bounded organelle (GO:0043231);; Biological Proc…	--	--	--	--	Core-2/I-Branching enzyme	Proline-rich receptor-like protein kinase PERK8 GN=PERK8 OS=Arabidopsis thaliana (Mouse-ear cress) PE=1 SV=1	S	Function unknown	hypothetical protein ZEAMMB73_225584 [Zea mays]
AC211401.4_FG003	0.000224763	1.49776	MZ	--	--	Cellular Component: mitochondrion (GO:0005739);;	--	--	--	--	--	B3 domain-containing protein Os02g0598200 GN=OJ1212_D02.14 OS=Oryza sativa subsp. japonica (Rice) PE=2 SV=1	S	Function unknown	uncharacterized protein LOC100193318 [Zea mays]
AC211652.4_FG001	8.57e-13	-4.76898	BZ	[TK]	Signal transduction mechanisms;; Transcription	Cellular Component: cytoplasmic membrane-bounded vesicle (GO:0016023);;	--	--	--	--	--	CASP-like protein 14 OS=Zea mays (Maize) PE=2 SV=1	R	General function prediction only	hypothetical protein ZEAMMB73_609095 [Zea mays]
AC211652.4_FG003	7.39e-15	-6.35098	BZ	[G]	Carbohydrate transport and metabolism	Molecular Function: chitinase activity (GO:0004568);; Biological Process: carbohydrate metabolic process (GO:0005975);; Biological Process: chitin catabolic process (GO:0006032);; Cellular Component: cytoplasmic membrane-bounded vesicle (GO:0016023);;	K01183|0|zma:100191620|hypothetical protein; K01183 chitinase [EC:3.2.1.14] (A)	Amino sugar and nucleotide sugar metabolism (ko00520)	[G]	Carbohydrate transport and metabolism	Glycosyl hydrolases family 18	Protein IQ-DOMAIN 14 GN=IQD14 OS=Arabidopsis thaliana (Mouse-ear cress) PE=1 SV=1	G	Carbohydrate transport and metabolism	hypothetical protein precursor [Zea mays]
AC212068.4_FG005	1.17e-05	1.34768	MZ	--	--	Molecular Function: carboxylic ester hydrolase activity (GO:0004091);; Molecular Function: cholinesterase activity (GO:0004104);; Molecular Function: alpha-L-fucosidase activity (GO:0004560);; Biological Process: lipid metabolic process (GO:0006629);; Cellular Component: plant-type cell wall (GO:0009505);; Cellular Component: plasmodesma (GO:0009506);; Cellular Component: chloroplast stroma (GO:0…	--	--	--	--	GDSL-like Lipase/Acylhydrolase	GDSL esterase/lipase At1g54790 (Precursor) GN=At1g54790 OS=Arabidopsis thaliana (Mouse-ear cress) PE=2 SV=1	R	General function prediction only	hypothetical protein ZEAMMB73_209815 [Zea mays]
AC212351.4_FG001	1.22e-05	2.63714	MZ	--	--	--	--	--	--	--	--	--	--	--	hypothetical protein ZEAMMB73_088199 [Zea mays]
AC212565.3_FG001	2.47e-13	-2.44898	BZ	[B]	Chromatin structure and dynamics	Cellular Component: nucleosome (GO:0000786);; Molecular Function: DNA binding (GO:0003677);; Molecular Function: phosphoglycerate mutase activity (GO:0004619);; Cellular Component: nucleolus (GO:0005730);; Cellular Component: mitochondrion (GO:0005739);; Cellular Component: vacuolar membrane (GO:0005774);; Cellular Component: Golgi apparatus (GO:0005794);; Cellular Component: cytosol (GO:0005829)…	K14838|2.31953e-51|zma:100282268|pco082380(357); LOC100282268; K11254 histone H4 (A)	--	[B]	Chromatin structure and dynamics	Core histone H2A/H2B/H3/H4	Histone H4 OS=Glycine max (Soybean) PE=3 SV=1	S	Function unknown	hypothetical protein ZEAMMB73_313798 [Zea mays]
AC212570.3_FG006	4.72e-06	-1.76901	BZ	[R]	General function prediction only	Molecular Function: nucleotide binding (GO:0000166);; Biological Process: karyogamy (GO:0000741);; Molecular Function: nucleic acid binding (GO:0003676);; Cellular Component: nucleolus (GO:0005730);; Biological Process: rRNA processing (GO:0006364);; Cellular Component: plastid (GO:0009536);; Biological Process: embryo sac egg cell differentiation (GO:0009560);; Biological Process: post-embryonic…	K14549|0|zma:100284315|small nucleolar ribonucleoprotein complex subunit; K14549 U3 small nucleolar RNA-associated protein 15 (A)	Ribosome biogenesis in eukaryotes (ko03008)	[S]	Function unknown	UTP15 C terminal;; WD domain, G-beta repeat	Vegetative cell wall protein gp1 (Precursor) GN=GP1 OS=Chlamydomonas reinhardtii (Chlamydomonas smithii) PE=2 SV=1	R	General function prediction only	small nucleolar ribonucleoprotein complex subunit [Zea mays]
AC212835.3_FG002	6.19e-20	4.80784	MZ	--	--	Molecular Function: copper ion binding (GO:0005507);; Cellular Component: extracellular region (GO:0005576);; Cellular Component: mitochondrion (GO:0005739);; Cellular Component: plasma membrane (GO:0005886);; Molecular Function: electron carrier activity (GO:0009055);; Cellular Component: cytoplasmic membrane-bounded vesicle (GO:0016023);; Biological Process: electron transport chain (GO:0022900…	--	--	--	--	Plastocyanin-like domain	Blue copper protein (Precursor) OS=Pisum sativum (Garden pea) PE=2 SV=1	R	General function prediction only	TPA: hypothetical protein ZEAMMB73_027469 [Zea mays]
AC213099.3_FG002	0.000884839	-1.48425	BZ	[S]	Function unknown	Cellular Component: nucleus (GO:0005634);; Molecular Function: oxidoreductase activity (GO:0016491);; Molecular Function: transition metal ion binding (GO:0046914);; Biological Process: oxidation-reduction process (GO:0055114);;	--	--	--	--	Protein of unknown function (DUF455)	--	S	Function unknown	TPA: hypothetical protein ZEAMMB73_723426 [Zea mays]
AC213455.3_FG008	8.08e-06	-2.80183	BZ	[M]	Cell wall/membrane/envelope biogenesis	Molecular Function: metalloendopeptidase activity (GO:0004222);; Molecular Function: protein serine/threonine kinase activity (GO:0004674);; Cellular Component: mitochondrion (GO:0005739);; Cellular Component: plasma membrane (GO:0005886);; Biological Process: proteolysis (GO:0006508);; Biological Process: signal transduction (GO:0007165);; Biological Process: multicellular organismal development…	--	--	--	--	Peptidase family M50	Leucine-rich repeat extensin-like protein 5 (Precursor) GN=LRX5 OS=Arabidopsis thaliana (Mouse-ear cress) PE=2 SV=2	M	Cell wall/membrane/envelope biogenesis	TPA: hypothetical protein ZEAMMB73_723335 [Zea mays]
AC213463.3_FG007	1.96e-07	1.62293	MZ	--	--	Molecular Function: protein binding (GO:0005515);; Cellular Component: vacuole (GO:0005773);; Biological Process: defense response (GO:0006952);; Biological Process: response to fungus (GO:0009620);; Cellular Component: membrane (GO:0016020);; Cellular Component: cytoplasmic membrane-bounded vesicle (GO:0016023);; Biological Process: cellular component organization (GO:0016043);; Biological Proce…	--	--	--	--	Protein of unknown function, DUF538	Proline-rich receptor-like protein kinase PERK1 GN=PERK1 OS=Arabidopsis thaliana (Mouse-ear cress) PE=1 SV=1	R	General function prediction only	unknown [Zea mays]
AC213600.3_FG002	0.000236002	-1.20353	BZ	--	--	Biological Process: RNA splicing, via endonucleolytic cleavage and ligation (GO:0000394);; Molecular Function: calmodulin binding (GO:0005516);; Cellular Component: endoplasmic reticulum (GO:0005783);; Biological Process: N-glycan processing (GO:0006491);; Biological Process: methionine biosynthetic process (GO:0009086);; Cellular Component: cytoplasmic membrane-bounded vesicle (GO:0016023);; Mol…	K08288|0|zma:100279534|hypothetical protein; K08288 protein kinase C substrate 80K-H (A)	Protein processing in endoplasmic reticulum (ko04141)	[T]	Signal transduction mechanisms	Glucosidase II beta subunit-like;; Glucosidase II beta subunit-like protein;; Glucosidase II beta subunit-like protein	Protein ycf2 (Fragment) GN=ycf2 OS=Oenothera picensis (Evening primrose) PE=3 SV=1	T	Signal transduction mechanisms	uncharacterized protein LOC100279534 precursor [Zea mays]
AC213621.5_FG002	7.06e-05	-2.19534	BZ	--	--	Cellular Component: intracellular membrane-bounded organelle (GO:0043231);; Cellular Component: cytoplasmic part (GO:0044444);;	--	--	--	--	GDP-fucose protein O-fucosyltransferase	Uncharacterized protein At1g04910 GN=At1g04910 OS=Arabidopsis thaliana (Mouse-ear cress) PE=1 SV=1	R	General function prediction only	hypothetical protein ZEAMMB73_416738, partial [Zea mays]
AC213884.3_FG002	1.88e-05	3.2101	MZ	[KAD]	Transcription;; RNA processing and modification;; Cell cycle control, cell division, chromosome partitioning	Biological Process: cytokinesis by cell plate formation (GO:0000911);; Biological Process: cell fate specification (GO:0001708);; Molecular Function: DNA binding (GO:0003677);; Molecular Function: sequence-specific DNA binding transcription factor activity (GO:0003700);; Molecular Function: transcription coactivator activity (GO:0003713);; Molecular Function: protein binding (GO:0005515);; Cellul…	--	--	[K]	Transcription	Myb-like DNA-binding domain;; Myb-like DNA-binding domain	Transcription factor MYB44 GN=K8K14.2 OS=Arabidopsis thaliana (Mouse-ear cress) PE=2 SV=1	K	Transcription	putative MYB DNA-binding domain superfamily protein [Zea mays]
AC214146.3_FG007	4.11e-07	5.46635	MZ	--	--	--	--	--	--	--	--	--	--	--	TPA: hypothetical protein ZEAMMB73_575103 [Zea mays]
AC214602.3_FG012	2.09e-31	-5.06432	BZ	[S]	Function unknown	Molecular Function: binding (GO:0005488);; Biological Process: defense response (GO:0006952);; Biological Process: signal transduction (GO:0007165);; Biological Process: response to hormone (GO:0009725);; Biological Process: tissue development (GO:0009888);; Biological Process: primary metabolic process (GO:0044238);; Biological Process: cellular macromolecule metabolic process (GO:0044260);; Cel…	--	--	--	--	Leucine Rich repeats (2 copies);; Leucine rich repeat;; Leucine Rich Repeat;; Leucine rich repeat	Putative disease resistance protein RGA3 GN=RGA3 OS=Solanum bulbocastanum (Wild potato) PE=2 SV=2	R	General function prediction only	TPA: hypothetical protein ZEAMMB73_073524 [Zea mays]
AC214817.3_FG004	6.57e-07	-1.79146	BZ	[RTKL]	General function prediction only;; Signal transduction mechanisms;; Transcription;; Replication, recombination and repair	Biological Process: polysaccharide catabolic process (GO:0000272);; Molecular Function: protein kinase activity (GO:0004672);; Molecular Function: protein serine/threonine kinase activity (GO:0004674);; Molecular Function: ATP binding (GO:0005524);; Cellular Component: extracellular region (GO:0005576);; Cellular Component: mitochondrion (GO:0005739);; Cellular Component: vacuolar membrane (GO:00…	--	--	--	--	Protein kinase domain;; Protein tyrosine kinase;; Leucine Rich repeats (2 copies);; Leucine rich repeat;; Leucine Rich Repeat;; Leucine rich repeat N-terminal domain;; Leucine Rich repeat;; Leucine rich repeat	Probable inactive receptor kinase At5g58300 (Precursor) GN=At5g58300 OS=Arabidopsis thaliana (Mouse-ear cress) PE=1 SV=1	T	Signal transduction mechanisms	putative leucine-rich repeat receptor-like protein kinase family protein [Zea mays]
AC215201.3_FG005	0.0038185	-1.01722	BZ	[O]	Posttranslational modification, protein turnover, chaperones	Molecular Function: ATP binding (GO:0005524);; Cellular Component: nucleolus (GO:0005730);; Cellular Component: mitochondrion (GO:0005739);; Cellular Component: Golgi apparatus (GO:0005794);; Biological Process: pyrimidine ribonucleotide biosynthetic process (GO:0009220);; Biological Process: response to heat (GO:0009408);; Cellular Component: chloroplast stroma (GO:0009570);; Cellular Component:…	--	--	[O]	Posttranslational modification, protein turnover, chaperones	TCP-1/cpn60 chaperonin family	RuBisCO large subunit-binding protein subunit alpha, chloroplastic (Precursor; Fragment) OS=Triticum aestivum (Wheat) PE=1 SV=1	T	Signal transduction mechanisms	chloroplast protein synthesis2 [Zea mays]
AC216067.3_FG002	0.00042759	-1.27551	BZ	[C]	Energy production and conversion	Cellular Component: vacuolar proton-transporting V-type ATPase, V0 domain (GO:0000220);; Cellular Component: vacuolar membrane (GO:0005774);; Cellular Component: plasma membrane (GO:0005886);; Molecular Function: hydrogen-exporting ATPase activity, phosphorylative mechanism (GO:0008553);; Cellular Component: chloroplast (GO:0009507);; Molecular Function: hydrogen ion transmembrane transporter act…	K02155|5.45635e-76|osa:4351612|Os12g0168900; K02155 V-type H+-transporting ATPase 16kDa proteolipid subunit (A)	Oxidative phosphorylation (ko00190);; Phagosome (ko04145)	[C]	Energy production and conversion	ATP synthase subunit C	V-type proton ATPase 16 kDa proteolipid subunit GN=OsJ_031784 OS=Oryza sativa subsp. japonica (Rice) PE=2 SV=1	C	Energy production and conversion	V-type proton ATPase 16 kDa proteolipid subunit [Triticum urartu]
AC216247.3_FG001	0.000222976	-3.94349	BZ	--	--	Molecular Function: sequence-specific DNA binding transcription factor activity (GO:0003700);; Cellular Component: nucleus (GO:0005634);; Biological Process: regulation of transcription, DNA-templated (GO:0006355);; Biological Process: signal transduction (GO:0007165);; Biological Process: asymmetric cell division (GO:0008356);; Biological Process: response to heat (GO:0009408);; Biological Proce…	K09419|4.8936e-156|zma:103635307|heat stress transcription factor B-4d-like; K09419 heat shock transcription factor, other eukaryote (A)	--	[K]	Transcription	HSF-type DNA-binding	Heat stress transcription factor B-4d OS=Oryza sativa subsp. japonica (Rice) PE=2 SV=1	K	Transcription	TPA: hypothetical protein ZEAMMB73_255145, partial [Zea mays]
AC216247.3_FG005	1.58e-08	1.73277	MZ	[O]	Posttranslational modification, protein turnover, chaperones	Biological Process: microtubule cytoskeleton organization (GO:0000226);; Biological Process: protein peptidyl-prolyl isomerization (GO:0000413);; Biological Process: cytokinesis by cell plate formation (GO:0000911);; Molecular Function: peptidyl-prolyl cis-trans isomerase activity (GO:0003755);; Molecular Function: protein binding (GO:0005515);; Molecular Function: FK506 binding (GO:0005528);; Ce…	--	--	[O]	Posttranslational modification, protein turnover, chaperones	FKBP-type peptidyl-prolyl cis-trans isomerase	Peptidyl-prolyl cis-trans isomerase PASTICCINO1 GN=F5K20.310 OS=Arabidopsis thaliana (Mouse-ear cress) PE=1 SV=2	K	Transcription	TPA: hypothetical protein ZEAMMB73_223942 [Zea mays]
AC216264.3_FG001	0.00829084	-2.81034	BZ	--	--	Molecular Function: peptidase activity (GO:0008233);; Cellular Component: plant-type cell wall (GO:0009505);; Molecular Function: sinapoyltransferase activity (GO:0016752);; Molecular Function: hydrolase activity (GO:0016787);; Biological Process: secondary metabolic process (GO:0019748);;	K16296|0|zma:103626303|serine carboxypeptidase-like 18; K16296 serine carboxypeptidase-like clade I [EC:3.4.16.-] (A)	--	[OE]	Posttranslational modification, protein turnover, chaperones;; Amino acid transport and metabolism	Serine carboxypeptidase	Serine carboxypeptidase-like 18 (Precursor) GN=SCPL18 OS=Arabidopsis thaliana (Mouse-ear cress) PE=2 SV=2	E	Amino acid transport and metabolism	hypothetical protein ZEAMMB73_415108 [Zea mays]
AC216731.3_FG002	0.00147414	-4.65056	BZ	[P]	Inorganic ion transport and metabolism	Biological Process: cation transport (GO:0006812);; Molecular Function: solute:proton antiporter activity (GO:0015299);; Biological Process: monovalent inorganic cation transport (GO:0015672);; Cellular Component: integral component of membrane (GO:0016021);; Biological Process: metal ion transport (GO:0030001);; Biological Process: multicellular organismal process (GO:0032501);; Cellular Compone…	--	--	[P]	Inorganic ion transport and metabolism	Sodium/hydrogen exchanger family	Cation/H(+) antiporter 1 GN=F3O9.18 OS=Arabidopsis thaliana (Mouse-ear cress) PE=2 SV=1	K	Transcription	hypothetical protein ZEAMMB73_667874 [Zea mays]
AC216793.3_FG008	0.000124095	Inf	MZ	--	--	Molecular Function: purine nucleobase transmembrane transporter activity (GO:0005345);; Cellular Component: mitochondrion (GO:0005739);; Biological Process: purine nucleobase transport (GO:0006863);; Biological Process: cytokinin transport (GO:0010184);; Molecular Function: purine nucleoside transmembrane transporter activity (GO:0015211);; Biological Process: nucleobase-containing compound trans…	--	--	--	--	Triose-phosphate Transporter family;; EamA-like transporter family	Probable purine permease 4 GN=PUP4 OS=Arabidopsis thaliana (Mouse-ear cress) PE=2 SV=1	G	Carbohydrate transport and metabolism	hypothetical protein ZEAMMB73_686451 [Zea mays]
AC216886.3_FG002	1.64e-23	-5.79046	BZ	--	--	Cellular Component: cytoplasmic membrane-bounded vesicle (GO:0016023);;	--	--	--	--	GDSL/SGNH-like Acyl-Esterase family found in Pmr5 and Cas1p;; PMR5 N terminal Domain	Formin-like protein 5 GN=P0453E05.107 OS=Oryza sativa subsp. japonica (Rice) PE=2 SV=2	S	Function unknown	hypothetical protein ZEAMMB73_999343 [Zea mays]
AC217050.4_FG001	4.07e-05	1.39463	MZ	[DZ]	Cell cycle control, cell division, chromosome partitioning;; Cytoskeleton	Molecular Function: binding (GO:0005488);; Cellular Component: intracellular part (GO:0044424);; Biological Process: response to stimulus (GO:0050896);;	--	--	[S]	Function unknown	Regulator of chromosome condensation (RCC1) repeat;; Regulator of chromosome condensation (RCC1) repeat	Ultraviolet-B receptor UVR8 GN=UVR8 OS=Arabidopsis thaliana (Mouse-ear cress) PE=1 SV=1	O	Posttranslational modification, protein turnover, chaperones	TPA: putative regulator of chromosome condensation (RCC1) family protein [Zea mays]
AC217264.3_FG005	9.52e-09	5.18387	MZ	[KAD]	Transcription;; RNA processing and modification;; Cell cycle control, cell division, chromosome partitioning	Biological Process: cell fate specification (GO:0001708);; Molecular Function: DNA binding (GO:0003677);; Molecular Function: chromatin binding (GO:0003682);; Molecular Function: sequence-specific DNA binding transcription factor activity (GO:0003700);; Molecular Function: protein binding (GO:0005515);; Cellular Component: nucleus (GO:0005634);; Cellular Component: mitochondrion (GO:0005739);; Bi…	K09422|0|zma:103643621|protein rough sheath 2-like; K09422 myb proto-oncogene protein, plant (A)	--	[K]	Transcription	Myb-like DNA-binding domain;; Myb-like DNA-binding domain	Transcription factor GAMYB OS=Oryza sativa subsp. japonica (Rice) PE=2 SV=1	S	Function unknown	TPA: putative MYB DNA-binding domain superfamily protein [Zea mays]
AC217293.3_FG007	4.98e-08	8.28922	MZ	[RTKL]	General function prediction only;; Signal transduction mechanisms;; Transcription;; Replication, recombination and repair	Molecular Function: catalytic activity (GO:0003824);; Molecular Function: protein kinase activity (GO:0004672);; Molecular Function: calcium ion binding (GO:0005509);; Molecular Function: ATP binding (GO:0005524);; Biological Process: protein phosphorylation (GO:0006468);; Biological Process: phosphate-containing compound metabolic process (GO:0006796);; Biological Process: biosynthetic process (…	K04730|0|zma:100304375|srk1; S-receptor kinase1; K04730 interleukin-1 receptor-associated kinase 1 [EC:2.7.11.1] (A)	--	--	--	Protein tyrosine kinase;; Protein kinase domain;; Wall-associated receptor kinase galacturonan-binding;; Calcium-binding EGF domain;; EGF-like domain	Wall-associated receptor kinase 2 (Precursor) GN=WAK2 OS=Arabidopsis thaliana (Mouse-ear cress) PE=1 SV=1	T	Signal transduction mechanisms	S-receptor kinase1 precursor [Zea mays]
AC217300.3_FG005	0.00210313	1.44349	MZ	[J]	Translation, ribosomal structure and biogenesis	Molecular Function: structural constituent of ribosome (GO:0003735);; Biological Process: DNA-templated transcription, elongation (GO:0006354);; Biological Process: rRNA processing (GO:0006364);; Biological Process: translation (GO:0006412);; Cellular Component: chloroplast stroma (GO:0009570);; Biological Process: chloroplast relocation (GO:0009902);; Cellular Component: chloroplast envelope (GO…	K02864|4.23998e-145|zma:100274533|hypothetical protein; K02864 large subunit ribosomal protein L10 (A)	Ribosome (ko03010)	--	--	Ribosomal protein L10	50S ribosomal protein L10, chloroplastic (Precursor) GN=RPL10 OS=Nicotiana tabacum (Common tobacco) PE=2 SV=1	T	Signal transduction mechanisms	uncharacterized protein LOC100274533 [Zea mays]
AC217358.3_FG005	0.00285951	-1.00529	BZ	[O]	Posttranslational modification, protein turnover, chaperones	Biological Process: karyogamy (GO:0000741);; Biological Process: RNA methylation (GO:0001510);; Cellular Component: cell wall (GO:0005618);; Cellular Component: nucleolus (GO:0005730);; Cellular Component: mitochondrial respiratory chain complex I (GO:0005747);; Cellular Component: vacuole (GO:0005773);; Cellular Component: vacuolar membrane (GO:0005774);; Cellular Component: Golgi apparatus (GO:…	K17081|1.28671e-180|zma:541818|phb4; prohibitin4; K17081 prohibitin 2 (A)	--	[O]	Posttranslational modification, protein turnover, chaperones	SPFH domain / Band 7 family	Prohibitin-1, mitochondrial GN=PHB1 OS=Arabidopsis thaliana (Mouse-ear cress) PE=1 SV=1	S	Function unknown	unknown [Zea mays]
AC217358.3_FG008	3.72e-09	3.84695	MZ	[R]	General function prediction only	Biological Process: cytokinesis (GO:0000910);; Molecular Function: DNA binding (GO:0003677);; Molecular Function: GTP binding (GO:0005525);; Cellular Component: endosome (GO:0005768);; Cellular Component: vacuolar membrane (GO:0005774);; Cellular Component: Golgi apparatus (GO:0005794);; Cellular Component: trans-Golgi network (GO:0005802);; Cellular Component: cytosol (GO:0005829);; Cellular Com…	K07904|4.1544e-146|zma:103644310|ras-related protein Rab11C-like; K07904 Ras-related protein Rab-11A (A)	Endocytosis (ko04144)	[U]	Intracellular trafficking, secretion, and vesicular transport	Ras family;; Miro-like protein;; ADP-ribosylation factor family;; 50S ribosome-binding GTPase;; Elongation factor Tu GTP binding domain;; Gtr1/RagA G protein conserved region	Ras-related protein Rab11C GN=RAB11C OS=Lotus japonicus (Lotus corniculatus var. japonicus) PE=2 SV=1	S	Function unknown	TPA: hypothetical protein ZEAMMB73_173009 [Zea mays]
AC217358.3_FG009	1.27e-13	4.28559	MZ	[R]	General function prediction only	Biological Process: cytokinesis (GO:0000910);; Molecular Function: DNA binding (GO:0003677);; Molecular Function: GTP binding (GO:0005525);; Cellular Component: endosome (GO:0005768);; Cellular Component: vacuolar membrane (GO:0005774);; Cellular Component: Golgi apparatus (GO:0005794);; Cellular Component: cytosol (GO:0005829);; Cellular Component: plasma membrane (GO:0005886);; Biological Proce…	K07904|3.50084e-148|zma:103644311|ras-related protein Rab11C-like; K07904 Ras-related protein Rab-11A (A)	Endocytosis (ko04144)	[U]	Intracellular trafficking, secretion, and vesicular transport	Ras family;; Miro-like protein;; ADP-ribosylation factor family;; 50S ribosome-binding GTPase;; Elongation factor Tu GTP binding domain;; Gtr1/RagA G protein conserved region	Ras-related protein Rab11C GN=RAB11C OS=Lotus japonicus (Lotus corniculatus var. japonicus) PE=2 SV=1	S	Function unknown	TPA: hypothetical protein ZEAMMB73_441203 [Zea mays]
AC217401.3_FG002	1.08e-15	-2.75962	BZ	[G]	Carbohydrate transport and metabolism	Molecular Function: glucan exo-1,3-beta-glucosidase activity (GO:0004338);; Molecular Function: beta-galactosidase activity (GO:0004565);; Molecular Function: beta-mannosidase activity (GO:0004567);; Cellular Component: extracellular region (GO:0005576);; Cellular Component: mitochondrion (GO:0005739);; Biological Process: carbohydrate metabolic process (GO:0005975);; Molecular Function: zinc ion…	K05350|0|zma:100284659|pco134646; LOC100284659; K05350 beta-glucosidase [EC:3.2.1.21] (A)	Cyanoamino acid metabolism (ko00460);; Starch and sucrose metabolism (ko00500);; Phenylpropanoid biosynthesis (ko00940)	[G]	Carbohydrate transport and metabolism	Glycosyl hydrolase family 1	Beta-glucosidase 8 (Precursor) OS=Oryza sativa subsp. japonica (Rice) PE=1 SV=1	G	Carbohydrate transport and metabolism	LOC100284659 precursor [Zea mays]
AC217401.3_FG003	0.000132917	1.17804	MZ	[RTKL]	General function prediction only;; Signal transduction mechanisms;; Transcription;; Replication, recombination and repair	Biological Process: polysaccharide biosynthetic process (GO:0000271);; Molecular Function: protein serine/threonine kinase activity (GO:0004674);; Molecular Function: ATP binding (GO:0005524);; Cellular Component: mitochondrion (GO:0005739);; Cellular Component: plasma membrane (GO:0005886);; Biological Process: protein phosphorylation (GO:0006468);; Biological Process: protein targeting to membr…	--	--	--	--	Protein kinase domain;; Protein tyrosine kinase;; Leucine rich repeat;; Leucine Rich repeats (2 copies);; Leucine rich repeat N-terminal domain;; Leucine Rich Repeat	Probable LRR receptor-like serine/threonine-protein kinase At5g10290 (Precursor) GN=At5g10290 OS=Arabidopsis thaliana (Mouse-ear cress) PE=1 SV=1	G	Carbohydrate transport and metabolism	TPA: putative leucine-rich repeat receptor-like protein kinase family protein [Zea mays]
AC217887.3_FG004	5.2e-05	-2.29953	BZ	--	--	Molecular Function: hydrolase activity, hydrolyzing O-glycosyl compounds (GO:0004553);; Cellular Component: vacuole (GO:0005773);; Cellular Component: plasma membrane (GO:0005886);; Biological Process: carbohydrate metabolic process (GO:0005975);; Cellular Component: plant-type cell wall (GO:0009505);; Cellular Component: plasmodesma (GO:0009506);; Cellular Component: cytoplasmic membrane-bounded…	--	--	--	--	Glycosyl hydrolases family 17;; X8 domain	Glucan endo-1,3-beta-glucosidase 5 (Precursor) GN=At4g31140 OS=Arabidopsis thaliana (Mouse-ear cress) PE=1 SV=1	T	Signal transduction mechanisms	glucan endo-1,3-beta-glucosidase 5 precursor [Zea mays]
AC217975.3_FG001	2.74e-18	4.33379	MZ	[T]	Signal transduction mechanisms	Molecular Function: phosphorelay sensor kinase activity (GO:0000155);; Molecular Function: pyruvate dehydrogenase (acetyl-transferring) kinase activity (GO:0004740);; Molecular Function: ATP binding (GO:0005524);; Cellular Component: mitochondrion (GO:0005739);; Biological Process: signal transduction (GO:0007165);; Molecular Function: histidine phosphotransfer kinase activity (GO:0009927);; Biol…	K00898|0|zma:542603|pdlk2, PDK2; pyruvate dehydrogenase (lipoamide) kinase2; K00898 pyruvate dehydrogenase kinase 2/3/4 [EC:2.7.11.2] (A)	--	[T]	Signal transduction mechanisms	Mitochondrial branched-chain alpha-ketoacid dehydrogenase kinase;; Histidine kinase-, DNA gyrase B-, and HSP90-like ATPase;; Histidine kinase-, DNA gyrase B-, and HSP90-like ATPase	[Pyruvate dehydrogenase (acetyl-transferring)] kinase, mitochondrial OS=Arabidopsis thaliana (Mouse-ear cress) PE=1 SV=1	T	Signal transduction mechanisms	unknown [Zea mays]
AC217977.3_FG001	2.05e-07	3.30582	MZ	--	--	Cellular Component: cytoplasmic membrane-bounded vesicle (GO:0016023);; Cellular Component: intrinsic component of membrane (GO:0031224);;	--	--	[T]	Signal transduction mechanisms	Protein of unknown function (DUF568)	Auxin-induced in root cultures protein 12 (Precursor) GN=AIR12 OS=Arabidopsis thaliana (Mouse-ear cress) PE=1 SV=3	T	Signal transduction mechanisms	TPA: hypothetical protein ZEAMMB73_594228 [Zea mays]
AC218972.3_FG002	0.000141555	3.33633	MZ	--	--	--	--	--	--	--	Protein of unknown function (DUF3133)	Uncharacterized protein At5g05190 GN=Y-1 OS=Arabidopsis thaliana (Mouse-ear cress) PE=1 SV=1	S	Function unknown	uncharacterized protein LOC100384715 [Zea mays]
AC218972.3_FG004	1.71e-06	-2.18364	BZ	[RTKL]	General function prediction only;; Signal transduction mechanisms;; Transcription;; Replication, recombination and repair	Biological Process: polysaccharide catabolic process (GO:0000272);; Biological Process: respiratory burst involved in defense response (GO:0002679);; Molecular Function: protein kinase activity (GO:0004672);; Molecular Function: protein serine/threonine kinase activity (GO:0004674);; Molecular Function: ATP binding (GO:0005524);; Cellular Component: extracellular region (GO:0005576);; Cellular Co…	--	--	--	--	Protein tyrosine kinase;; Protein kinase domain;; Leucine Rich repeats (2 copies);; Leucine rich repeat;; Leucine Rich Repeat;; Leucine rich repeat N-terminal domain;; Leucine Rich repeat	Probable inactive receptor kinase At5g58300 (Precursor) GN=At5g58300 OS=Arabidopsis thaliana (Mouse-ear cress) PE=1 SV=1	S	Function unknown	uncharacterized protein LOC100191484 precursor [Zea mays]
AC218998.2_FG011	0.00195984	Inf	MZ	--	--	Molecular Function: magnesium ion binding (GO:0000287);; Biological Process: defense response (GO:0006952);; Cellular Component: chloroplast (GO:0009507);; Cellular Component: plastid (GO:0009536);; Biological Process: gibberellin metabolic process (GO:0009685);; Biological Process: gibberellin biosynthetic process (GO:0009686);; Molecular Function: ent-copalyl diphosphate synthase activity (GO:0…	K04120|0|zma:103655056|ent-copalyl diphosphate synthase 2-like; K04120 ent-copalyl diphosphate synthase [EC:5.5.1.13] (A)	Diterpenoid biosynthesis (ko00904)	--	--	Terpene synthase, N-terminal domain;; Terpene synthase family, metal binding domain;; Prenyltransferase-like	Ent-copalyl diphosphate synthase 2 GN=CPS2 OS=Oryza sativa subsp. indica (Rice) PE=2 SV=1	Q	Secondary metabolites biosynthesis, transport and catabolism	hypothetical protein ZEAMMB73_968516 [Zea mays]
AC219006.2_FG006	0.00251836	1.66446	MZ	--	--	Molecular Function: GDP-fucose transmembrane transporter activity (GO:0005457);; Molecular Function: UDP-galactose transmembrane transporter activity (GO:0005459);; Molecular Function: UDP-glucose transmembrane transporter activity (GO:0005460);; Cellular Component: endoplasmic reticulum (GO:0005783);; Cellular Component: Golgi apparatus (GO:0005794);; Cellular Component: plasma membrane (GO:0005…	--	--	[GE]	Carbohydrate transport and metabolism;; Amino acid transport and metabolism	Triose-phosphate Transporter family;; UAA transporter family;; EamA-like transporter family	Probable sugar phosphate/phosphate translocator At3g11320 GN=At3g11320 OS=Arabidopsis thaliana (Mouse-ear cress) PE=2 SV=1	L	Replication, recombination and repair	LOC100286283 [Zea mays]
AC220970.4_FG002	2.07e-08	4.06345	MZ	--	--	Cellular Component: mitochondrion (GO:0005739);; Biological Process: plant-type cell wall biogenesis (GO:0009832);; Biological Process: xylem development (GO:0010089);; Biological Process: glucuronoxylan metabolic process (GO:0010413);; Biological Process: xylan biosynthetic process (GO:0045492);;	--	--	--	--	Protein of unknown function, DUF547;; Leucine-zipper of ternary complex factor MIP1	--	S	Function unknown	hypothetical protein ZEAMMB73_948779 [Zea mays]
AC220972.3_FG001	6.95e-09	1.87568	MZ	--	--	Biological Process: immune system process (GO:0002376);; Molecular Function: binding (GO:0005488);; Cellular Component: cytosol (GO:0005829);; Cellular Component: ribosome (GO:0005840);; Biological Process: amino acid transport (GO:0006865);; Biological Process: defense response (GO:0006952);; Molecular Function: zinc ion binding (GO:0008270);; Cellular Component: plastid (GO:0009536);; Biologica…	--	--	[O]	Posttranslational modification, protein turnover, chaperones	Ring finger domain;; RING-H2 zinc finger;; Zinc finger, C3HC4 type (RING finger);; Zinc finger, C3HC4 type (RING finger);; Zinc finger, C3HC4 type (RING finger)	E3 ubiquitin-protein ligase ATL41 GN=ATL41 OS=Arabidopsis thaliana (Mouse-ear cress) PE=1 SV=1	O	Posttranslational modification, protein turnover, chaperones	unknown [Zea mays]
AC225147.4_FG002	2.4e-06	-1.55211	BZ	[J]	Translation, ribosomal structure and biogenesis	Molecular Function: structural constituent of ribosome (GO:0003735);; Cellular Component: nucleolus (GO:0005730);; Cellular Component: mitochondrion (GO:0005739);; Biological Process: translation (GO:0006412);; Cellular Component: plastid (GO:0009536);; Cellular Component: small ribosomal subunit (GO:0015935);; Cellular Component: cytosolic small ribosomal subunit (GO:0022627);;	K02973|1.03486e-98|zma:103625771|40S ribosomal protein S23-like; K02973 small subunit ribosomal protein S23e (A)	Ribosome (ko03010)	[J]	Translation, ribosomal structure and biogenesis	Ribosomal protein S12/S23	40S ribosomal protein S23 GN=RPS23 OS=Fragaria ananassa (Strawberry) PE=2 SV=1	J	Translation, ribosomal structure and biogenesis	40S ribosomal protein S23 [Zea mays]
AC225176.2_FG003	5.47e-16	4.28582	MZ	--	--	--	--	--	--	--	--	--	A	RNA processing and modification	hypothetical protein ZEAMMB73_170557 [Zea mays]
AC225176.2_FG006	7.13e-06	4.0443	MZ	[LKJ]	Replication, recombination and repair;; Transcription;; Translation, ribosomal structure and biogenesis	Molecular Function: nucleic acid binding (GO:0003676);; Molecular Function: ATP-dependent RNA helicase activity (GO:0004004);; Molecular Function: ATP binding (GO:0005524);; Cellular Component: mitochondrion (GO:0005739);; Biological Process: pyrimidine ribonucleotide biosynthetic process (GO:0009220);;	K17675|0|zma:100285160|ATP-dependent RNA helicase SUV3; K17675 ATP-dependent RNA helicase SUPV3L1/SUV3 [EC:3.6.4.13] (A)	--	[A]	RNA processing and modification	Mitochondrial degradasome RNA helicase subunit C terminal;; Helicase conserved C-terminal domain	--	A	RNA processing and modification	hypothetical protein ZEAMMB73_533569 [Zea mays]
AC225185.3_FG004	0.00456182	-1.90744	BZ	--	--	Cellular Component: plasma membrane (GO:0005886);; Biological Process: anatomical structure morphogenesis (GO:0009653);; Biological Process: chloroplast relocation (GO:0009902);; Cellular Component: intracellular membrane-bounded organelle (GO:0043231);; Cellular Component: cytoplasmic part (GO:0044444);; Biological Process: floral organ development (GO:0048437);; Biological Process: floral whorl…	--	--	--	--	Weak chloroplast movement under blue light	WEB family protein At5g55860 GN=At5g55860 OS=Arabidopsis thaliana (Mouse-ear cress) PE=2 SV=1	S	Function unknown	TPA: putative domain of unknown function (DUF827) family [Zea mays]
AC225193.3_FG003	9.3e-08	-1.84778	BZ	--	--	Molecular Function: DNA binding (GO:0003677);; Biological Process: organelle organization (GO:0006996);; Biological Process: multicellular organismal development (GO:0007275);; Cellular Component: intracellular organelle (GO:0043229);; Biological Process: single-organism developmental process (GO:0044767);; Biological Process: anatomical structure development (GO:0048856);; Cellular Component: ce…	--	--	--	--	Domain of unknown function (DUF296)	Putative DNA-binding protein ESCAROLA GN=ESC OS=Arabidopsis thaliana (Mouse-ear cress) PE=2 SV=1	O	Posttranslational modification, protein turnover, chaperones	hypothetical protein ZEAMMB73_819673 [Zea mays]
AC226227.2_FG005	0.00779251	1.44035	MZ	--	--	Cellular Component: membrane (GO:0016020);; Cellular Component: intracellular membrane-bounded organelle (GO:0043231);; Cellular Component: intracellular organelle part (GO:0044446);;	--	--	--	--	Plant protein of unknown function	UPF0481 protein At3g47200 GN=At3g47200 OS=Arabidopsis thaliana (Mouse-ear cress) PE=1 SV=1	R	General function prediction only	uncharacterized protein LOC100191886 [Zea mays]
AC226235.2_FG001	5.09e-49	5.46965	MZ	[MG]	Cell wall/membrane/envelope biogenesis;; Carbohydrate transport and metabolism	Cellular Component: cytoplasm (GO:0005737);; Cellular Component: mitochondrion (GO:0005739);; Cellular Component: plasma membrane (GO:0005886);; Biological Process: response to oxidative stress (GO:0006979);; Molecular Function: pinoresinol reductase activity (GO:0010283);; Molecular Function: lariciresinol reductase activity (GO:0010284);; Molecular Function: oxidoreductase activity (GO:0016491)…	--	--	--	--	NmrA-like family;; NADH(P)-binding;; NAD dependent epimerase/dehydratase family;; 3-beta hydroxysteroid dehydrogenase/isomerase family;; short chain dehydrogenase	Isoflavone reductase homolog IRL GN=IRL OS=Zea mays (Maize) PE=2 SV=1	R	General function prediction only	unknown [Zea mays]
AC226248.1_FG002	3.2e-12	2.07192	MZ	[RTKL]	General function prediction only;; Signal transduction mechanisms;; Transcription;; Replication, recombination and repair	Molecular Function: protein kinase activity (GO:0004672);; Molecular Function: protein serine/threonine kinase activity (GO:0004674);; Molecular Function: protein tyrosine kinase activity (GO:0004713);; Molecular Function: binding (GO:0005488);; Molecular Function: ATP binding (GO:0005524);; Cellular Component: plasma membrane (GO:0005886);; Biological Process: protein phosphorylation (GO:0006468…	--	--	[T]	Signal transduction mechanisms	Protein kinase domain;; Protein tyrosine kinase	Probable receptor-like protein kinase At1g11050 (Precursor) GN=At1g11050 OS=Arabidopsis thaliana (Mouse-ear cress) PE=2 SV=1	T	Signal transduction mechanisms	unknown [Zea mays]
AC230011.2_FG002	1.64e-13	2.33184	MZ	[S]	Function unknown	Molecular Function: binding (GO:0005488);; Biological Process: defense response (GO:0006952);; Molecular Function: ADP binding (GO:0043531);;	--	--	[T]	Signal transduction mechanisms	NB-ARC domain;; Leucine rich repeat;; Leucine Rich repeats (2 copies);; Leucine Rich Repeat	Putative disease resistance protein RGA3 GN=RGA3 OS=Solanum bulbocastanum (Wild potato) PE=2 SV=2	T	Signal transduction mechanisms	TPA: hypothetical protein ZEAMMB73_554536 [Zea mays]
AC230013.2_FG002	0.00101131	-2.83933	BZ	--	--	Molecular Function: peroxidase activity (GO:0004601);; Molecular Function: protein binding (GO:0005515);; Cellular Component: extracellular region (GO:0005576);; Cellular Component: vacuole (GO:0005773);; Cellular Component: cytosol (GO:0005829);; Biological Process: ion transport (GO:0006811);; Biological Process: response to oxidative stress (GO:0006979);; Cellular Component: plant-type cell wa…	K00430|0|zma:103651385|peroxidase 19; K00430 peroxidase [EC:1.11.1.7] (A)	Phenylalanine metabolism (ko00360);; Phenylpropanoid biosynthesis (ko00940)	--	--	Peroxidase	Peroxidase 19 (Precursor) GN=T14G11.18 OS=Arabidopsis thaliana (Mouse-ear cress) PE=2 SV=1	J	Translation, ribosomal structure and biogenesis	TPA: hypothetical protein ZEAMMB73_826631 [Zea mays]
AC230013.2_FG007	1.57e-06	-1.57398	BZ	[J]	Translation, ribosomal structure and biogenesis	Molecular Function: structural constituent of ribosome (GO:0003735);; Cellular Component: plasma membrane (GO:0005886);; Biological Process: translation (GO:0006412);; Cellular Component: plasmodesma (GO:0009506);; Cellular Component: cytosolic large ribosomal subunit (GO:0022625);; Biological Process: ribosome biogenesis (GO:0042254);;	K02882|2.053e-131|zma:100283101|pco155588b; LOC100283101; K02882 large subunit ribosomal protein L18Ae (A)	Ribosome (ko03010)	[J]	Translation, ribosomal structure and biogenesis	Ribosomal L18ae/LX protein domain	60S ribosomal protein L18a OS=Oryza sativa subsp. japonica (Rice) PE=2 SV=1	J	Translation, ribosomal structure and biogenesis	LOC100283101 [Zea mays]
AC231180.2_FG001	0.00030381	-1.38364	BZ	--	--	Biological Process: response to stress (GO:0006950);; Biological Process: circadian rhythm (GO:0007623);; Biological Process: red or far-red light signaling pathway (GO:0010017);; Biological Process: response to far red light (GO:0010218);; Biological Process: gene expression (GO:0010467);; Biological Process: RNA metabolic process (GO:0016070);; Molecular Function: oxidoreductase activity, actin…	--	--	--	--	MULE transposase domain;; SWIM zinc finger	Protein FAR1-RELATED SEQUENCE 1 GN=FRS1 OS=Arabidopsis thaliana (Mouse-ear cress) PE=1 SV=1	S	Function unknown	hypothetical protein ZEAMMB73_626241, partial [Zea mays]
AC231180.2_FG006	7.04e-26	-5.56693	BZ	[M]	Cell wall/membrane/envelope biogenesis	Molecular Function: polygalacturonase activity (GO:0004650);; Cellular Component: extracellular region (GO:0005576);; Biological Process: carbohydrate metabolic process (GO:0005975);; Cellular Component: membrane (GO:0016020);; Cellular Component: cytoplasmic membrane-bounded vesicle (GO:0016023);; Molecular Function: hydrolase activity (GO:0016787);; Biological Process: multicellular organismal …	--	--	--	--	Glycosyl hydrolases family 28;; Pectate lyase superfamily protein;; Right handed beta helix region	Probable polygalacturonase OS=Vitis vinifera (Grape) PE=1 SV=1	S	Function unknown	hypothetical protein ZEAMMB73_960645 [Zea mays]
AC231745.1_FG003	7.17e-11	2.06425	MZ	--	--	Cellular Component: cell wall (GO:0005618);; Cellular Component: vacuole (GO:0005773);; Biological Process: lipid metabolic process (GO:0006629);; Biological Process: cellular process (GO:0009987);; Cellular Component: cytoplasmic membrane-bounded vesicle (GO:0016023);; Molecular Function: hydrolase activity, acting on ester bonds (GO:0016788);; Biological Process: organic substance metabolic pro…	--	--	--	--	GDSL-like Lipase/Acylhydrolase	GDSL esterase/lipase At5g45910 (Precursor) GN=At5g45910 OS=Arabidopsis thaliana (Mouse-ear cress) PE=2 SV=1	R	General function prediction only	hypothetical protein ZEAMMB73_678347 [Zea mays]
AC231745.1_FG004	0.00115675	1.05828	MZ	--	--	Cellular Component: endosome (GO:0005768);; Cellular Component: Golgi apparatus (GO:0005794);; Cellular Component: trans-Golgi network (GO:0005802);; Biological Process: glucose catabolic process (GO:0006007);; Biological Process: protein glycosylation (GO:0006486);; Biological Process: regulation of mitotic cell cycle (GO:0007346);; Molecular Function: protein-tyrosine sulfotransferase activity …	--	--	--	--	Sulfotransferase family	Protein-tyrosine sulfotransferase (Precursor) GN=TPST OS=Arabidopsis thaliana (Mouse-ear cress) PE=1 SV=3	R	General function prediction only	hypothetical protein ZEAMMB73_451897 [Zea mays]
AC232238.2_FG004	4.81e-59	5.80854	MZ	--	--	Biological Process: MAPK cascade (GO:0000165);; Molecular Function: DNA binding (GO:0003677);; Molecular Function: sequence-specific DNA binding transcription factor activity (GO:0003700);; Molecular Function: calmodulin binding (GO:0005516);; Cellular Component: nucleus (GO:0005634);; Cellular Component: cytoplasm (GO:0005737);; Biological Process: regulation of transcription, DNA-templated (GO:…	K14431|0|zma:103636459|transcription factor HBP-1b(c38)-like; K14431 transcription factor TGA (A)	Plant hormone signal transduction (ko04075)	--	--	Seed dormancy control;; bZIP transcription factor;; Basic region leucine zipper	Transcription factor HBP-1b(c1) (Fragment) OS=Triticum aestivum (Wheat) PE=1 SV=2	S	Function unknown	liguleless2-like protein [Zea mays]
AC233850.1_FG002	3.03e-19	-6.33065	BZ	[J]	Translation, ribosomal structure and biogenesis	Molecular Function: enzyme inhibitor activity (GO:0004857);; Biological Process: cellular process (GO:0009987);; Cellular Component: cytoplasmic membrane-bounded vesicle (GO:0016023);; Molecular Function: pectinesterase activity (GO:0030599);; Biological Process: negative regulation of catalytic activity (GO:0043086);; Cellular Component: intracellular membrane-bounded organelle (GO:0043231);; Ce…	--	--	--	--	Plant invertase/pectin methylesterase inhibitor	Formin-like protein 5 GN=P0453E05.107 OS=Oryza sativa subsp. japonica (Rice) PE=2 SV=2	S	Function unknown	pectinesterase inhibitor domain containing protein precursor [Zea mays]
AC233850.1_FG003	0.00126409	1.62266	MZ	--	--	Molecular Function: enzyme inhibitor activity (GO:0004857);; Cellular Component: cytoplasmic membrane-bounded vesicle (GO:0016023);; Molecular Function: pectinesterase activity (GO:0030599);; Biological Process: negative regulation of catalytic activity (GO:0043086);;	--	--	--	--	Plant invertase/pectin methylesterase inhibitor	Putative invertase inhibitor (Precursor) OS=Platanus acerifolia (London plane tree) PE=1 SV=1	S	Function unknown	hypothetical protein ZEAMMB73_133359 [Zea mays]
AC233850.1_FG009	0.000391233	-3.99954	BZ	--	--	Biological Process: protein metabolic process (GO:0019538);;	--	--	[O]	Posttranslational modification, protein turnover, chaperones	--	Arginine/serine-rich protein 45 GN=F19K19.9 OS=Arabidopsis thaliana (Mouse-ear cress) PE=1 SV=1	S	Function unknown	hypothetical protein ZEAMMB73_287089 [Zea mays]
AC233851.1_FG014	0.00106233	-1.18359	BZ	--	--	Molecular Function: sequence-specific DNA binding transcription factor activity (GO:0003700);; Cellular Component: mitochondrion (GO:0005739);; Biological Process: regulation of transcription, DNA-templated (GO:0006355);; Biological Process: post-embryonic development (GO:0009791);; Biological Process: cellular process (GO:0009987);; Biological Process: cellular component organization (GO:0016043…	--	--	[R]	General function prediction only	PPR repeat family;; PPR repeat;; PPR repeat;; Pentatricopeptide repeat domain;; Tetratricopeptide repeat	Pentatricopeptide repeat-containing protein At1g61870, mitochondrial (Precursor) GN=PPR336 OS=Arabidopsis thaliana (Mouse-ear cress) PE=2 SV=2	S	Function unknown	uncharacterized protein LOC100273462 [Zea mays]
AC233853.1_FG002	4.12e-22	-5.72934	BZ	--	--	Molecular Function: sequence-specific DNA binding transcription factor activity (GO:0003700);; Cellular Component: nucleus (GO:0005634);; Biological Process: cellular protein modification process (GO:0006464);; Biological Process: sulfate transport (GO:0008272);; Biological Process: DNA mediated transformation (GO:0009294);; Biological Process: response to xenobiotic stimulus (GO:0009410);; Biolo…	--	--	--	--	bZIP transcription factor;; Basic region leucine zipper;; bZIP Maf transcription factor	Transcription factor RF2b GN=RF2b OS=Oryza sativa subsp. japonica (Rice) PE=1 SV=1	K	Transcription	unknown [Zea mays]
AC233861.1_FG001	7.2e-05	-4.53373	BZ	--	--	Biological Process: transition metal ion transport (GO:0000041);; Molecular Function: nucleotide binding (GO:0000166);; Biological Process: response to molecule of bacterial origin (GO:0002237);; Molecular Function: protein kinase activity (GO:0004672);; Molecular Function: protein serine/threonine kinase activity (GO:0004674);; Molecular Function: protein binding (GO:0005515);; Molecular Functio…	--	--	--	--	Leucine Rich repeats (2 copies);; Leucine rich repeat;; Protein kinase domain;; Leucine Rich Repeat;; Protein tyrosine kinase;; Leucine rich repeat N-terminal domain;; Leucine Rich repeat;; Leucine rich repeat	Probable LRR receptor-like serine/threonine-protein kinase At4g26540 (Precursor) GN=At4g26540 OS=Arabidopsis thaliana (Mouse-ear cress) PE=1 SV=1	T	Signal transduction mechanisms	TPA: putative leucine-rich repeat receptor protein kinase family protein [Zea mays]
AC233863.1_FG001	2.11e-06	2.52982	MZ	--	--	Molecular Function: protein binding (GO:0005515);; Cellular Component: nucleus (GO:0005634);; Biological Process: glutamine secretion (GO:0010585);; Cellular Component: integral component of membrane (GO:0016021);; Cellular Component: cytoplasmic membrane-bounded vesicle (GO:0016023);; Biological Process: regulation of amino acid export (GO:0080143);;	--	--	--	--	--	Protein GLUTAMINE DUMPER 4 GN=GDU4 OS=Arabidopsis thaliana (Mouse-ear cress) PE=2 SV=1	S	Function unknown	hypothetical protein ZEAMMB73_723730 [Zea mays]
AC233863.1_FG002	0.00328871	2.38542	MZ	--	--	Cellular Component: membrane (GO:0016020);; Cellular Component: cytoplasmic membrane-bounded vesicle (GO:0016023);; Biological Process: secretion by cell (GO:0032940);; Cellular Component: intracellular membrane-bounded organelle (GO:0043231);; Biological Process: multi-organism process (GO:0051704);; Biological Process: regulation of amino acid export (GO:0080143);;	--	--	--	--	--	Protein GLUTAMINE DUMPER 6 GN=GDU6 OS=Arabidopsis thaliana (Mouse-ear cress) PE=2 SV=1	S	Function unknown	hypothetical protein ZEAMMB73_364844 [Zea mays]
AC233864.1_FG014	0.00584129	-1.77553	BZ	--	--	--	--	--	--	--	Protein of unknown function (DUF616)	--	S	Function unknown	hypothetical protein ZEAMMB73_312453 [Zea mays]
AC233865.1_FG001	8.73e-20	-3.11125	BZ	[B]	Chromatin structure and dynamics	Cellular Component: nucleosome (GO:0000786);; Molecular Function: DNA binding (GO:0003677);; Molecular Function: phosphoglycerate mutase activity (GO:0004619);; Cellular Component: nucleolus (GO:0005730);; Cellular Component: mitochondrion (GO:0005739);; Cellular Component: vacuolar membrane (GO:0005774);; Cellular Component: Golgi apparatus (GO:0005794);; Cellular Component: cytosol (GO:0005829)…	K14838|8.9079e-51|zma:100282268|pco082380(357); LOC100282268; K11254 histone H4 (A)	--	[B]	Chromatin structure and dynamics	Core histone H2A/H2B/H3/H4;; TATA box binding protein associated factor (TAF)	Histone H4 OS=Glycine max (Soybean) PE=3 SV=1	R	General function prediction only	PREDICTED: histone H4-like isoform X2 [Setaria italica]
AC233865.1_FG003	3.96e-07	-6.70509	BZ	--	--	Biological Process: mRNA splicing, via spliceosome (GO:0000398);; Biological Process: RNA methylation (GO:0001510);; Molecular Function: DNA binding (GO:0003677);; Molecular Function: sequence-specific DNA binding transcription factor activity (GO:0003700);; Cellular Component: small nucleolar ribonucleoprotein complex (GO:0005732);; Cellular Component: cytosol (GO:0005829);; Biological Process: …	--	--	--	--	No apical meristem (NAM) protein	NAC domain-containing protein 78 GN=T32M21.10 OS=Arabidopsis thaliana (Mouse-ear cress) PE=2 SV=2	R	General function prediction only	TPA: putative NAC domain transcription factor superfamily protein [Zea mays]
AC233866.1_FG006	0.000117934	-1.38089	BZ	[J]	Translation, ribosomal structure and biogenesis	Molecular Function: translation elongation factor activity (GO:0003746);; Molecular Function: GTPase activity (GO:0003924);; Molecular Function: calmodulin binding (GO:0005516);; Molecular Function: GTP binding (GO:0005525);; Cellular Component: nucleolus (GO:0005730);; Cellular Component: mitochondrion (GO:0005739);; Cellular Component: vacuole (GO:0005773);; Cellular Component: Golgi apparatus …	K03231|0|zma:103635497|elongation factor 1-alpha-like; K03231 elongation factor 1-alpha (A)	RNA transport (ko03013)	[J]	Translation, ribosomal structure and biogenesis	Elongation factor Tu GTP binding domain;; Elongation factor Tu C-terminal domain;; Elongation factor Tu domain 2;; 50S ribosome-binding GTPase	Elongation factor 1-alpha GN=REFA4 OS=Oryza sativa subsp. japonica (Rice) PE=2 SV=2	J	Translation, ribosomal structure and biogenesis	unknown [Zea mays]
AC233870.1_FG003	4.82e-07	1.53326	MZ	--	--	Biological Process: response to abiotic stimulus (GO:0009628);; Biological Process: single-multicellular organism process (GO:0044707);; Biological Process: single-organism cellular process (GO:0044763);; Biological Process: anatomical structure development (GO:0048856);; Biological Process: regulation of biological process (GO:0050789);;	K12125|0|zma:103630791|protein EARLY FLOWERING 3-like; K12125 protein EARLY FLOWERING 3 (A)	Circadian rhythm - plant (ko04712)	--	--	--	Protein EARLY FLOWERING 3 OS=Arabidopsis thaliana (Mouse-ear cress) PE=1 SV=1	R	General function prediction only	hypothetical protein ZEAMMB73_525396 [Zea mays]
AC233871.1_FG005	0.00526294	1.22392	MZ	[RTKL]	General function prediction only;; Signal transduction mechanisms;; Transcription;; Replication, recombination and repair	Molecular Function: nucleotide binding (GO:0000166);; Molecular Function: protein kinase activity (GO:0004672);; Molecular Function: protein serine/threonine kinase activity (GO:0004674);; Molecular Function: ATP binding (GO:0005524);; Biological Process: protein phosphorylation (GO:0006468);; Biological Process: meiotic nuclear division (GO:0007126);; Cellular Component: plastid (GO:0009536);; B…	K04730|0|zma:103630834|nodulation receptor kinase-like; K04730 interleukin-1 receptor-associated kinase 1 [EC:2.7.11.1] (A)	--	[T]	Signal transduction mechanisms	Protein kinase domain;; Protein tyrosine kinase	Nodulation receptor kinase (Precursor) GN=NORK OS=Medicago truncatula (Barrel medic) PE=1 SV=2	T	Signal transduction mechanisms	putative protein kinase superfamily protein, partial [Zea mays]
AC233872.1_FG003	0.000212288	-1.22684	BZ	--	--	Cellular Component: mitochondrion (GO:0005739);; Cellular Component: mitochondrial matrix (GO:0005759);; Biological Process: pyrimidine ribonucleotide biosynthetic process (GO:0009220);; Biological Process: photomorphogenesis (GO:0009640);; Biological Process: regulation of flower development (GO:0009909);; Biological Process: cullin deneddylation (GO:0010388);; Biological Process: histone lysine…	K15414|1.66959e-141|zma:100286211|mitochondrial glycoprotein; K15414 complement component 1 Q subcomponent-binding protein, mitochondrial (A)	--	[C]	Energy production and conversion	Mitochondrial glycoprotein	Uncharacterized protein At2g39795, mitochondrial (Precursor) GN=At2g39795 OS=Arabidopsis thaliana (Mouse-ear cress) PE=1 SV=1	C	Energy production and conversion	unknown [Zea mays]
AC233878.1_FG004	9.59e-06	-1.67111	BZ	[P]	Inorganic ion transport and metabolism	Molecular Function: calcium-transporting ATPase activity (GO:0005388);; Molecular Function: protein binding (GO:0005515);; Molecular Function: calmodulin binding (GO:0005516);; Molecular Function: ATP binding (GO:0005524);; Cellular Component: endosome (GO:0005768);; Cellular Component: vacuole (GO:0005773);; Cellular Component: endoplasmic reticulum (GO:0005783);; Cellular Component: Golgi appar…	K05853|0|zma:103643958|calcium-transporting ATPase 3, endoplasmic reticulum-type; K05853 Ca2+ transporting ATPase, sarcoplasmic/endoplasmic reticulum [EC:3.6.3.8] (A)	--	[P]	Inorganic ion transport and metabolism	Cation transporting ATPase, C-terminus;; haloacid dehalogenase-like hydrolase;; E1-E2 ATPase;; Putative hydrolase of sodium-potassium ATPase alpha subunit;; haloacid dehalogenase-like hydrolase;; haloacid dehalogenase-like hydrolase	Calcium-transporting ATPase 3, endoplasmic reticulum-type OS=Arabidopsis thaliana (Mouse-ear cress) PE=2 SV=3	P	Inorganic ion transport and metabolism	TPA: hypothetical protein ZEAMMB73_784521 [Zea mays]
AC233882.1_FG003	2.24e-55	5.1772	MZ	[V]	Defense mechanisms	Biological Process: polysaccharide biosynthetic process (GO:0000271);; Biological Process: response to superoxide (GO:0000303);; Molecular Function: protein binding (GO:0005515);; Molecular Function: ATP binding (GO:0005524);; Cellular Component: nucleus (GO:0005634);; Cellular Component: plasma membrane (GO:0005886);; Biological Process: nucleobase-containing compound metabolic process (GO:00061…	K05658|0|zma:103651302|ABC transporter B family member 5-like; K05658 ATP-binding cassette, subfamily B (MDR/TAP), member 1 [EC:3.6.3.44] (A)	ABC transporters (ko02010)	[Q]	Secondary metabolites biosynthesis, transport and catabolism	ABC transporter transmembrane region;; ABC transporter;; AAA domain;; RecF/RecN/SMC N terminal domain;; Predicted ATPase of the ABC class;; P-loop containing region of AAA domain;; AAA domain;; AAA ATPase domain;; Protein of unknown function, DUF258;; AAA domain;; Zeta toxin;; Protein of unknown function (DUF1602)	ABC transporter B family member 4 GN=F14M4.17 OS=Arabidopsis thaliana (Mouse-ear cress) PE=1 SV=1	Q	Secondary metabolites biosynthesis, transport and catabolism	TPA: hypothetical protein ZEAMMB73_445438 [Zea mays]
AC233883.1_FG006	0.0004618	1.77425	MZ	--	--	Biological Process: cellular process (GO:0009987);; Cellular Component: membrane (GO:0016020);; Cellular Component: intracellular membrane-bounded organelle (GO:0043231);; Cellular Component: intracellular organelle part (GO:0044446);;	--	--	--	--	Plant protein of unknown function	UPF0481 protein At3g47200 GN=At3g47200 OS=Arabidopsis thaliana (Mouse-ear cress) PE=1 SV=1	S	Function unknown	unknown [Zea mays]
AC233892.1_FG001	6.56e-06	-3.09611	BZ	--	--	Biological Process: post-embryonic development (GO:0009791);; Cellular Component: intracellular membrane-bounded organelle (GO:0043231);; Cellular Component: cytoplasmic part (GO:0044444);; Biological Process: single-organism developmental process (GO:0044767);; Biological Process: reproductive structure development (GO:0048608);;	--	--	[R]	General function prediction only	PPR repeat family;; PPR repeat;; PPR repeat;; Pentatricopeptide repeat domain	Pentatricopeptide repeat-containing protein At1g08610 GN=At1g08610 OS=Arabidopsis thaliana (Mouse-ear cress) PE=2 SV=1	R	General function prediction only	uncharacterized protein LOC100381779 [Zea mays]
AC233898.1_FG003	0.000467207	2.5271	MZ	--	--	--	--	--	--	--	--	--	S	Function unknown	hypothetical protein ZEAMMB73_456961 [Zea mays]
AC233898.1_FG004	0.00227816	1.2697	MZ	--	--	Cellular Component: mitochondrion (GO:0005739);; Cellular Component: endosome (GO:0005768);; Cellular Component: Golgi apparatus (GO:0005794);; Cellular Component: trans-Golgi network (GO:0005802);;	--	--	--	--	GDP-fucose protein O-fucosyltransferase	Uncharacterized protein At1g04910 GN=At1g04910 OS=Arabidopsis thaliana (Mouse-ear cress) PE=1 SV=1	S	Function unknown	hypothetical protein ZEAMMB73_697257 [Zea mays]
AC233899.1_FG002	0.000420675	-4.56984	BZ	--	--	Molecular Function: nucleic acid binding (GO:0003676);; Cellular Component: nucleus (GO:0005634);; Biological Process: signal transduction (GO:0007165);; Biological Process: guard cell differentiation (GO:0010052);; Biological Process: cellular component organization (GO:0016043);; Biological Process: regulation of defense response (GO:0031347);; Cellular Component: cytoplasmic part (GO:0044444);…	--	--	--	--	Helix-loop-helix DNA-binding domain	Transcription factor bHLH96 GN=T9N14.4 OS=Arabidopsis thaliana (Mouse-ear cress) PE=2 SV=1	K	Transcription	putative HLH DNA-binding domain superfamily protein [Zea mays]
AC233910.1_FG010	1.32e-07	2.5719	MZ	[RTKL]	General function prediction only;; Signal transduction mechanisms;; Transcription;; Replication, recombination and repair	Biological Process: mitotic cell cycle (GO:0000278);; Molecular Function: protein serine/threonine kinase activity (GO:0004674);; Molecular Function: protein serine/threonine/tyrosine kinase activity (GO:0004712);; Molecular Function: protein binding (GO:0005515);; Molecular Function: ATP binding (GO:0005524);; Cellular Component: nucleus (GO:0005634);; Biological Process: DNA replication (GO:000…	--	--	[T]	Signal transduction mechanisms	Protein kinase domain;; Protein tyrosine kinase	Serine/threonine-protein kinase AFC1 GN=F4P12_270 OS=Arabidopsis thaliana (Mouse-ear cress) PE=2 SV=2	C	Energy production and conversion	uncharacterized LOC100274474 [Zea mays]
AC233922.1_FG005	0.00101359	1.17171	MZ	[H]	Coenzyme transport and metabolism	Molecular Function: nucleotide binding (GO:0000166);; Molecular Function: methenyltetrahydrofolate cyclohydrolase activity (GO:0004477);; Molecular Function: methylenetetrahydrofolate dehydrogenase (NADP+) activity (GO:0004488);; Biological Process: folic acid-containing compound biosynthetic process (GO:0009396);; Cellular Component: chloroplast (GO:0009507);; Biological Process: oxidation-reduc…	--	--	[H]	Coenzyme transport and metabolism	Tetrahydrofolate dehydrogenase/cyclohydrolase, NAD(P)-binding domain;; Tetrahydrofolate dehydrogenase/cyclohydrolase, catalytic domain	--	H	Coenzyme transport and metabolism	unknown [Zea mays]
AC233922.1_FG008	9.6e-19	4.59703	MZ	[O]	Posttranslational modification, protein turnover, chaperones	Molecular Function: ubiquitin-protein transferase activity (GO:0004842);; Molecular Function: ATP binding (GO:0005524);; Cellular Component: nucleus (GO:0005634);; Cellular Component: cytoplasm (GO:0005737);; Cellular Component: vacuole (GO:0005773);; Cellular Component: cytosol (GO:0005829);; Cellular Component: plasma membrane (GO:0005886);; Biological Process: postreplication repair (GO:000630…	K06689|6.57273e-95|zma:103654927|ubiquitin-conjugating enzyme E2 28-like; K06689 ubiquitin-conjugating enzyme E2 D/E [EC:6.3.2.19] (A)	Ubiquitin mediated proteolysis (ko04120);; Protein processing in endoplasmic reticulum (ko04141)	[O]	Posttranslational modification, protein turnover, chaperones	Ubiquitin-conjugating enzyme;; Prokaryotic E2 family B;; RWD domain	Ubiquitin-conjugating enzyme E2 28 GN=F22C12.2 OS=Arabidopsis thaliana (Mouse-ear cress) PE=2 SV=1	H	Coenzyme transport and metabolism	unknown [Zea mays]
AC233926.1_FG002	1.78e-78	9.55073	MZ	--	--	Molecular Function: fatty acid binding (GO:0005504);; Molecular Function: zinc ion binding (GO:0008270);; Biological Process: systemic acquired resistance, salicylic acid mediated signaling pathway (GO:0009862);; Cellular Component: cytoplasmic membrane-bounded vesicle (GO:0016023);;	--	--	--	--	Probable lipid transfer;; Protease inhibitor/seed storage/LTP family	Putative lipid-transfer protein DIR1 (Precursor) GN=DIR1 OS=Arabidopsis thaliana (Mouse-ear cress) PE=1 SV=1	R	General function prediction only	TPA: putative bifunctional inhibitor/lipid-transfer protein/seed storage 2S albumin superfamily protein [Zea mays]
AC233935.1_FG005	0.000781126	2.0864	MZ	--	--	Molecular Function: DNA binding (GO:0003677);; Molecular Function: sequence-specific DNA binding transcription factor activity (GO:0003700);; Cellular Component: nucleus (GO:0005634);; Biological Process: regulation of transcription, DNA-templated (GO:0006355);; Molecular Function: zinc ion binding (GO:0008270);; Biological Process: determination of bilateral symmetry (GO:0009855);; Biological Pr…	--	--	--	--	Dof domain, zinc finger	Dof zinc finger protein DOF5.1 GN=DOF5.1 OS=Arabidopsis thaliana (Mouse-ear cress) PE=2 SV=1	R	General function prediction only	DOF30 transcription factor, partial [Zea mays subsp. mays]
AC233943.1_FG002	0.000889098	-4.66755	BZ	--	--	Molecular Function: protein binding (GO:0005515);; Cellular Component: nucleoplasm (GO:0005654);; Cellular Component: mitochondrion (GO:0005739);; Biological Process: regulation of transcription, DNA-templated (GO:0006355);; Cellular Component: plastid (GO:0009536);; Biological Process: determination of bilateral symmetry (GO:0009855);; Biological Process: jasmonic acid mediated signaling pathway…	--	--	--	--	Protein of unknown function DUF260	Protein LATERAL ORGAN BOUNDARIES GN=MDC12.5 OS=Arabidopsis thaliana (Mouse-ear cress) PE=2 SV=1	S	Function unknown	ramosa2 [Zea mays]
AC233945.1_FG003	0.00554441	-1.86523	BZ	[V]	Defense mechanisms	Cellular Component: plasma membrane (GO:0005886);; Biological Process: drug transmembrane transport (GO:0006855);; Cellular Component: chloroplast (GO:0009507);; Biological Process: response to wounding (GO:0009611);; Cellular Component: plant-type vacuole membrane (GO:0009705);; Biological Process: response to ethylene (GO:0009723);; Biological Process: proanthocyanidin biosynthetic process (GO:…	K03327|0|zma:100285550|csu240; LOC100285550; K03327 multidrug resistance protein, MATE family (A)	--	[R]	General function prediction only	MatE	MATE efflux family protein 9 GN=F3L12.7 OS=Arabidopsis thaliana (Mouse-ear cress) PE=2 SV=1	S	Function unknown	LOC100285550 [Zea mays]
AC233953.1_FG004	4.49e-23	-5.0359	BZ	[RTKL]	General function prediction only;; Signal transduction mechanisms;; Transcription;; Replication, recombination and repair	Molecular Function: protein serine/threonine kinase activity (GO:0004674);; Molecular Function: binding (GO:0005488);; Molecular Function: ATP binding (GO:0005524);; Cellular Component: plasma membrane (GO:0005886);; Biological Process: polysaccharide metabolic process (GO:0005976);; Biological Process: protein phosphorylation (GO:0006468);; Biological Process: pollen development (GO:0009555);; B…	K04730|0|zma:103636313|probable leucine-rich repeat receptor-like protein kinase At5g49770; K04730 interleukin-1 receptor-associated kinase 1 [EC:2.7.11.1] (A)	--	[T]	Signal transduction mechanisms	Protein tyrosine kinase;; Protein kinase domain	Probable leucine-rich repeat receptor-like protein kinase At5g49770 (Precursor) GN=At5g49770 OS=Arabidopsis thaliana (Mouse-ear cress) PE=2 SV=1	P	Inorganic ion transport and metabolism	putative transmembrane protein kinase family protein [Zea mays]
AC233955.1_FG009	4.86e-08	-4.42693	BZ	--	--	Biological Process: anatomical structure morphogenesis (GO:0009653);; Biological Process: single-organism developmental process (GO:0044767);; Biological Process: cellular developmental process (GO:0048869);; Cellular Component: cell periphery (GO:0071944);;	--	--	--	--	GDSL/SGNH-like Acyl-Esterase family found in Pmr5 and Cas1p;; PMR5 N terminal Domain	Extensin (Precursor) GN=HRGP OS=Zea mays (Maize) PE=2 SV=1	S	Function unknown	hypothetical protein ZEAMMB73_982446 [Zea mays]
AC233960.1_FG002	0.000826491	1.14608	MZ	--	--	Molecular Function: protein binding (GO:0005515);; Cellular Component: mitochondrion (GO:0005739);; Cellular Component: mitochondrial inner membrane (GO:0005743);; Molecular Function: alternative oxidase activity (GO:0009916);; Cellular Component: integral component of membrane (GO:0016021);; Biological Process: electron transport chain (GO:0022900);; Molecular Function: metal ion binding (GO:004…	K17893|0|zma:542073|aox1; alternative oxidase AOX1 precursor; K17893 ubiquinol oxidase [EC:1.10.3.11] (A)	--	--	--	Alternative oxidase	Ubiquinol oxidase 1a, mitochondrial (Precursor) GN=MCB17.11 OS=Arabidopsis thaliana (Mouse-ear cress) PE=1 SV=2	K	Transcription	alternative oxidase AOX1 precursor [Zea mays]
AC233960.1_FG003	0.000498442	1.51156	MZ	--	--	Biological Process: phosphorelay signal transduction system (GO:0000160);; Molecular Function: DNA binding (GO:0003677);; Molecular Function: chromatin binding (GO:0003682);; Molecular Function: sequence-specific DNA binding transcription factor activity (GO:0003700);; Molecular Function: protein binding (GO:0005515);; Cellular Component: cell wall (GO:0005618);; Cellular Component: nucleus (GO:0…	--	--	--	--	MYB-CC type transfactor, LHEQLE motif;; Myb-like DNA-binding domain	Myb family transcription factor APL GN=APL OS=Arabidopsis thaliana (Mouse-ear cress) PE=2 SV=2	K	Transcription	uncharacterized protein LOC100502221 [Zea mays]
AC233966.1_FG001	4.17e-15	0	BZ	[GEPR]	Carbohydrate transport and metabolism;; Amino acid transport and metabolism;; Inorganic ion transport and metabolism;; General function prediction only	Biological Process: response to salt stress (GO:0009651);; Cellular Component: membrane (GO:0016020);;	--	--	--	--	Nodulin-like	--	S	Function unknown	TPA: hypothetical protein ZEAMMB73_224033, partial [Zea mays]
AC233979.1_FG011	9.51e-17	6.94767	MZ	[J]	Translation, ribosomal structure and biogenesis	Molecular Function: catalytic activity (GO:0003824);; Biological Process: cellular protein modification process (GO:0006464);; Biological Process: response to stress (GO:0006950);; Molecular Function: zinc ion binding (GO:0008270);; Cellular Component: plastid (GO:0009536);; Biological Process: response to organic substance (GO:0010033);; Cellular Component: cell part (GO:0044464);; Biological Pr…	--	--	[O]	Posttranslational modification, protein turnover, chaperones	Ring finger domain;; RING-H2 zinc finger;; Zinc finger, C3HC4 type (RING finger);; Zinc finger, C3HC4 type (RING finger);; Anaphase-promoting complex subunit 11 RING-H2 finger	E3 ubiquitin-protein ligase ATL4 GN=F27H5_10 OS=Arabidopsis thaliana (Mouse-ear cress) PE=1 SV=1	D	Cell cycle control, cell division, chromosome partitioning	putative RING zinc finger domain superfamily protein [Zea mays]
AC234155.1_FG002	2.12e-22	5.88385	MZ	--	--	Molecular Function: phosphorelay response regulator activity (GO:0000156);; Molecular Function: DNA binding (GO:0003677);; Molecular Function: chromatin binding (GO:0003682);; Molecular Function: sequence-specific DNA binding transcription factor activity (GO:0003700);; Molecular Function: protein binding (GO:0005515);; Cellular Component: cell wall (GO:0005618);; Cellular Component: nucleus (GO:…	--	--	--	--	Myb-like DNA-binding domain;; MYB-CC type transfactor, LHEQLE motif	Myb family transcription factor APL GN=APL OS=Arabidopsis thaliana (Mouse-ear cress) PE=2 SV=2	K	Transcription	putative MYB DNA-binding domain superfamily protein [Zea mays]
AC234156.1_FG005	7.59e-48	-5.7211	BZ	--	--	Cellular Component: cell wall (GO:0005618);; Biological Process: acetyl-CoA metabolic process (GO:0006084);; Biological Process: plant-type cell wall organization (GO:0009664);; Biological Process: plant-type cell wall biogenesis (GO:0009832);; Biological Process: regulation of meristem growth (GO:0010075);; Biological Process: sterol biosynthetic process (GO:0016126);; Biological Process: brassi…	--	--	--	--	Fasciclin domain	Fasciclin-like arabinogalactan protein 7 (Precursor) GN=FLA7 OS=Arabidopsis thaliana (Mouse-ear cress) PE=1 SV=1	R	General function prediction only	fasciclin-like arabinogalactan protein 7 precursor [Zea mays]
AC234157.1_FG003	0.00730005	-1.91284	BZ	[J]	Translation, ribosomal structure and biogenesis	Cellular Component: cytoplasm (GO:0005737);; Biological Process: gene expression (GO:0010467);; Cellular Component: intracellular membrane-bounded organelle (GO:0043231);; Cellular Component: intracellular organelle part (GO:0044446);; Biological Process: single-organism cellular process (GO:0044763);;	--	--	--	--	Domain of unknown function (DUF4228)	Arginine/serine-rich protein 45 GN=F19K19.9 OS=Arabidopsis thaliana (Mouse-ear cress) PE=1 SV=1	S	Function unknown	TPA: hypothetical protein ZEAMMB73_260353 [Zea mays]
AC234161.1_FG001	1.67e-08	-7.15258	BZ	--	--	Cellular Component: cytoplasmic membrane-bounded vesicle (GO:0016023);;	--	--	--	--	Hydrophobic seed protein;; Protease inhibitor/seed storage/LTP family	Cortical cell-delineating protein (Precursor) OS=Zea mays (Maize) PE=2 SV=1	R	General function prediction only	cortical cell-delineating protein Precursor [Zea mays]
AC234165.1_FG002	1.17e-54	5.00199	MZ	--	--	Molecular Function: binding (GO:0005488);; Biological Process: anatomical structure morphogenesis (GO:0009653);; Cellular Component: cell part (GO:0044464);; Biological Process: single-organism developmental process (GO:0044767);; Biological Process: cellular developmental process (GO:0048869);;	--	--	--	--	--	Glycine-rich cell wall structural protein 1.8 (Precursor) OS=Phaseolus vulgaris (Kidney bean) PE=2 SV=1	S	Function unknown	TPA: hypothetical protein ZEAMMB73_832691 [Zea mays]
AC234169.1_FG004	2.85e-26	5.81137	MZ	--	--	Biological Process: cellular process (GO:0009987);; Cellular Component: cytoplasmic membrane-bounded vesicle (GO:0016023);; Cellular Component: nuclear lumen (GO:0031981);;	--	--	--	--	--	Arginine/serine-rich protein 45 GN=F19K19.9 OS=Arabidopsis thaliana (Mouse-ear cress) PE=1 SV=1	R	General function prediction only	hypothetical protein ZEAMMB73_494629 [Zea mays]
AC234185.1_FG006	0.00166915	-2.24002	BZ	--	--	Biological Process: MAPK cascade (GO:0000165);; Molecular Function: translation repressor activity, nucleic acid binding (GO:0000900);; Molecular Function: DNA binding (GO:0003677);; Molecular Function: sequence-specific DNA binding transcription factor activity (GO:0003700);; Cellular Component: nucleus (GO:0005634);; Cellular Component: cytoplasm (GO:0005737);; Biological Process: regulation of…	--	--	[K]	Transcription	SRF-type transcription factor (DNA-binding and dimerisation domain)	Agamous-like MADS-box protein AGL61 GN=F27C12.24 OS=Arabidopsis thaliana (Mouse-ear cress) PE=1 SV=1	K	Transcription	DNA binding protein [Zea mays]
AC234190.1_FG001	0.000573946	2.80208	MZ	--	--	Molecular Function: structural constituent of cell wall (GO:0005199);; Cellular Component: extracellular region (GO:0005576);; Cellular Component: cell wall (GO:0005618);; Cellular Component: cytosol (GO:0005829);; Biological Process: syncytium formation (GO:0006949);; Cellular Component: plant-type cell wall (GO:0009505);; Cellular Component: plasmodesma (GO:0009506);; Biological Process: plant-…	--	--	--	--	Rare lipoprotein A (RlpA)-like double-psi beta-barrel;; Pollen allergen	Expansin-A9 (Precursor) OS=Oryza sativa subsp. japonica (Rice) PE=2 SV=2	R	General function prediction only	TPA: hypothetical protein ZEAMMB73_225885 [Zea mays]
AC234199.1_FG003	0.000680485	-1.24087	BZ	[TDBLU]	Signal transduction mechanisms;; Cell cycle control, cell division, chromosome partitioning;; Chromatin structure and dynamics;; Replication, recombination and repair;; Intracellular trafficking, secretion, and vesicular transport	Biological Process: DNA damage checkpoint (GO:0000077);; Molecular Function: 1-phosphatidylinositol-3-phosphate 5-kinase activity (GO:0000285);; Biological Process: double-strand break repair via homologous recombination (GO:0000724);; Molecular Function: protein serine/threonine kinase activity (GO:0004674);; Molecular Function: binding (GO:0005488);; Molecular Function: ATP binding (GO:0005524)…	K04728|0|zma:103651852|serine/threonine-protein kinase ATM; K04728 ataxia telangiectasia mutated family protein [EC:2.7.11.1] (A)	--	[TBLD]	Signal transduction mechanisms;; Chromatin structure and dynamics;; Replication, recombination and repair;; Cell cycle control, cell division, chromosome partitioning	Phosphatidylinositol 3- and 4-kinase;; FATC domain	Serine/threonine-protein kinase ATM GN=ATM OS=Arabidopsis thaliana (Mouse-ear cress) PE=2 SV=1	L	Replication, recombination and repair	TPA: hypothetical protein ZEAMMB73_719523 [Zea mays]
AC234203.1_FG010	1.49e-05	-2.09241	BZ	[D]	Cell cycle control, cell division, chromosome partitioning	Cellular Component: plastid (GO:0009536);; Cellular Component: cell periphery (GO:0071944);;	--	--	--	--	--	Vegetative cell wall protein gp1 (Precursor) GN=GP1 OS=Chlamydomonas reinhardtii (Chlamydomonas smithii) PE=2 SV=1	S	Function unknown	TPA: hypothetical protein ZEAMMB73_563778 [Zea mays]
AC234515.1_FG003	1.98e-06	-1.55463	BZ	[Z]	Cytoskeleton	Molecular Function: GTPase activity (GO:0003924);; Molecular Function: structural constituent of cytoskeleton (GO:0005200);; Molecular Function: GTP binding (GO:0005525);; Cellular Component: cell wall (GO:0005618);; Cellular Component: nucleolus (GO:0005730);; Cellular Component: vacuole (GO:0005773);; Cellular Component: Golgi apparatus (GO:0005794);; Cellular Component: microtubule (GO:0005874…	K07375|0|zma:100383576|hypothetical protein; K07375 tubulin beta (A)	Phagosome (ko04145)	[Z]	Cytoskeleton	Tubulin/FtsZ family, GTPase domain;; Tubulin C-terminal domain	Tubulin beta-3 chain GN=TUBB3 OS=Eleusine indica (Goosegrass) PE=2 SV=1	Z	Cytoskeleton	uncharacterized protein LOC100383576 [Zea mays]
AC234521.1_FG004	2.91e-18	4.18145	MZ	[S]	Function unknown	Cellular Component: vacuolar membrane (GO:0005774);; Biological Process: RNA processing (GO:0006396);; Biological Process: ion transport (GO:0006811);; Cellular Component: plastid (GO:0009536);; Biological Process: response to iron ion (GO:0010039);; Cellular Component: integral component of membrane (GO:0016021);; Cellular Component: nuclear lumen (GO:0031981);; Biological Process: regulation of…	--	--	[S]	Function unknown	VIT family	Vacuolar iron transporter homolog 2 GN=OSJNBa0091D06.17 OS=Oryza sativa subsp. japonica (Rice) PE=2 SV=1	S	Function unknown	uncharacterized protein LOC100383083 [Zea mays]
AC234522.1_FG005	0.000276743	1.69442	MZ	--	--	Cellular Component: chloroplast thylakoid membrane (GO:0009535);; Biological Process: response to blue light (GO:0009637);; Biological Process: regulation of proton transport (GO:0010155);; Biological Process: cellular cation homeostasis (GO:0030003);; Biological Process: protein autophosphorylation (GO:0046777);; Biological Process: divalent metal ion transport (GO:0070838);;	--	--	--	--	Protein of unknown function (DUF3252)	Proline-rich receptor-like protein kinase PERK9 GN=PERK9 OS=Arabidopsis thaliana (Mouse-ear cress) PE=2 SV=1	S	Function unknown	uncharacterized protein LOC100276340 [Zea mays]
AC234526.1_FG005	8.15e-08	8.23562	MZ	[MG]	Cell wall/membrane/envelope biogenesis;; Carbohydrate transport and metabolism	Biological Process: alternative mRNA splicing, via spliceosome (GO:0000380);; Molecular Function: double-stranded DNA binding (GO:0003690);; Molecular Function: single-stranded DNA binding (GO:0003697);; Molecular Function: mRNA binding (GO:0003729);; Molecular Function: catalytic activity (GO:0003824);; Molecular Function: protein kinase activity (GO:0004672);; Molecular Function: calmodulin bin…	--	--	[V]	Defense mechanisms	NAD dependent epimerase/dehydratase family;; 3-beta hydroxysteroid dehydrogenase/isomerase family;; NADH(P)-binding;; Male sterility protein;; short chain dehydrogenase;; KR domain;; Polysaccharide biosynthesis protein;; NmrA-like family	Cinnamoyl-CoA reductase 1 GN=T24D18.5 OS=Arabidopsis thaliana (Mouse-ear cress) PE=1 SV=1	S	Function unknown	TPA: hypothetical protein ZEAMMB73_228758 [Zea mays]
AC234528.1_FG005	9.56e-05	-1.37534	BZ	[EG]	Amino acid transport and metabolism;; Carbohydrate transport and metabolism	Molecular Function: dihydroxy-acid dehydratase activity (GO:0004160);; Molecular Function: copper ion binding (GO:0005507);; Biological Process: branched-chain amino acid biosynthetic process (GO:0009082);; Biological Process: pyrimidine ribonucleotide biosynthetic process (GO:0009220);; Biological Process: pollen development (GO:0009555);; Cellular Component: chloroplast stroma (GO:0009570);;	K01687|0|zma:100273676|hypothetical protein; K01687 dihydroxy-acid dehydratase [EC:4.2.1.9] (A)	Valine, leucine and isoleucine biosynthesis (ko00290);; Pantothenate and CoA biosynthesis (ko00770);; 2-Oxocarboxylic acid metabolism (ko01210);; Biosynthesis of amino acids (ko01230)	[E]	Amino acid transport and metabolism	Dehydratase family	--	E	Amino acid transport and metabolism	uncharacterized protein LOC100273676 [Zea mays]
AC234575.1_FG003	0.00311542	-1.99798	BZ	[E]	Amino acid transport and metabolism	Molecular Function: threonine synthase activity (GO:0004795);; Cellular Component: cytosol (GO:0005829);; Biological Process: threonine biosynthetic process (GO:0009088);; Cellular Component: chloroplast stroma (GO:0009570);; Molecular Function: pyridoxal phosphate binding (GO:0030170);;	K01733|0|zma:103646801|threonine synthase, chloroplastic-like; K01733 threonine synthase [EC:4.2.3.1] (A)	Glycine, serine and threonine metabolism (ko00260);; Vitamin B6 metabolism (ko00750);; Biosynthesis of amino acids (ko01230)	--	--	Pyridoxal-phosphate dependent enzyme	Threonine synthase 1, chloroplastic (Precursor) GN=F27B13.80 OS=Arabidopsis thaliana (Mouse-ear cress) PE=1 SV=1	E	Amino acid transport and metabolism	hypothetical protein ZEAMMB73_607781 [Zea mays]
AC235540.1_FG002	4.49e-15	-3.21528	BZ	[RTKL]	General function prediction only;; Signal transduction mechanisms;; Transcription;; Replication, recombination and repair	Molecular Function: protein kinase activity (GO:0004672);; Molecular Function: protein binding (GO:0005515);; Molecular Function: ATP binding (GO:0005524);; Cellular Component: plasma membrane (GO:0005886);; Biological Process: starch metabolic process (GO:0005982);; Biological Process: protein phosphorylation (GO:0006468);; Biological Process: phosphorus metabolic process (GO:0006793);; Biologic…	--	--	--	--	Protein kinase domain;; Protein tyrosine kinase;; Leucine Rich repeats (2 copies);; Leucine rich repeat;; Leucine Rich Repeat;; Leucine rich repeat N-terminal domain;; Leucine Rich repeat	Probable inactive leucine-rich repeat receptor-like protein kinase At1g66830 (Precursor) GN=At1g66830 OS=Arabidopsis thaliana (Mouse-ear cress) PE=1 SV=1	T	Signal transduction mechanisms	TPA: putative leucine-rich repat protein kinase family protein [Zea mays]
AC235543.1_FG003	2.48e-05	1.29655	MZ	--	--	Biological Process: embryo development ending in seed dormancy (GO:0009793);;	--	--	--	--	--	--	G	Carbohydrate transport and metabolism	uncharacterized protein LOC100276084 [Zea mays]
AC235546.1_FG001	2.44e-05	1.29575	MZ	--	--	Cellular Component: nucleus (GO:0005634);; Biological Process: cellular process (GO:0009987);; Biological Process: regulation of gene expression (GO:0010468);; Biological Process: primary metabolic process (GO:0044238);; Biological Process: cellular macromolecule metabolic process (GO:0044260);; Cellular Component: intracellular organelle part (GO:0044446);; Biological Process: single-organism pr…	--	--	--	--	Protein of unknown function (DUF632);; Protein of unknown function (DUF630)	Arginine/serine-rich protein 45 GN=F19K19.9 OS=Arabidopsis thaliana (Mouse-ear cress) PE=1 SV=1	S	Function unknown	TPA: hypothetical protein ZEAMMB73_463294 [Zea mays]
AC235547.1_FG005	4.92e-12	2.06781	MZ	--	--	Molecular Function: protein kinase activity (GO:0004672);; Molecular Function: ATP binding (GO:0005524);; Cellular Component: cell wall (GO:0005618);; Biological Process: protein phosphorylation (GO:0006468);; Biological Process: signal transduction (GO:0007165);; Biological Process: anatomical structure morphogenesis (GO:0009653);; Biological Process: response to hormone (GO:0009725);; Biologica…	--	--	--	--	Protein tyrosine kinase;; Protein kinase domain;; Leucine Rich Repeat;; Leucine rich repeat N-terminal domain	Probable LRR receptor-like serine/threonine-protein kinase At2g16250 (Precursor) GN=At2g16250 OS=Arabidopsis thaliana (Mouse-ear cress) PE=1 SV=1	T	Signal transduction mechanisms	unknown [Zea mays]
AF466202.2_FG007	0.00137918	-3.66201	BZ	[R]	General function prediction only	Molecular Function: nucleotide binding (GO:0000166);; Molecular Function: nucleic acid binding (GO:0003676);; Molecular Function: alditol:NADP+ 1-oxidoreductase activity (GO:0004032);; Molecular Function: threonine-type endopeptidase activity (GO:0004298);; Cellular Component: nucleus (GO:0005634);; Cellular Component: cytosol (GO:0005829);; Biological Process: ubiquitin-dependent protein catabol…	--	--	[R]	General function prediction only	Aldo/keto reductase family;; Kelch motif;; Galactose oxidase, central domain;; Galactose oxidase, central domain	Aldose reductase OS=Hordeum vulgare (Barley) PE=1 SV=1	R	General function prediction only	putative aldose reductase-related protein [Zea mays]
AF546187.1_FG011	6.63e-12	4.45494	MZ	[Q]	Secondary metabolites biosynthesis, transport and catabolism	Molecular Function: monooxygenase activity (GO:0004497);; Molecular Function: binding (GO:0005488);; Molecular Function: iron ion binding (GO:0005506);; Biological Process: terpenoid metabolic process (GO:0006721);; Biological Process: isoprenoid biosynthetic process (GO:0008299);; Molecular Function: electron carrier activity (GO:0009055);; Biological Process: response to UV (GO:0009411);; Biolo…	--	--	[Q]	Secondary metabolites biosynthesis, transport and catabolism	Cytochrome P450	Cytochrome P450 81D1 GN=T30G6.3 OS=Arabidopsis thaliana (Mouse-ear cress) PE=2 SV=1	Q	Secondary metabolites biosynthesis, transport and catabolism	TPA: putative cytochrome P450 superfamily protein [Zea mays]
EF517601.1_FG012	8.53e-09	-1.97019	BZ	[O]	Posttranslational modification, protein turnover, chaperones	Molecular Function: protein binding (GO:0005515);; Molecular Function: ATP binding (GO:0005524);; Cellular Component: cell wall (GO:0005618);; Cellular Component: cytoplasm (GO:0005737);; Cellular Component: cytosol (GO:0005829);; Biological Process: nucleobase-containing compound metabolic process (GO:0006139);; Biological Process: protein folding (GO:0006457);; Cellular Component: membrane (GO:…	K09494|0|sbi:SORBI_03g009490|SORBIDRAFT_03g009490, Sb03g009490; hypothetical protein; K09494 T-complex protein 1 subunit beta (A)	--	[O]	Posttranslational modification, protein turnover, chaperones	TCP-1/cpn60 chaperonin family	T-complex protein 1 subunit alpha GN=CCT1 OS=Arabidopsis thaliana (Mouse-ear cress) PE=2 SV=1	S	Function unknown	TPA: putative TCP-1/cpn60 chaperonin family protein [Zea mays]
EF517601.1_FG016	7.61e-39	-6.97228	BZ	--	--	Cellular Component: cytoplasmic membrane-bounded vesicle (GO:0016023);;	--	--	--	--	--	MFS18 protein (Precursor) GN=MFS18 OS=Zea mays (Maize) PE=2 SV=1	S	Function unknown	uncharacterized protein LOC100193304 precursor [Zea mays]
GRMZM2G000093	4.35e-06	-2.87743	BZ	--	--	Biological Process: mitotic cell cycle (GO:0000278);; Molecular Function: DNA binding (GO:0003677);; Molecular Function: nuclease activity (GO:0004518);; Molecular Function: endonuclease activity (GO:0004519);; Molecular Function: protein kinase activity (GO:0004672);; Biological Process: DNA replication (GO:0006260);; Biological Process: DNA repair (GO:0006281);; Biological Process: DNA recombin…	K10882|0|zma:103645850|crossover junction endonuclease EME1; K10882 crossover junction endonuclease EME1 [EC:3.1.22.-] (A)	Homologous recombination (ko03440)	--	--	ERCC4 domain	Crossover junction endonuclease EME1 OS=Oryza sativa subsp. japonica (Rice) PE=2 SV=1	L	Replication, recombination and repair	TPA: hypothetical protein ZEAMMB73_940396 [Zea mays]
GRMZM2G000177	7.79e-07	-1.60381	BZ	--	--	Cellular Component: mitochondrion (GO:0005739);; Cellular Component: cytosol (GO:0005829);; Cellular Component: plasma membrane (GO:0005886);;	--	--	--	--	WD domain, G-beta repeat	--	R	General function prediction only	hypothetical protein ZEAMMB73_889772 [Zea mays]
GRMZM2G000209	6.31e-65	Inf	MZ	[GER]	Carbohydrate transport and metabolism;; Amino acid transport and metabolism;; General function prediction only	Cellular Component: Golgi apparatus (GO:0005794);; Cellular Component: plasma membrane (GO:0005886);; Cellular Component: cell cortex (GO:0005938);; Biological Process: Golgi to vacuole transport (GO:0006896);; Biological Process: response to abiotic stimulus (GO:0009628);; Cellular Component: plant-type vacuole membrane (GO:0009705);; Biological Process: auxin-activated signaling pathway (GO:000…	--	--	--	--	EamA-like transporter family	WAT1-related protein At3g45870 GN=At3g45870 OS=Arabidopsis thaliana (Mouse-ear cress) PE=2 SV=1	S	Function unknown	hypothetical protein ZEAMMB73_824311 [Zea mays]
GRMZM2G000221	3.25e-27	8.43243	MZ	--	--	Molecular Function: lipid binding (GO:0008289);; Cellular Component: cytoplasmic membrane-bounded vesicle (GO:0016023);; Molecular Function: ion binding (GO:0043167);; Biological Process: single-organism process (GO:0044699);;	--	--	--	--	Probable lipid transfer;; Protease inhibitor/seed storage/LTP family	Putative lipid-transfer protein DIR1 (Precursor) GN=DIR1 OS=Arabidopsis thaliana (Mouse-ear cress) PE=1 SV=1	R	General function prediction only	TPA: putative bifunctional inhibitor/lipid-transfer protein/seed storage 2S albumin superfamily protein [Zea mays]
GRMZM2G000261	8.26e-16	4.03344	MZ	--	--	Molecular Function: catalytic activity (GO:0003824);; Molecular Function: voltage-gated potassium channel activity (GO:0005249);; Molecular Function: binding (GO:0005488);; Cellular Component: nucleus (GO:0005634);; Cellular Component: mitochondrion (GO:0005739);; Biological Process: potassium ion transport (GO:0006813);; Cellular Component: voltage-gated potassium channel complex (GO:0008076);; …	--	--	[R]	General function prediction only	BTB/POZ domain	BTB/POZ domain-containing protein At2g24240 GN=At2g24240 OS=Arabidopsis thaliana (Mouse-ear cress) PE=2 SV=1	R	General function prediction only	hypothetical protein ZEAMMB73_117335 [Zea mays]
GRMZM2G000264	0.000812998	1.28522	MZ	--	--	Molecular Function: protein binding (GO:0005515);; Molecular Function: ATP binding (GO:0005524);; Cellular Component: nucleus (GO:0005634);; Cellular Component: vacuole (GO:0005773);; Cellular Component: plasma membrane (GO:0005886);; Biological Process: ATP catabolic process (GO:0006200);; Biological Process: ATP biosynthetic process (GO:0006754);; Biological Process: cation transport (GO:000681…	K01535|0|sbi:SORBI_02g005440|SORBIDRAFT_02g005440, Sb02g005440; hypothetical protein; K01535 H+-transporting ATPase [EC:3.6.3.6] (A)	Oxidative phosphorylation (ko00190)	[P]	Inorganic ion transport and metabolism	haloacid dehalogenase-like hydrolase	Plasma membrane ATPase 1 GN=LHA1 OS=Solanum lycopersicum (Tomato) PE=2 SV=1	P	Inorganic ion transport and metabolism	unknown [Zea mays]
GRMZM2G000268	0.00875231	-2.13117	BZ	[R]	General function prediction only	Molecular Function: glutamate decarboxylase activity (GO:0004351);; Cellular Component: nucleus (GO:0005634);; Cellular Component: mitochondrion (GO:0005739);; Cellular Component: cytosol (GO:0005829);; Biological Process: glutamate metabolic process (GO:0006536);; Molecular Function: alcohol dehydrogenase (NADP+) activity (GO:0008106);; Biological Process: response to cold (GO:0009409);; Biologi…	--	--	[R]	General function prediction only	Aldo/keto reductase family	Probable NAD(P)H-dependent oxidoreductase 1 OS=Oryza sativa subsp. japonica (Rice) PE=1 SV=1	R	General function prediction only	unknown [Zea mays]
GRMZM2G000339	0.00516006	-1.56941	BZ	--	--	Cellular Component: mitochondrion (GO:0005739);;	--	--	--	--	--	--	S	Function unknown	unknown [Zea mays]
GRMZM2G000353	1.37e-05	3.30899	MZ	--	--	Molecular Function: ubiquitin-protein transferase activity (GO:0004842);; Biological Process: anion transport (GO:0006820);; Biological Process: pollen development (GO:0009555);; Biological Process: response to abiotic stimulus (GO:0009628);; Biological Process: anther dehiscence (GO:0009901);; Biological Process: response to chitin (GO:0010200);; Cellular Component: membrane (GO:0016020);; Cellu…	--	--	[O]	Posttranslational modification, protein turnover, chaperones	Ring finger domain;; RING-H2 zinc finger;; Zinc finger, C3HC4 type (RING finger);; Zinc finger, C3HC4 type (RING finger);; Zinc finger, C3HC4 type (RING finger);; zinc-RING finger domain;; Anaphase-promoting complex subunit 11 RING-H2 finger;; FANCL C-terminal domain	RING-H2 finger protein ATL44 OS=Arabidopsis thaliana (Mouse-ear cress) PE=2 SV=1	O	Posttranslational modification, protein turnover, chaperones	putative RING zinc finger domain superfamily protein [Zea mays]
GRMZM2G000435	1.99e-26	-3.91218	BZ	[O]	Posttranslational modification, protein turnover, chaperones	Molecular Function: binding (GO:0005488);; Cellular Component: mitochondrion (GO:0005739);; Biological Process: RNA processing (GO:0006396);; Cellular Component: nuclear lumen (GO:0031981);; Biological Process: single-organism cellular process (GO:0044763);; Biological Process: regulation of cellular process (GO:0050794);; Biological Process: response to stimulus (GO:0050896);;	--	--	--	--	Lecithin retinol acyltransferase	Formin-like protein 16 (Precursor) GN=OsJ_008039 OS=Oryza sativa subsp. japonica (Rice) PE=2 SV=1	S	Function unknown	TPA: hypothetical protein ZEAMMB73_475381 [Zea mays]
GRMZM2G000451	0.00275982	-1.04389	BZ	[O]	Posttranslational modification, protein turnover, chaperones	Cellular Component: mitochondrion (GO:0005739);; Molecular Function: hydrolase activity (GO:0016787);; Cellular Component: intracellular organelle (GO:0043229);;	--	--	--	--	Endonuclease/Exonuclease/phosphatase family	Protein IQ-DOMAIN 14 GN=IQD14 OS=Arabidopsis thaliana (Mouse-ear cress) PE=1 SV=1	R	General function prediction only	TPA: hypothetical protein ZEAMMB73_300645 [Zea mays]
GRMZM2G000481	0.00585687	-1.17207	BZ	[J]	Translation, ribosomal structure and biogenesis	Molecular Function: tyrosine-tRNA ligase activity (GO:0004831);; Molecular Function: ATP binding (GO:0005524);; Biological Process: tRNA aminoacylation for protein translation (GO:0006418);; Cellular Component: plastid (GO:0009536);;	K01866|0|zma:100282315|tyrosyl-tRNA synthetase (EC:6.1.1.1); K01866 tyrosyl-tRNA synthetase [EC:6.1.1.1] (A)	Aminoacyl-tRNA biosynthesis (ko00970)	[J]	Translation, ribosomal structure and biogenesis	tRNA synthetases class I (W and Y)	--	J	Translation, ribosomal structure and biogenesis	tyrosyl-tRNA synthetase [Zea mays]
GRMZM2G000489	0.00240151	-2.3601	BZ	[I]	Lipid transport and metabolism	Biological Process: developmental process involved in reproduction (GO:0003006);; Biological Process: amino acid transport (GO:0006865);; Biological Process: defense response (GO:0006952);; Biological Process: metabolic process (GO:0008152);; Biological Process: anatomical structure morphogenesis (GO:0009653);; Biological Process: post-embryonic development (GO:0009791);; Biological Process: gibb…	--	--	[V]	Defense mechanisms	alpha/beta hydrolase fold;; Carboxylesterase family	Probable carboxylesterase 15 GN=CXE15 OS=Arabidopsis thaliana (Mouse-ear cress) PE=2 SV=1	V	Defense mechanisms	unknown [Zea mays]
GRMZM2G000576	0.00187325	1.51655	MZ	--	--	--	--	--	[S]	Function unknown	Protein of unknown function (DUF3657)	--	S	Function unknown	hypothetical protein ZEAMMB73_476369 [Zea mays]
GRMZM2G000581	4.23e-27	3.37524	MZ	--	--	Cellular Component: Golgi membrane (GO:0000139);; Cellular Component: mitochondrion (GO:0005739);; Cellular Component: endosome (GO:0005768);; Cellular Component: trans-Golgi network (GO:0005802);; Biological Process: plant-type secondary cell wall biogenesis (GO:0009834);; Biological Process: glucuronoxylan biosynthetic process (GO:0010417);; Cellular Component: integral component of membrane (G…	--	--	[GMW]	Carbohydrate transport and metabolism;; Cell wall/membrane/envelope biogenesis;; Extracellular structures	Exostosin family	Probable glucuronosyltransferase Os01g0926700 OS=Oryza sativa subsp. japonica (Rice) PE=2 SV=1	GMW	Carbohydrate transport and metabolism;; Cell wall/membrane/envelope biogenesis;; Extracellular structures	secondary cell wall glycosyltransferase family 47 [Zea mays]
GRMZM2G000587	1.16e-05	-1.59096	BZ	--	--	Cellular Component: endoplasmic reticulum (GO:0005783);; Cellular Component: Golgi apparatus (GO:0005794);; Biological Process: tryptophan catabolic process (GO:0006569);; Biological Process: protein targeting to membrane (GO:0006612);; Biological Process: response to oxidative stress (GO:0006979);; Biological Process: response to wounding (GO:0009611);; Biological Process: response to fungus (GO…	--	--	--	--	Glycosyl transferase family 8	Probable galacturonosyltransferase-like 9 GN=F20P5.18 OS=Arabidopsis thaliana (Mouse-ear cress) PE=2 SV=1	G	Carbohydrate transport and metabolism	hypothetical protein precursor [Zea mays]
GRMZM2G000592	2.87e-17	0	BZ	--	--	Biological Process: cellular component organization (GO:0016043);; Molecular Function: hydrolase activity (GO:0016787);; Cellular Component: intrinsic component of membrane (GO:0031224);; Cellular Component: intracellular membrane-bounded organelle (GO:0043231);; Biological Process: primary metabolic process (GO:0044238);; Biological Process: cellular macromolecule metabolic process (GO:0044260);…	K15340|0|zma:103653159|protein artemis-like; K15340 DNA cross-link repair 1A protein (A)	--	[L]	Replication, recombination and repair	DNA repair metallo-beta-lactamase;; Beta-lactamase superfamily domain	DNA cross-link repair protein SNM1 GN=SNM1 OS=Arabidopsis thaliana (Mouse-ear cress) PE=2 SV=1	L	Replication, recombination and repair	hypothetical protein ZEAMMB73_267019 [Zea mays]
GRMZM2G000608	1.42e-09	-3.54496	BZ	--	--	Biological Process: spliceosomal complex assembly (GO:0000245);; Molecular Function: catalytic activity (GO:0003824);; Biological Process: primary metabolic process (GO:0044238);; Biological Process: cellular macromolecule metabolic process (GO:0044260);; Cellular Component: cell part (GO:0044464);; Biological Process: single-organism cellular process (GO:0044763);; Biological Process: regulation…	--	--	--	--	--	Proline-rich receptor-like protein kinase PERK2 GN=PERK2 OS=Arabidopsis thaliana (Mouse-ear cress) PE=2 SV=3	S	Function unknown	hypothetical protein ZEAMMB73_706865 [Zea mays]
GRMZM2G000632	8.69e-06	1.38423	MZ	--	--	Molecular Function: UDP-glucose 4-epimerase activity (GO:0003978);; Cellular Component: mitochondrion (GO:0005739);; Cellular Component: cytosol (GO:0005829);; Biological Process: galactose metabolic process (GO:0006012);; Biological Process: response to ethylene (GO:0009723);; Biological Process: abscisic acid-activated signaling pathway (GO:0009738);; Biological Process: xyloglucan biosynthetic…	K12448|0|zma:100304323|hypothetical protein; K12448 UDP-arabinose 4-epimerase [EC:5.1.3.5] (A)	Amino sugar and nucleotide sugar metabolism (ko00520)	[M]	Cell wall/membrane/envelope biogenesis	NAD dependent epimerase/dehydratase family;; UDP-glucose 4-epimerase C-term subunit;; 3-beta hydroxysteroid dehydrogenase/isomerase family;; Polysaccharide biosynthesis protein;; RmlD substrate binding domain;; NADH(P)-binding;; short chain dehydrogenase;; Male sterility protein	Probable UDP-arabinose 4-epimerase 3 GN=P0582D05.120 OS=Oryza sativa subsp. japonica (Rice) PE=2 SV=1	M	Cell wall/membrane/envelope biogenesis	TPA: hypothetical protein ZEAMMB73_907385 [Zea mays]
GRMZM2G000645	4.79e-05	-1.33826	BZ	[R]	General function prediction only	Molecular Function: structural molecule activity (GO:0005198);; Molecular Function: binding (GO:0005488);; Cellular Component: cytosol (GO:0005829);; Biological Process: gluconeogenesis (GO:0006094);; Biological Process: regulation of transcription, DNA-templated (GO:0006355);; Biological Process: RNA processing (GO:0006396);; Biological Process: cellular protein modification process (GO:0006464)…	K17302|0|zma:103638095|coatomer subunit beta'-1; K17302 coatomer, subunit beta' (A)	--	[U]	Intracellular trafficking, secretion, and vesicular transport	Coatomer WD associated region;; WD domain, G-beta repeat	Coatomer subunit beta&apos;-1 GN=OSJNBa0007O20.8-1 OS=Oryza sativa subsp. japonica (Rice) PE=2 SV=1	U	Intracellular trafficking, secretion, and vesicular transport	hypothetical protein ZEAMMB73_309963 [Zea mays]
GRMZM2G000652	5.47e-05	4.14339	MZ	[R]	General function prediction only	Biological Process: lipid metabolic process (GO:0006629);; Molecular Function: hydrolase activity (GO:0016787);;	--	--	[I]	Lipid transport and metabolism	Patatin-like phospholipase	Patatin group D-2 (Precursor) OS=Solanum tuberosum (Potato) PE=2 SV=1	I	Lipid transport and metabolism	TPA: hypothetical protein ZEAMMB73_137328 [Zea mays]
GRMZM2G000670	0.00276934	0	BZ	--	--	Biological Process: suberin biosynthetic process (GO:0010345);; Molecular Function: O-acetyltransferase activity (GO:0016413);; Molecular Function: transferase activity, transferring acyl groups other than amino-acyl groups (GO:0016747);; Molecular Function: hydroxycinnamoyltransferase activity (GO:0050734);; Biological Process: cell wall pectin biosynthetic process (GO:0052325);;	--	--	--	--	Transferase family	10-deacetylbaccatin III 10-O-acetyltransferase OS=Taxus cuspidata (Japanese yew) PE=1 SV=1	S	Function unknown	hypothetical protein ZEAMMB73_767449 [Zea mays]
GRMZM2G000764	4.42e-05	-1.65825	BZ	--	--	Cellular Component: endosome (GO:0005768);; Cellular Component: Golgi apparatus (GO:0005794);; Cellular Component: trans-Golgi network (GO:0005802);; Cellular Component: plasma membrane (GO:0005886);; Molecular Function: methyltransferase activity (GO:0008168);; Biological Process: response to abiotic stimulus (GO:0009628);; Biological Process: anatomical structure morphogenesis (GO:0009653);; Bi…	--	--	--	--	Putative S-adenosyl-L-methionine-dependent methyltransferase;; Methyltransferase domain;; Methyltransferase domain	Probable pectin methyltransferase QUA2 OS=Arabidopsis thaliana (Mouse-ear cress) PE=1 SV=2	R	General function prediction only	hypothetical protein ZEAMMB73_102169 [Zea mays]
GRMZM2G000812	2.7e-29	4.00167	MZ	--	--	Cellular Component: integral component of plasma membrane (GO:0005887);; Biological Process: carbohydrate transport (GO:0008643);; Cellular Component: chloroplast (GO:0009507);; Biological Process: plant-type cell wall modification (GO:0009827);; Biological Process: pollen tube growth (GO:0009860);; Biological Process: pollen exine formation (GO:0010584);; Cellular Component: cytoplasmic membrane…	K15382|3.26866e-157|zma:100382256|hypothetical protein; K15382 solute carrier family 50 (sugar transporter) (A)	--	[R]	General function prediction only	Sugar efflux transporter for intercellular exchange	Bidirectional sugar transporter SWEET4 OS=Oryza sativa subsp. japonica (Rice) PE=2 SV=1	R	General function prediction only	uncharacterized protein LOC100382256 [Zea mays]
GRMZM2G000816	0.000574385	-1.99933	BZ	[GER]	Carbohydrate transport and metabolism;; Amino acid transport and metabolism;; General function prediction only	Biological Process: transport (GO:0006810);; Cellular Component: integral component of membrane (GO:0016021);; Cellular Component: cytoplasmic membrane-bounded vesicle (GO:0016023);;	K15287|0|zma:100284820|pco089834b; LOC100284820; K15287 solute carrier family 35, member F1/2 (A)	--	[S]	Function unknown	Eukaryotic protein of unknown function (DUF914);; UAA transporter family;; EamA-like transporter family	--	G	Carbohydrate transport and metabolism	solute carrier family 35, member F1 [Zea mays]
GRMZM2G000818	2.02e-10	2.45154	MZ	[KAD]	Transcription;; RNA processing and modification;; Cell cycle control, cell division, chromosome partitioning	Molecular Function: DNA binding (GO:0003677);; Molecular Function: chromatin binding (GO:0003682);; Molecular Function: sequence-specific DNA binding transcription factor activity (GO:0003700);; Cellular Component: nucleus (GO:0005634);; Biological Process: transcription, DNA-templated (GO:0006351);; Biological Process: polyamine catabolic process (GO:0006598);; Biological Process: oligopeptide t…	K09422|2.36365e-160|zma:541744|MYB11; myb-related protein Hv1; K09422 myb proto-oncogene protein, plant (A)	--	[K]	Transcription	Myb-like DNA-binding domain;; Myb-like DNA-binding domain	Myb-related protein Hv1 GN=MYB1 OS=Hordeum vulgare (Barley) PE=2 SV=1	K	Transcription	TPA: putative MYB DNA-binding domain superfamily protein [Zea mays]
GRMZM2G000825	6.45e-10	-5.12725	BZ	--	--	Biological Process: DNA replication initiation (GO:0006270);; Biological Process: regulation of DNA replication (GO:0006275);; Biological Process: DNA methylation (GO:0006306);; Biological Process: cell proliferation (GO:0008283);; Molecular Function: identical protein binding (GO:0042802);; Biological Process: histone H3-K9 methylation (GO:0051567);; Biological Process: regulation of cell cycle …	--	--	--	--	Tetratricopeptide repeat;; Tetratricopeptide repeat;; TPR repeat;; Tetratricopeptide repeat;; Tetratricopeptide repeat	--	R	General function prediction only	unknown [Zea mays]
GRMZM2G000836	6.05e-13	3.81979	MZ	--	--	Molecular Function: sequence-specific DNA binding transcription factor activity (GO:0003700);; Molecular Function: protein binding (GO:0005515);; Cellular Component: nucleus (GO:0005634);; Biological Process: regulation of transcription, DNA-templated (GO:0006355);; Biological Process: response to abiotic stimulus (GO:0009628);; Biological Process: post-embryonic development (GO:0009791);; Biolog…	--	--	[R]	General function prediction only	C2H2-type zinc finger	Protein TRANSPARENT TESTA 1 GN=TT1 OS=Arabidopsis thaliana (Mouse-ear cress) PE=2 SV=1	R	General function prediction only	hypothetical protein ZEAMMB73_415927 [Zea mays]
GRMZM2G000923	0.00145935	-1.06002	BZ	[K]	Transcription	Cellular Component: nucleus (GO:0005634);; Cellular Component: Golgi apparatus (GO:0005794);; Biological Process: protein import into nucleus (GO:0006606);; Cellular Component: plasmodesma (GO:0009506);; Biological Process: response to salt stress (GO:0009651);; Cellular Component: cytosolic ribosome (GO:0022626);; Biological Process: protein maturation (GO:0051604);;	K03626|5.09178e-101|zma:100282564|nascent polypeptide-associated complex alpha subunit-like protein; K03626 nascent polypeptide-associated complex subunit alpha (A)	--	[K]	Transcription	NAC domain;; UBA/TS-N domain	Nascent polypeptide-associated complex subunit alpha-like protein 1 GN=At3g12390 OS=Arabidopsis thaliana (Mouse-ear cress) PE=1 SV=1	K	Transcription	TPA: hypothetical protein ZEAMMB73_352117 [Zea mays]
GRMZM2G000932	5.15e-05	2.91656	MZ	[IQR]	Lipid transport and metabolism;; Secondary metabolites biosynthesis, transport and catabolism;; General function prediction only	Cellular Component: plasma membrane (GO:0005886);; Biological Process: carbohydrate metabolic process (GO:0005975);; Biological Process: nucleobase-containing compound metabolic process (GO:0006139);; Biological Process: lipid biosynthetic process (GO:0008610);; Cellular Component: chloroplast inner membrane (GO:0009706);; Biological Process: cellular component organization (GO:0016043);; Molecul…	--	--	[Q]	Secondary metabolites biosynthesis, transport and catabolism	short chain dehydrogenase;; KR domain;; NAD dependent epimerase/dehydratase family	Short-chain dehydrogenase TIC 32, chloroplastic GN=TIC32 OS=Arabidopsis thaliana (Mouse-ear cress) PE=2 SV=1	Q	Secondary metabolites biosynthesis, transport and catabolism	hypothetical protein ZEAMMB73_670258 [Zea mays]
GRMZM2G000976	0.00648268	-1.34434	BZ	--	--	Cellular Component: endosome (GO:0005768);; Cellular Component: Golgi apparatus (GO:0005794);; Cellular Component: trans-Golgi network (GO:0005802);; Biological Process: metabolic process (GO:0008152);; Cellular Component: membrane (GO:0016020);; Molecular Function: transferase activity, transferring glycosyl groups (GO:0016757);; Biological Process: cell wall biogenesis (GO:0042546);; Cellular C…	--	--	[GMW]	Carbohydrate transport and metabolism;; Cell wall/membrane/envelope biogenesis;; Extracellular structures	Exostosin family	Probable glycosyltransferase At5g03795 GN=At5g03795 OS=Arabidopsis thaliana (Mouse-ear cress) PE=3 SV=2	GMW	Carbohydrate transport and metabolism;; Cell wall/membrane/envelope biogenesis;; Extracellular structures	exostosin-like [Zea mays]
GRMZM2G001079	0.000204121	1.75206	MZ	--	--	Cellular Component: Golgi membrane (GO:0000139);; Biological Process: plant-type secondary cell wall biogenesis (GO:0009834);; Biological Process: glucuronoxylan biosynthetic process (GO:0010417);; Molecular Function: galactosylgalactosylxylosylprotein 3-beta-glucuronosyltransferase activity (GO:0015018);; Cellular Component: integral component of membrane (GO:0016021);; Molecular Function: xylos…	--	--	[O]	Posttranslational modification, protein turnover, chaperones	Glycosyltransferase family 43	Probable glucuronosyltransferase Os03g0287800 OS=Oryza sativa subsp. japonica (Rice) PE=2 SV=1	O	Posttranslational modification, protein turnover, chaperones	beta3-glucuronyltransferase [Zea mays]
GRMZM2G001088	0.00798396	-1.00329	BZ	--	--	Biological Process: protein import into nucleus (GO:0006606);;	K14765|5.19069e-180|zma:100276800|uncharacterized LOC100276800; K14765 U3 small nucleolar ribonucleoprotein protein LCP5 (A)	--	[A]	RNA processing and modification	Sas10/Utp3/C1D family	--	A	RNA processing and modification	unknown [Zea mays]
GRMZM2G001160	3.78e-06	-3.05392	BZ	[L]	Replication, recombination and repair	Molecular Function: nucleotide binding (GO:0000166);; Biological Process: telomere maintenance (GO:0000723);; Biological Process: double-strand break repair via homologous recombination (GO:0000724);; Molecular Function: nucleic acid binding (GO:0003676);; Molecular Function: protein binding (GO:0005515);; Molecular Function: ATP binding (GO:0005524);; Cellular Component: nucleus (GO:0005634);; C…	K10901|0|zma:103652713|ATP-dependent DNA helicase Q-like 1; K10901 bloom syndrome protein [EC:3.6.4.12] (A)	Homologous recombination (ko03440)	[L]	Replication, recombination and repair	Helicase conserved C-terminal domain;; DEAD/DEAH box helicase	ATP-dependent DNA helicase Q-like 1 GN=F10A16.2 OS=Arabidopsis thaliana (Mouse-ear cress) PE=2 SV=1	L	Replication, recombination and repair	hypothetical protein ZEAMMB73_604033 [Zea mays]
GRMZM2G001169	2.47e-08	-3.87391	BZ	--	--	Biological Process: cellular process (GO:0009987);; Cellular Component: intracellular organelle (GO:0043229);;	--	--	--	--	Protein of unknown function (DUF1645)	Arginine/serine-rich protein 45 GN=F19K19.9 OS=Arabidopsis thaliana (Mouse-ear cress) PE=1 SV=1	S	Function unknown	LOC100285663 [Zea mays]
GRMZM2G001223	2.52e-10	-3.32792	BZ	[KAD]	Transcription;; RNA processing and modification;; Cell cycle control, cell division, chromosome partitioning	Molecular Function: DNA binding (GO:0003677);; Molecular Function: chromatin binding (GO:0003682);; Molecular Function: sequence-specific DNA binding transcription factor activity (GO:0003700);; Cellular Component: nucleus (GO:0005634);; Biological Process: polyamine catabolic process (GO:0006598);; Biological Process: oligopeptide transport (GO:0006857);; Biological Process: purine nucleobase tr…	K09422|1.63565e-131|sita:101773694|transcription factor MYB28-like; K09422 myb proto-oncogene protein, plant (A)	--	[K]	Transcription	Myb-like DNA-binding domain;; Myb-like DNA-binding domain	Transcription factor MYB39 GN=dl4925c OS=Arabidopsis thaliana (Mouse-ear cress) PE=2 SV=1	K	Transcription	putative MYB DNA-binding domain superfamily protein [Zea mays]
GRMZM2G001241	7.07e-16	-6.05731	BZ	--	--	Molecular Function: carboxylic ester hydrolase activity (GO:0004091);; Cellular Component: extracellular region (GO:0005576);; Biological Process: lipid metabolic process (GO:0006629);; Cellular Component: chloroplast (GO:0009507);; Biological Process: response to salicylic acid (GO:0009751);; Biological Process: stomatal complex morphogenesis (GO:0010103);; Biological Process: response to lithiu…	--	--	--	--	GDSL-like Lipase/Acylhydrolase	GDSL esterase/lipase LTL1 (Precursor) GN=LTL1 OS=Arabidopsis thaliana (Mouse-ear cress) PE=2 SV=1	R	General function prediction only	uncharacterized protein LOC100273386 precursor [Zea mays]
GRMZM2G001247	3.9e-09	1.80389	MZ	--	--	Cellular Component: cytoplasmic membrane-bounded vesicle (GO:0016023);;	--	--	--	--	Pollen proteins Ole e I like	Phylloplanin (Precursor) OS=Nicotiana tabacum (Common tobacco) PE=1 SV=1	R	General function prediction only	hypothetical protein precursor [Zea mays]
GRMZM2G001288	9.72e-10	1.90384	MZ	--	--	Biological Process: microtubule cytoskeleton organization (GO:0000226);; Biological Process: cytokinesis by cell plate formation (GO:0000911);; Molecular Function: hydrolase activity, hydrolyzing O-glycosyl compounds (GO:0004553);; Biological Process: carbohydrate metabolic process (GO:0005975);; Biological Process: DNA methylation (GO:0006306);; Biological Process: methylation-dependent chromati…	--	--	--	--	Glycosyl hydrolases family 17;; X8 domain	Glucan endo-1,3-beta-glucosidase 4 (Precursor) GN=At3g13560 OS=Arabidopsis thaliana (Mouse-ear cress) PE=1 SV=1	R	General function prediction only	TPA: hypothetical protein ZEAMMB73_426541 [Zea mays]
GRMZM2G001297	0.000422524	1.10699	MZ	[I]	Lipid transport and metabolism	Molecular Function: acyl-CoA dehydrogenase activity (GO:0003995);; Biological Process: response to symbiotic fungus (GO:0009610);; Molecular Function: oxidoreductase activity, acting on the CH-CH group of donors (GO:0016627);; Molecular Function: transferase activity, transferring phosphorus-containing groups (GO:0016772);; Biological Process: fatty-acyl-CoA metabolic process (GO:0035337);; Biolo…	K00249|0|sbi:SORBI_02g042770|SORBIDRAFT_02g042770, Sb02g042770; hypothetical protein; K00249 acyl-CoA dehydrogenase [EC:1.3.8.7] (A)	Fatty acid degradation (ko00071);; Valine, leucine and isoleucine degradation (ko00280);; beta-Alanine metabolism (ko00410);; Propanoate metabolism (ko00640);; Carbon metabolism (ko01200);; Fatty acid metabolism (ko01212)	[R]	General function prediction only	Phosphotransferase enzyme family;; Acyl-CoA dehydrogenase, C-terminal domain;; Acyl-CoA dehydrogenase, middle domain;; Acyl-CoA dehydrogenase, C-terminal domain;; Acyl-CoA dehydrogenase, N-terminal domain;; Choline/ethanolamine kinase	2-methylacyl-CoA dehydrogenase, mitochondrial (Precursor) GN=2MBCD OS=Solanum tuberosum (Potato) PE=1 SV=2	I	Lipid transport and metabolism	TPA: hypothetical protein ZEAMMB73_107766 [Zea mays]
GRMZM2G001304	1.86e-14	2.52111	MZ	[G]	Carbohydrate transport and metabolism	Biological Process: response to singlet oxygen (GO:0000304);; Molecular Function: alpha,alpha-trehalose-phosphate synthase (UDP-forming) activity (GO:0003825);; Molecular Function: trehalose-phosphatase activity (GO:0004805);; Cellular Component: cytoplasm (GO:0005737);; Biological Process: trehalose biosynthetic process (GO:0005992);; Biological Process: response to water deprivation (GO:0009414…	K16055|0|sbi:SORBI_09g025790|SORBIDRAFT_09g025790, Sb09g025790; hypothetical protein; K16055 trehalose 6-phosphate synthase/phosphatase [EC:2.4.1.15 3.1.3.12] (A)	Starch and sucrose metabolism (ko00500)	[G]	Carbohydrate transport and metabolism	Glycosyltransferase family 20;; Trehalose-phosphatase	Alpha,alpha-trehalose-phosphate synthase [UDP-forming] 1 GN=TPS1 OS=Arabidopsis thaliana (Mouse-ear cress) PE=1 SV=1	G	Carbohydrate transport and metabolism	hypothetical protein ZEAMMB73_618885 [Zea mays]
GRMZM2G001332	1.25e-13	6.32993	MZ	--	--	--	--	--	--	--	--	--	--	--	hypothetical protein ZEAMMB73_764683 [Zea mays]
GRMZM2G001457	5.63e-10	1.88885	MZ	[RTKL]	General function prediction only;; Signal transduction mechanisms;; Transcription;; Replication, recombination and repair	Molecular Function: phosphorelay sensor kinase activity (GO:0000155);; Biological Process: phosphorelay signal transduction system (GO:0000160);; Molecular Function: protein serine/threonine kinase activity (GO:0004674);; Molecular Function: structural molecule activity (GO:0005198);; Molecular Function: ATP binding (GO:0005524);; Molecular Function: phospholipid binding (GO:0005543);; Cellular C…	--	--	--	--	Protein kinase domain;; PAS domain;; Protein tyrosine kinase;; PAS fold;; PAS fold;; PAS fold	Phototropin-1A GN=PHOT1A OS=Oryza sativa subsp. japonica (Rice) PE=1 SV=2	T	Signal transduction mechanisms	TPA: blue-light receptor phototropin 1 [Zea mays]
GRMZM2G001577	1.88e-19	3.20163	MZ	--	--	Molecular Function: binding (GO:0005488);; Cellular Component: cytoplasm (GO:0005737);; Cellular Component: intracellular membrane-bounded organelle (GO:0043231);; Biological Process: single-organism cellular process (GO:0044763);; Biological Process: regulation of cellular process (GO:0050794);;	--	--	--	--	WRC	Growth-regulating factor 10 OS=Oryza sativa subsp. japonica (Rice) PE=2 SV=1	S	Function unknown	TPA: hypothetical protein ZEAMMB73_844065 [Zea mays]
GRMZM2G001645	1.32e-24	-3.5913	BZ	[I]	Lipid transport and metabolism	Molecular Function: hydroxymethylglutaryl-CoA reductase (NADPH) activity (GO:0004420);; Cellular Component: nucleus (GO:0005634);; Cellular Component: mitochondrion (GO:0005739);; Cellular Component: endoplasmic reticulum membrane (GO:0005789);; Biological Process: coenzyme A metabolic process (GO:0015936);; Cellular Component: integral component of membrane (GO:0016021);; Cellular Component: cyt…	K00021|0|sbi:SORBI_02g028630|SORBIDRAFT_02g028630, Sb02g028630; hypothetical protein; K00021 hydroxymethylglutaryl-CoA reductase (NADPH) [EC:1.1.1.34] (A)	Terpenoid backbone biosynthesis (ko00900)	[I]	Lipid transport and metabolism	Hydroxymethylglutaryl-coenzyme A reductase	3-hydroxy-3-methylglutaryl-coenzyme A reductase 3 OS=Oryza sativa subsp. japonica (Rice) PE=2 SV=2	I	Lipid transport and metabolism	TPA: hypothetical protein ZEAMMB73_122013 [Zea mays]
GRMZM2G001661	5.07e-32	4.96482	MZ	[M]	Cell wall/membrane/envelope biogenesis	Biological Process: cell morphogenesis involved in differentiation (GO:0000904);; Molecular Function: binding (GO:0005488);; Cellular Component: plasma membrane (GO:0005886);; Biological Process: unidimensional cell growth (GO:0009826);; Biological Process: regulation of actin filament polymerization (GO:0030833);; Biological Process: multicellular organismal process (GO:0032501);; Cellular Compo…	--	--	--	--	P21-Rho-binding domain	Anther-specific proline-rich protein APG (Fragment) GN=APG OS=Brassica napus (Rape) PE=2 SV=1	S	Function unknown	TPA: wiscott-Aldrich syndrome [Zea mays]
GRMZM2G001663	8.25e-11	3.2428	MZ	--	--	Cellular Component: nucleus (GO:0005634);; Biological Process: response to stress (GO:0006950);; Biological Process: circadian rhythm (GO:0007623);; Biological Process: red or far-red light signaling pathway (GO:0010017);; Biological Process: response to far red light (GO:0010218);; Biological Process: gene expression (GO:0010467);; Biological Process: RNA metabolic process (GO:0016070);; Molecul…	--	--	--	--	FAR1 DNA-binding domain	Protein FAR1-RELATED SEQUENCE 7 GN=FRS7 OS=Arabidopsis thaliana (Mouse-ear cress) PE=2 SV=1	S	Function unknown	TPA: hypothetical protein ZEAMMB73_228015 [Zea mays]
GRMZM2G001676	7.14e-16	3.81749	MZ	--	--	Molecular Function: protein binding (GO:0005515);; Cellular Component: Golgi apparatus (GO:0005794);; Cellular Component: plasma membrane (GO:0005886);; Biological Process: polysaccharide metabolic process (GO:0005976);; Biological Process: lipid transport (GO:0006869);; Biological Process: intra-Golgi vesicle-mediated transport (GO:0006891);; Biological Process: response to water deprivation (GO…	--	--	[E]	Amino acid transport and metabolism	POT family	Peptide transporter PTR3-A GN=PTR3-A OS=Arabidopsis thaliana (Mouse-ear cress) PE=2 SV=1	P	Inorganic ion transport and metabolism	TPA: hypothetical protein ZEAMMB73_763141 [Zea mays]
GRMZM2G001713	4.91e-21	3.11589	MZ	--	--	Cellular Component: protein storage vacuole (GO:0000326);; Molecular Function: aspartic-type endopeptidase activity (GO:0004190);; Cellular Component: proteinaceous extracellular matrix (GO:0005578);; Cellular Component: cell wall (GO:0005618);; Cellular Component: vacuole (GO:0005773);; Cellular Component: endoplasmic reticulum (GO:0005783);; Cellular Component: cytosol (GO:0005829);; Biological…	K08245|0|zma:100282399|aspartic proteinase oryzasin-1; K08245 phytepsin [EC:3.4.23.40] (A)	--	[O]	Posttranslational modification, protein turnover, chaperones	Eukaryotic aspartyl protease;; Saposin-like type B, region 1;; Saposin-like type B, region 2;; Xylanase inhibitor C-terminal	Aspartic proteinase oryzasin-1 (Precursor) GN=OJ1781_H11.11 OS=Oryza sativa subsp. japonica (Rice) PE=2 SV=2	O	Posttranslational modification, protein turnover, chaperones	TPA: hypothetical protein ZEAMMB73_239621 [Zea mays]
GRMZM2G001803	0.000369265	-1.26676	BZ	[P]	Inorganic ion transport and metabolism	Cellular Component: endoplasmic reticulum (GO:0005783);; Cellular Component: membrane (GO:0016020);; Biological Process: metal ion transport (GO:0030001);; Molecular Function: metal ion transmembrane transporter activity (GO:0046873);; Biological Process: transmembrane transport (GO:0055085);;	K14713|0|zma:100192506|Zinc transporter SLC39A7 isoform 1; K14713 solute carrier family 39 (zinc transporter), member 7 (A)	--	[P]	Inorganic ion transport and metabolism	ZIP Zinc transporter	IAA-alanine resistance protein 1 (Precursor) GN=IAR1 OS=Arabidopsis thaliana (Mouse-ear cress) PE=1 SV=3	P	Inorganic ion transport and metabolism	uncharacterized protein LOC100192506 precursor [Zea mays]
GRMZM2G001816	9.23e-08	-1.76232	BZ	[J]	Translation, ribosomal structure and biogenesis	Molecular Function: structural constituent of ribosome (GO:0003735);; Cellular Component: ribosome (GO:0005840);; Biological Process: translation (GO:0006412);; Cellular Component: plastid (GO:0009536);; Molecular Function: rRNA binding (GO:0019843);;	K02868|7.53927e-118|zma:100282010|pco079292(382); LOC100282010; K02868 large subunit ribosomal protein L11e (A)	Ribosome (ko03010)	[J]	Translation, ribosomal structure and biogenesis	ribosomal L5P family C-terminus;; Ribosomal protein L5	60S ribosomal protein L11 GN=OJ1430_B02.2 OS=Oryza sativa subsp. japonica (Rice) PE=2 SV=1	J	Translation, ribosomal structure and biogenesis	LOC100282010 [Zea mays]
GRMZM2G001875	9.86e-42	5.75686	MZ	[KAD]	Transcription;; RNA processing and modification;; Cell cycle control, cell division, chromosome partitioning	Molecular Function: DNA binding (GO:0003677);; Molecular Function: chromatin binding (GO:0003682);; Molecular Function: sequence-specific DNA binding transcription factor activity (GO:0003700);; Molecular Function: protein binding (GO:0005515);; Cellular Component: nucleus (GO:0005634);; Biological Process: polyamine catabolic process (GO:0006598);; Biological Process: oligopeptide transport (GO:…	K09422|2.47526e-120|zma:542611|transcription factor RAX2; K09422 myb proto-oncogene protein, plant (A)	--	[K]	Transcription	Myb-like DNA-binding domain;; Myb-like DNA-binding domain	Transcription factor RAX2 GN=T1J8.7 OS=Arabidopsis thaliana (Mouse-ear cress) PE=1 SV=1	K	Transcription	TPA: putative MYB DNA-binding domain superfamily protein [Zea mays]
GRMZM2G001934	4.3e-05	-1.55468	BZ	--	--	Molecular Function: protein serine/threonine kinase activity (GO:0004674);; Molecular Function: transmembrane receptor protein serine/threonine kinase activity (GO:0004675);; Molecular Function: protein binding (GO:0005515);; Molecular Function: ATP binding (GO:0005524);; Cellular Component: plasma membrane (GO:0005886);; Biological Process: protein phosphorylation (GO:0006468);; Biological Proce…	--	--	--	--	Protein tyrosine kinase;; Protein kinase domain;; Leucine rich repeat;; Leucine Rich repeats (2 copies);; Leucine Rich Repeat;; Leucine rich repeat N-terminal domain	Probable receptor protein kinase TMK1 (Precursor) GN=TMK1 OS=Arabidopsis thaliana (Mouse-ear cress) PE=1 SV=1	T	Signal transduction mechanisms	uncharacterized LOC100192365 precursor [Zea mays]
GRMZM2G001938	0.00159806	-2.77981	BZ	--	--	Cellular Component: Golgi apparatus (GO:0005794);; Cellular Component: membrane (GO:0016020);; Molecular Function: transferase activity, transferring glycosyl groups (GO:0016757);; Biological Process: cell wall biogenesis (GO:0042546);; Biological Process: xylan metabolic process (GO:0045491);;	--	--	[GMW]	Carbohydrate transport and metabolism;; Cell wall/membrane/envelope biogenesis;; Extracellular structures	Exostosin family	Probable glycosyltransferase At5g03795 GN=At5g03795 OS=Arabidopsis thaliana (Mouse-ear cress) PE=3 SV=2	GMW	Carbohydrate transport and metabolism;; Cell wall/membrane/envelope biogenesis;; Extracellular structures	TPA: hypothetical protein ZEAMMB73_690759, partial [Zea mays]
GRMZM2G001973	3.86e-05	-1.72413	BZ	--	--	--	--	--	--	--	Remorin, C-terminal region	--	S	Function unknown	TPA: hypothetical protein ZEAMMB73_014226 [Zea mays]
GRMZM2G001977	2.16e-08	-3.95309	BZ	[I]	Lipid transport and metabolism	Molecular Function: carboxylic ester hydrolase activity (GO:0004091);; Molecular Function: binding (GO:0005488);; Cellular Component: cytosol (GO:0005829);; Biological Process: defense response (GO:0006952);; Biological Process: metabolic process (GO:0008152);; Biological Process: response to abiotic stimulus (GO:0009628);; Biological Process: anatomical structure morphogenesis (GO:0009653);; Bio…	--	--	[V]	Defense mechanisms	alpha/beta hydrolase fold;; Alpha/beta hydrolase family;; Carboxylesterase family	Probable carboxylesterase 2 GN=CXE2 OS=Arabidopsis thaliana (Mouse-ear cress) PE=2 SV=1	V	Defense mechanisms	TPA: hypothetical protein ZEAMMB73_616341 [Zea mays]
GRMZM2G001991	2.47e-10	5.87657	MZ	[MG]	Cell wall/membrane/envelope biogenesis;; Carbohydrate transport and metabolism	Molecular Function: nucleotide binding (GO:0000166);; Molecular Function: nucleic acid binding (GO:0003676);; Molecular Function: 3-beta-hydroxy-delta5-steroid dehydrogenase activity (GO:0003854);; Biological Process: steroid biosynthetic process (GO:0006694);; Biological Process: transport (GO:0006810);; Biological Process: defense response (GO:0006952);; Biological Process: response to osmotic …	--	--	[V]	Defense mechanisms	3-beta hydroxysteroid dehydrogenase/isomerase family;; NAD dependent epimerase/dehydratase family;; NADH(P)-binding;; short chain dehydrogenase;; NmrA-like family	Cinnamoyl-CoA reductase 1 GN=T24D18.5 OS=Arabidopsis thaliana (Mouse-ear cress) PE=1 SV=1	V	Defense mechanisms	uncharacterized protein LOC100280347 [Zea mays]
GRMZM2G002010	0.00366104	1.87839	MZ	--	--	Cellular Component: mitochondrion (GO:0005739);;	--	--	--	--	Drought induced 19 protein (Di19), zinc-binding	Protein DEHYDRATION-INDUCED 19 homolog 5 OS=Oryza sativa subsp. japonica (Rice) PE=2 SV=1	S	Function unknown	hypothetical protein ZEAMMB73_923341 [Zea mays]
GRMZM2G002034	9.82e-08	0	BZ	[M]	Cell wall/membrane/envelope biogenesis	Molecular Function: polygalacturonase activity (GO:0004650);; Molecular Function: protein binding (GO:0005515);; Cellular Component: extracellular region (GO:0005576);; Biological Process: carbohydrate metabolic process (GO:0005975);; Cellular Component: plant-type cell wall (GO:0009505);; Biological Process: plant-type cell wall modification (GO:0009827);; Biological Process: anther dehiscence (…	--	--	--	--	Glycosyl hydrolases family 28;; Pectate lyase superfamily protein	Polygalacturonase At1g48100 (Precursor) GN=At1g48100 OS=Arabidopsis thaliana (Mouse-ear cress) PE=2 SV=1	R	General function prediction only	hypothetical protein [Zea mays]
GRMZM2G002128	4.99e-08	1.74082	MZ	--	--	Molecular Function: nucleic acid binding (GO:0003676);; Molecular Function: DNA binding (GO:0003677);; Molecular Function: chromatin binding (GO:0003682);; Cellular Component: nucleus (GO:0005634);; Biological Process: transcription, DNA-templated (GO:0006351);; Cellular Component: plastid (GO:0009536);; Biological Process: gravitropism (GO:0009630);; Biological Process: response to salt stress (…	--	--	[O]	Posttranslational modification, protein turnover, chaperones	Myb-like DNA-binding domain;; Myb-like DNA-binding domain	Transcription factor DIVARICATA GN=DIVARICATA OS=Antirrhinum majus (Garden snapdragon) PE=2 SV=1	K	Transcription	MYB transcription factor [Zea mays]
GRMZM2G002131	3.07e-75	6.28458	MZ	--	--	Molecular Function: sequence-specific DNA binding transcription factor activity (GO:0003700);; Cellular Component: nucleus (GO:0005634);; Cellular Component: cytoplasm (GO:0005737);; Biological Process: asymmetric cell division (GO:0008356);; Biological Process: toxin catabolic process (GO:0009407);; Biological Process: response to heat (GO:0009408);; Biological Process: response to water depriva…	K09419|1.8267e-167|zma:103647483|heat stress transcription factor B-1-like; K09419 heat shock transcription factor, other eukaryote (A)	--	[K]	Transcription	HSF-type DNA-binding	Heat stress transcription factor B-1 GN=B1342C04.35 OS=Oryza sativa subsp. japonica (Rice) PE=2 SV=1	K	Transcription	TPA: hypothetical protein ZEAMMB73_110006 [Zea mays]
GRMZM2G002138	0.00390042	-1.6418	BZ	--	--	--	--	--	--	--	Plant protein of unknown function (DUF863)	--	S	Function unknown	TPA: hypothetical protein ZEAMMB73_256617 [Zea mays]
GRMZM2G002227	0.00417832	1.28151	MZ	[R]	General function prediction only	Cellular Component: ubiquitin ligase complex (GO:0000151);; Molecular Function: protein serine/threonine kinase activity (GO:0004674);; Molecular Function: phosphoprotein phosphatase activity (GO:0004721);; Molecular Function: ubiquitin-protein transferase activity (GO:0004842);; Molecular Function: protein binding (GO:0005515);; Molecular Function: ATP binding (GO:0005524);; Cellular Component: …	K09553|0|zma:103639761|hsp70-Hsp90 organizing protein 1-like; K09553 stress-induced-phosphoprotein 1 (A)	--	[O]	Posttranslational modification, protein turnover, chaperones	TPR repeat;; Tetratricopeptide repeat;; Tetratricopeptide repeat;; Tetratricopeptide repeat;; Tetratricopeptide repeat;; Tetratricopeptide repeat;; Tetratricopeptide repeat;; Tetratricopeptide repeat;; Tetratricopeptide repeat;; Tetratricopeptide repeat;; Tetratricopeptide repeat;; Anaphase-promoting complex, cyclosome, subunit 3	Heat shock protein STI GN=STI OS=Glycine max (Soybean) PE=1 SV=1	T	Signal transduction mechanisms	hypothetical protein ZEAMMB73_584871 [Zea mays]
GRMZM2G002260	6.52e-14	9.30191	MZ	--	--	Molecular Function: hydrolase activity, hydrolyzing O-glycosyl compounds (GO:0004553);; Molecular Function: binding (GO:0005488);; Biological Process: cellular process (GO:0009987);; Cellular Component: nuclear lumen (GO:0031981);; Biological Process: primary metabolic process (GO:0044238);; Biological Process: xylan catabolic process (GO:0045493);; Biological Process: organic substance metabolic…	--	--	--	--	Glycosyl hydrolase family 10;; Carbohydrate binding domain	Glutenin, high molecular weight subunit DX5 (Precursor) GN=GLU-1D-1D OS=Triticum aestivum (Wheat) PE=3 SV=5	S	Function unknown	putative glycosyl hydrolase family protein [Zea mays]
GRMZM2G002280	7.08e-05	-3.46686	BZ	--	--	Molecular Function: nucleotide binding (GO:0000166);; Molecular Function: zinc ion binding (GO:0008270);; Molecular Function: ligase activity (GO:0016874);; Biological Process: regulation of gene expression, epigenetic (GO:0040029);; Biological Process: macromolecule modification (GO:0043412);; Biological Process: cellular macromolecule metabolic process (GO:0044260);; Biological Process: nucleic…	--	--	[O]	Posttranslational modification, protein turnover, chaperones	Zinc finger, C3HC4 type (RING finger)	E3 ubiquitin-protein ligase ORTHRUS-LIKE 1 OS=Arabidopsis thaliana (Mouse-ear cress) PE=2 SV=1	O	Posttranslational modification, protein turnover, chaperones	uncharacterized protein LOC100191204 [Zea mays]
GRMZM2G002286	5.34e-21	3.70969	MZ	[R]	General function prediction only	Molecular Function: peptidase activity (GO:0008233);;	--	--	[R]	General function prediction only	Alpha/beta hydrolase family;; Alpha/beta hydrolase family;; alpha/beta hydrolase fold;; Prolyl oligopeptidase family;; Serine hydrolase (FSH1)	--	R	General function prediction only	esterase/lipase/thioesterase [Zea mays]
GRMZM2G002391	3.91e-12	2.14253	MZ	--	--	Cellular Component: mitochondrion (GO:0005739);; Cellular Component: vacuolar membrane (GO:0005774);; Cellular Component: plasma membrane (GO:0005886);; Biological Process: transport (GO:0006810);; Biological Process: cellular process (GO:0009987);; Molecular Function: nucleoside transmembrane transporter activity, against a concentration gradient (GO:0010174);; Cellular Component: integral compo…	K15014|0|zma:100282071|nucleoside transporter; K15014 solute carrier family 29 (equilibrative nucleoside transporter), member 1/2/3 (A)	--	[F]	Nucleotide transport and metabolism	Nucleoside transporter	Equilibrative nucleotide transporter 1 GN=ENT1 OS=Arabidopsis thaliana (Mouse-ear cress) PE=1 SV=1	P	Inorganic ion transport and metabolism	unknown [Zea mays]
GRMZM2G002420	2.46e-36	-4.9525	BZ	--	--	Cellular Component: plasma membrane (GO:0005886);; Biological Process: tryptophan catabolic process (GO:0006569);; Biological Process: iron ion transport (GO:0006826);; Biological Process: response to mechanical stimulus (GO:0009612);; Biological Process: indoleacetic acid biosynthetic process (GO:0009684);; Biological Process: trichoblast differentiation (GO:0010054);; Biological Process: cellul…	--	--	--	--	Protein of unknown function (DUF1070)	Arabinogalactan peptide 16 (Precursor) GN=AGP16 OS=Arabidopsis thaliana (Mouse-ear cress) PE=1 SV=1	R	General function prediction only	AGP16 precursor [Zea mays]
GRMZM2G002523	2.43e-22	6.88675	MZ	--	--	Biological Process: cell morphogenesis (GO:0000902);; Cellular Component: endosome (GO:0005768);; Cellular Component: Golgi apparatus (GO:0005794);; Cellular Component: trans-Golgi network (GO:0005802);; Cellular Component: plasma membrane (GO:0005886);; Biological Process: glycolytic process (GO:0006096);; Biological Process: calcium ion transport (GO:0006816);; Biological Process: water transpo…	K10999|0|zma:103647435|cellulose synthase A catalytic subunit 9 [UDP-forming]; K10999 cellulose synthase A [EC:2.4.1.12] (A)	--	--	--	Cellulose synthase;; Zinc-binding RING-finger;; Glycosyltransferase like family 2;; Glycosyl transferase family group 2;; RING/Ubox like zinc-binding domain	Cellulose synthase A catalytic subunit 9 [UDP-forming] OS=Oryza sativa subsp. japonica (Rice) PE=2 SV=1	O	Posttranslational modification, protein turnover, chaperones	TPA: putative cellulose synthase family protein [Zea mays]
GRMZM2G002531	0.000452178	1.83169	MZ	[RTKL]	General function prediction only;; Signal transduction mechanisms;; Transcription;; Replication, recombination and repair	Biological Process: phosphorelay signal transduction system (GO:0000160);; Biological Process: defense response to oomycetes (GO:0002229);; Molecular Function: protein serine/threonine kinase activity (GO:0004674);; Molecular Function: MAP kinase kinase kinase activity (GO:0004709);; Molecular Function: protein tyrosine kinase activity (GO:0004713);; Molecular Function: protein binding (GO:000551…	--	--	[T]	Signal transduction mechanisms	Protein tyrosine kinase;; Protein kinase domain;; ACT domain	Serine/threonine-protein kinase HT1 GN=HT1 OS=Arabidopsis thaliana (Mouse-ear cress) PE=1 SV=1	T	Signal transduction mechanisms	ATP binding protein [Zea mays]
GRMZM2G002536	0.000669114	-2.16629	BZ	--	--	Molecular Function: binding (GO:0005488);; Cellular Component: nucleus (GO:0005634);; Biological Process: cellular process (GO:0009987);; Cellular Component: intracellular organelle part (GO:0044446);;	--	--	--	--	--	Formin-like protein 14 GN=FH14 OS=Arabidopsis thaliana (Mouse-ear cress) PE=3 SV=3	S	Function unknown	unknown [Zea mays]
GRMZM2G002559	4.98e-13	-2.4328	BZ	--	--	Cellular Component: mitochondrion (GO:0005739);; Cellular Component: plastid (GO:0009536);;	--	--	--	--	--	Uncharacterized protein At5g41620 GN=At5g41620 OS=Arabidopsis thaliana (Mouse-ear cress) PE=1 SV=2	S	Function unknown	TPA: hypothetical protein ZEAMMB73_043207 [Zea mays]
GRMZM2G002568	1.44e-15	Inf	MZ	--	--	Cellular Component: membrane (GO:0016020);;	--	--	--	--	Protein of unknown function (DUF679)	--	S	Function unknown	TPA: hypothetical protein ZEAMMB73_817646 [Zea mays]
GRMZM2G002569	5.58e-08	1.95216	MZ	[S]	Function unknown	Biological Process: polysaccharide biosynthetic process (GO:0000271);; Molecular Function: protein kinase activity (GO:0004672);; Molecular Function: protein serine/threonine kinase activity (GO:0004674);; Molecular Function: protein binding (GO:0005515);; Molecular Function: ATP binding (GO:0005524);; Biological Process: starch metabolic process (GO:0005982);; Biological Process: cellular protei…	--	--	--	--	Protein kinase domain;; Protein tyrosine kinase;; Leucine rich repeat;; Leucine Rich repeats (2 copies);; Leucine Rich Repeat;; Leucine Rich repeat;; Leucine rich repeat	Putative leucine-rich repeat receptor-like serine/threonine-protein kinase At2g24130 (Precursor) GN=At2g24130 OS=Arabidopsis thaliana (Mouse-ear cress) PE=3 SV=1	S	Function unknown	TPA: putative leucine-rich repeat receptor-like protein kinase family protein [Zea mays]
GRMZM2G002616	0.00171353	-1.03511	BZ	--	--	Molecular Function: RNA cap binding (GO:0000339);; Molecular Function: translation initiation factor activity (GO:0003743);; Molecular Function: protein binding (GO:0005515);; Cellular Component: nucleolus (GO:0005730);; Cellular Component: cytosol (GO:0005829);; Biological Process: translational initiation (GO:0006413);; Biological Process: regulation of translation (GO:0006417);; Biological Pro…	K03259|1.64405e-162|zma:100381286|eukaryotic translation initiation factor 4E-1(eIF4E-1)(mRNA cap-binding protein); K03259 translation initiation factor 4E (A)	RNA transport (ko03013)	[J]	Translation, ribosomal structure and biogenesis	Eukaryotic initiation factor 4E	Eukaryotic translation initiation factor 4E-1 OS=Zea mays (Maize) PE=2 SV=1	J	Translation, ribosomal structure and biogenesis	eukaryotic translation initiation factor 4E-1(eIF4E-1)(mRNA cap-binding protein) [Zea mays]
GRMZM2G002652	2.63e-11	2.35554	MZ	[E]	Amino acid transport and metabolism	Biological Process: regulation of cell growth by extracellular stimulus (GO:0001560);; Molecular Function: L-alanine:2-oxoglutarate aminotransferase activity (GO:0004021);; Molecular Function: L-aspartate:2-oxoglutarate aminotransferase activity (GO:0004069);; Molecular Function: cystathionine beta-lyase activity (GO:0004121);; Molecular Function: L-tyrosine:2-oxoglutarate aminotransferase activi…	K00815|0|zma:100279205|uncharacterized LOC100279205; K00815 tyrosine aminotransferase [EC:2.6.1.5] (A)	Ubiquinone and other terpenoid-quinone biosynthesis (ko00130);; Cysteine and methionine metabolism (ko00270);; Tyrosine metabolism (ko00350);; Phenylalanine metabolism (ko00360);; Phenylalanine, tyrosine and tryptophan biosynthesis (ko00400);; Isoquinoline alkaloid biosynthesis (ko00950);; Tropane, piperidine and pyridine alkaloid biosynthesis (ko00960);; Biosynthesis of amino acids (ko01230)	[E]	Amino acid transport and metabolism	Aminotransferase class I and II;; Beta-eliminating lyase	Probable aminotransferase TAT2 GN=At5g53970 OS=Arabidopsis thaliana (Mouse-ear cress) PE=2 SV=1	E	Amino acid transport and metabolism	hypothetical protein ZEAMMB73_488547 [Zea mays]
GRMZM2G002656	2.38e-07	1.56718	MZ	[I]	Lipid transport and metabolism	Molecular Function: binding (GO:0005488);;	--	--	[T]	Signal transduction mechanisms	NB-ARC domain;; No apical meristem-associated C-terminal domain;; Leucine Rich repeats (2 copies);; NAD binding domain of 6-phosphogluconate dehydrogenase;; Leucine rich repeat;; AAA ATPase domain;; AAA domain;; Leucine Rich Repeat	Putative disease resistance RPP13-like protein 3 GN=RPP13L3 OS=Arabidopsis thaliana (Mouse-ear cress) PE=3 SV=1	T	Signal transduction mechanisms	hypothetical protein ZEAMMB73_292632 [Zea mays]
GRMZM2G002699	4.65e-08	-2.22669	BZ	[GER]	Carbohydrate transport and metabolism;; Amino acid transport and metabolism;; General function prediction only	Cellular Component: endosome (GO:0005768);; Cellular Component: Golgi apparatus (GO:0005794);; Cellular Component: trans-Golgi network (GO:0005802);; Cellular Component: plasma membrane (GO:0005886);; Biological Process: purine nucleobase transport (GO:0006863);; Biological Process: carbohydrate transport (GO:0008643);; Cellular Component: chloroplast (GO:0009507);; Cellular Component: plastid en…	--	--	[GE]	Carbohydrate transport and metabolism;; Amino acid transport and metabolism	Triose-phosphate Transporter family	Probable sugar phosphate/phosphate translocator At3g17430 GN=At3g17430 OS=Arabidopsis thaliana (Mouse-ear cress) PE=2 SV=1	EG	Amino acid transport and metabolism;; Carbohydrate transport and metabolism	TPA: organic anion transporter [Zea mays]
GRMZM2G002786	3.94e-05	-1.34457	BZ	--	--	Cellular Component: nucleus (GO:0005634);; Cellular Component: mitochondrion (GO:0005739);; Cellular Component: vacuole (GO:0005773);; Cellular Component: Golgi apparatus (GO:0005794);; Cellular Component: plasma membrane (GO:0005886);; Biological Process: glucose catabolic process (GO:0006007);; Biological Process: protein targeting to membrane (GO:0006612);; Cellular Component: plasmodesma (GO:…	--	--	[U]	Intracellular trafficking, secretion, and vesicular transport	Reticulon	Reticulon-like protein B1 GN=F9D16.100 OS=Arabidopsis thaliana (Mouse-ear cress) PE=1 SV=1	U	Intracellular trafficking, secretion, and vesicular transport	Seed maturation protein [Zea mays]
GRMZM2G002805	0.000713309	-2.81221	BZ	--	--	Biological Process: developmental process involved in reproduction (GO:0003006);; Molecular Function: nucleic acid binding (GO:0003676);; Cellular Component: nucleus (GO:0005634);; Biological Process: transcription, DNA-templated (GO:0006351);; Biological Process: signal transduction (GO:0007165);; Biological Process: response to heat (GO:0009408);; Biological Process: response to cold (GO:000940…	--	--	[R]	General function prediction only	C2H2-type zinc finger	Zinc finger protein ZAT5 GN=ZAT5 OS=Arabidopsis thaliana (Mouse-ear cress) PE=2 SV=1	R	General function prediction only	ZFP16-2 [Zea mays]
GRMZM2G002830	2.26e-08	-4.59964	BZ	[O]	Posttranslational modification, protein turnover, chaperones	Biological Process: microtubule cytoskeleton organization (GO:0000226);; Biological Process: cytokinesis by cell plate formation (GO:0000911);; Molecular Function: ubiquitin-protein transferase activity (GO:0004842);; Cellular Component: nucleus (GO:0005634);; Cellular Component: cytoplasm (GO:0005737);; Cellular Component: cytosol (GO:0005829);; Cellular Component: plasma membrane (GO:0005886);;…	K06688|6.41906e-116|zma:100284022|ubiquitin-conjugating enzyme X; K06688 ubiquitin-conjugating enzyme E2 C [EC:6.3.2.19] (A)	Ubiquitin mediated proteolysis (ko04120)	[O]	Posttranslational modification, protein turnover, chaperones	Ubiquitin-conjugating enzyme	Ubiquitin-conjugating enzyme E2 20 GN=UBC20 OS=Arabidopsis thaliana (Mouse-ear cress) PE=2 SV=1	O	Posttranslational modification, protein turnover, chaperones	unknown [Zea mays]
GRMZM2G002859	0.000620295	-1.15576	BZ	--	--	Cellular Component: cytoplasm (GO:0005737);;	--	--	--	--	Variant SH3 domain;; SH3 domain;; Variant SH3 domain	--	T	Signal transduction mechanisms	unknown [Zea mays]
GRMZM2G002874	0.000734181	-1.11439	BZ	[R]	General function prediction only	Molecular Function: nucleotide binding (GO:0000166);; Biological Process: mRNA splicing, via spliceosome (GO:0000398);; Molecular Function: nucleic acid binding (GO:0003676);; Cellular Component: nucleus (GO:0005634);; Cellular Component: cytosol (GO:0005829);; Molecular Function: poly(A) binding (GO:0008143);; Molecular Function: poly(U) RNA binding (GO:0008266);; Biological Process: pyrimidine …	--	--	[R]	General function prediction only	RNA recognition motif. (a.k.a. RRM, RBD, or RNP domain);; RNA recognition motif (a.k.a. RRM, RBD, or RNP domain);; RNA recognition motif. (a.k.a. RRM, RBD, or RNP domain);; RNA binding motif	Polyadenylate-binding protein RBP45 GN=RBP45 OS=Nicotiana plumbaginifolia (Leadwort-leaved tobacco) PE=1 SV=1	A	RNA processing and modification	hypothetical protein [Zea mays]
GRMZM2G002903	6.46e-07	-2.00408	BZ	--	--	Molecular Function: nucleotide binding (GO:0000166);; Molecular Function: nucleic acid binding (GO:0003676);; Cellular Component: intracellular (GO:0005622);; Biological Process: transport (GO:0006810);; Biological Process: cellular process (GO:0009987);;	--	--	[T]	Signal transduction mechanisms	RNA recognition motif (a.k.a. RRM, RBD, or RNP domain);; Nuclear transport factor 2 (NTF2) domain;; RNA recognition motif. (a.k.a. RRM, RBD, or RNP domain)	--	T	Signal transduction mechanisms	uncharacterized protein LOC100272873 [Zea mays]
GRMZM2G002915	2.64e-05	3.21857	MZ	--	--	Molecular Function: transcription regulatory region sequence-specific DNA binding (GO:0000976);; Molecular Function: sequence-specific DNA binding transcription factor activity (GO:0003700);; Cellular Component: nucleus (GO:0005634);; Biological Process: regulation of transcription, DNA-templated (GO:0006355);; Biological Process: response to blue light (GO:0009637);; Biological Process: response…	K09338|4.75651e-120|zma:100384387|HB34; putative homeobox DNA-binding and leucine zipper domain family protein; K09338 homeobox-leucine zipper protein (A)	--	[K]	Transcription	Homeobox domain;; Homeobox associated leucine zipper	Homeobox-leucine zipper protein HOX25 OS=Oryza sativa subsp. japonica (Rice) PE=2 SV=2	K	Transcription	putative homeobox DNA-binding and leucine zipper domain family protein [Zea mays]
GRMZM2G002921	0.000132998	-2.09804	BZ	[IQ]	Lipid transport and metabolism;; Secondary metabolites biosynthesis, transport and catabolism	Molecular Function: ACP phosphopantetheine attachment site binding involved in fatty acid biosynthetic process (GO:0000036);; Biological Process: very long-chain fatty acid metabolic process (GO:0000038);; Cellular Component: cytosol (GO:0005829);; Biological Process: rRNA processing (GO:0006364);; Biological Process: fatty acid biosynthetic process (GO:0006633);; Biological Process: response to …	--	--	[CIQ]	Energy production and conversion;; Lipid transport and metabolism;; Secondary metabolites biosynthesis, transport and catabolism	Phosphopantetheine attachment site	Acyl carrier protein 2, chloroplastic (Precursor) GN=ACL1.2 OS=Hordeum vulgare (Barley) PE=1 SV=2	I	Lipid transport and metabolism	hypothetical protein ZEAMMB73_087376 [Zea mays]
GRMZM2G002948	2.08e-13	-2.72573	BZ	[H]	Coenzyme transport and metabolism	Biological Process: multicellular organismal development (GO:0007275);; Cellular Component: plastid (GO:0009536);; Biological Process: gene expression (GO:0010467);; Cellular Component: membrane (GO:0016020);; Cellular Component: cytoplasmic membrane-bounded vesicle (GO:0016023);; Biological Process: RNA metabolic process (GO:0016070);; Molecular Function: organic cyclic compound binding (GO:0097…	--	--	--	--	--	B3 domain-containing protein At5g60130 GN=At5g60130 OS=Arabidopsis thaliana (Mouse-ear cress) PE=2 SV=1	S	Function unknown	TPA: zinc finger protein hangover [Zea mays]
GRMZM2G002993	0.000309913	4.58558	MZ	--	--	Molecular Function: protein serine/threonine kinase activity (GO:0004674);; Molecular Function: ATP binding (GO:0005524);; Biological Process: protein phosphorylation (GO:0006468);; Biological Process: lipid metabolic process (GO:0006629);; Biological Process: metabolic process (GO:0008152);; Molecular Function: hydrolase activity (GO:0016787);;	--	--	[I]	Lipid transport and metabolism	Patatin-like phospholipase	Patatin-2-Kuras 2 (Precursor) GN=pat2-k2 OS=Solanum tuberosum (Potato) PE=2 SV=1	I	Lipid transport and metabolism	TPA: hypothetical protein ZEAMMB73_275021 [Zea mays]
GRMZM2G003002	5.01e-06	-1.60973	BZ	--	--	Cellular Component: nucleosome (GO:0000786);; Molecular Function: DNA binding (GO:0003677);; Cellular Component: nucleus (GO:0005634);; Cellular Component: nucleolus (GO:0005730);; Cellular Component: mitochondrion (GO:0005739);; Biological Process: nucleosome assembly (GO:0006334);;	K11275|1.56984e-39|zma:542385|his1, H1; histone I; K11275 histone H1/5 (A)	--	--	--	linker histone H1 and H5 family	Histone H1 OS=Zea mays (Maize) PE=2 SV=2	B	Chromatin structure and dynamics	unknown [Zea mays]
GRMZM2G003064	5.89e-07	-2.3106	BZ	--	--	Cellular Component: mitochondrion (GO:0005739);; Cellular Component: integral component of membrane (GO:0016021);; Biological Process: sterol biosynthetic process (GO:0016126);; Biological Process: pentacyclic triterpenoid biosynthetic process (GO:0019745);;	--	--	[S]	Function unknown	Erg28 like protein	Ergosterol biosynthetic protein 28 GN=At1g10030 OS=Arabidopsis thaliana (Mouse-ear cress) PE=2 SV=2	S	Function unknown	erg28 like protein [Zea mays]
GRMZM2G003138	3.98e-46	9.19168	MZ	--	--	Biological Process: very long-chain fatty acid metabolic process (GO:0000038);; Biological Process: sulfur amino acid metabolic process (GO:0000096);; Biological Process: polysaccharide biosynthetic process (GO:0000271);; Cellular Component: extracellular region (GO:0005576);; Cellular Component: endoplasmic reticulum (GO:0005783);; Biological Process: glycine catabolic process (GO:0006546);; Bio…	--	--	--	--	FAE1/Type III polyketide synthase-like protein;; 3-Oxoacyl-[acyl-carrier-protein (ACP)] synthase III C terminal;; Chalcone and stilbene synthases, C-terminal domain;; Chalcone and stilbene synthases, N-terminal domain;; 3-Oxoacyl-[acyl-carrier-protein (ACP)] synthase III	3-ketoacyl-CoA synthase 12 (Precursor) GN=KCS12 OS=Arabidopsis thaliana (Mouse-ear cress) PE=2 SV=1	R	General function prediction only	acyltransferase [Zea mays]
GRMZM2G003165	1.72e-73	6.31202	MZ	--	--	Cellular Component: extracellular region (GO:0005576);; Cellular Component: vacuolar membrane (GO:0005774);; Biological Process: acetyl-CoA metabolic process (GO:0006084);; Biological Process: calcium ion transport (GO:0006816);; Biological Process: Golgi organization (GO:0007030);; Cellular Component: plant-type cell wall (GO:0009505);; Biological Process: response to salt stress (GO:0009651);; …	--	--	--	--	Fasciclin domain	Fasciclin-like arabinogalactan protein 2 (Precursor) GN=FLA2 OS=Arabidopsis thaliana (Mouse-ear cress) PE=1 SV=1	R	General function prediction only	uncharacterized protein LOC100274054 precursor [Zea mays]
GRMZM2G003172	0.000540571	-1.24719	BZ	[O]	Posttranslational modification, protein turnover, chaperones	Cellular Component: mitochondrion (GO:0005739);; Biological Process: proton-transporting ATP synthase complex assembly (GO:0043461);;	K07556|0|zma:100282414|IDP705; LOC100282414; K07556 ATP synthase mitochondrial F1 complex assembly factor 2 (A)	--	[C]	Energy production and conversion	ATP12 chaperone protein	--	C	Energy production and conversion	ATP12 ATPase [Zea mays]
GRMZM2G003179	6.49e-05	2.6131	MZ	--	--	Molecular Function: protein binding (GO:0005515);; Cellular Component: late endosome (GO:0005770);; Cellular Component: vacuolar membrane (GO:0005774);; Cellular Component: Golgi apparatus (GO:0005794);; Cellular Component: plasma membrane (GO:0005886);; Cellular Component: plasmodesma (GO:0009506);; Biological Process: response to abscisic acid (GO:0009737);; Molecular Function: high-affinity co…	K14686|4.97928e-47|zma:103632817|copper transporter 5.1; K14686 solute carrier family 31 (copper transporter), member 1 (A)	--	[P]	Inorganic ion transport and metabolism	Ctr copper transporter family	Copper transporter 5.1 GN=OJ1344_B01.31 OS=Oryza sativa subsp. japonica (Rice) PE=2 SV=1	P	Inorganic ion transport and metabolism	TPA: hypothetical protein ZEAMMB73_044314 [Zea mays]
GRMZM2G003246	6.79e-32	-4.48145	BZ	[I]	Lipid transport and metabolism	Biological Process: developmental process involved in reproduction (GO:0003006);; Molecular Function: carboxylic ester hydrolase activity (GO:0004091);; Cellular Component: cytosol (GO:0005829);; Biological Process: defense response (GO:0006952);; Biological Process: metabolic process (GO:0008152);; Cellular Component: plastid (GO:0009536);; Biological Process: anatomical structure morphogenesis …	--	--	[V]	Defense mechanisms	alpha/beta hydrolase fold;; Carboxylesterase family;; Alpha/beta hydrolase family;; Protein of unknown function (DUF2424)	Probable carboxylesterase 12 GN=CXE12 OS=Arabidopsis thaliana (Mouse-ear cress) PE=2 SV=1	V	Defense mechanisms	uncharacterized LOC100272907 [Zea mays]
GRMZM2G003304	2.03e-05	1.30293	MZ	[K]	Transcription	Molecular Function: transcription regulatory region sequence-specific DNA binding (GO:0000976);; Molecular Function: sequence-specific DNA binding transcription factor activity (GO:0003700);; Cellular Component: nucleus (GO:0005634);; Biological Process: regulation of transcription, DNA-templated (GO:0006355);; Biological Process: response to water deprivation (GO:0009414);; Cellular Component: p…	K09338|2.01023e-153|zma:100279599|HB112; putative homeobox DNA-binding and leucine zipper domain family protein; K09338 homeobox-leucine zipper protein (A)	--	[K]	Transcription	Homeobox domain;; Homeobox associated leucine zipper	Homeobox-leucine zipper protein HOX5 OS=Oryza sativa subsp. japonica (Rice) PE=1 SV=1	K	Transcription	uncharacterized protein LOC100279599 [Zea mays]
GRMZM2G003306	6.21e-19	-3.37906	BZ	--	--	Cellular Component: nucleosome (GO:0000786);; Molecular Function: DNA binding (GO:0003677);; Cellular Component: nucleolus (GO:0005730);; Biological Process: nucleosome assembly (GO:0006334);; Molecular Function: protein heterodimerization activity (GO:0046982);;	K11251|6.58654e-51|zma:100501984|uncharacterized LOC100501984; K11251 histone H2A (A)	--	[B]	Chromatin structure and dynamics	Core histone H2A/H2B/H3/H4;; Histone-like transcription factor (CBF/NF-Y) and archaeal histone	Probable histone H2A.5 OS=Oryza sativa subsp. japonica (Rice) PE=2 SV=1	B	Chromatin structure and dynamics	uncharacterized protein LOC100501984 [Zea mays]
GRMZM2G003342	0.00316027	-1.84517	BZ	[S]	Function unknown	--	--	--	[S]	Function unknown	Uncharacterised protein family UPF0066	--	S	Function unknown	hypothetical protein [Zea mays]
GRMZM2G003368	0.000100331	-7.53986	BZ	--	--	Biological Process: sulfur amino acid metabolic process (GO:0000096);; Biological Process: defense response to insect (GO:0002213);; Molecular Function: stearoyl-CoA 9-desaturase activity (GO:0004768);; Biological Process: glycine catabolic process (GO:0006546);; Biological Process: fatty acid metabolic process (GO:0006631);; Biological Process: unsaturated fatty acid biosynthetic process (GO:000…	K03921|0|zma:103638337|acyl-[acyl-carrier-protein] desaturase 6, chloroplastic-like; K03921 acyl-[acyl-carrier-protein] desaturase [EC:1.14.19.2] (A)	Fatty acid biosynthesis (ko00061);; Biosynthesis of unsaturated fatty acids (ko01040);; Fatty acid metabolism (ko01212)	--	--	Fatty acid desaturase	Acyl-[acyl-carrier-protein] desaturase 6, chloroplastic (Precursor) GN=OsI_28171 OS=Oryza sativa subsp. indica (Rice) PE=2 SV=2	C	Energy production and conversion	TPA: hypothetical protein ZEAMMB73_606073 [Zea mays]
GRMZM2G003384	1.63e-07	-1.75539	BZ	[J]	Translation, ribosomal structure and biogenesis	Biological Process: RNA methylation (GO:0001510);; Molecular Function: structural constituent of ribosome (GO:0003735);; Cellular Component: nucleolus (GO:0005730);; Cellular Component: endoplasmic reticulum (GO:0005783);; Cellular Component: plasma membrane (GO:0005886);; Biological Process: translation (GO:0006412);; Cellular Component: plasmodesma (GO:0009506);; Cellular Component: chloroplast…	K02934|2.06047e-169|zma:103627361|60S ribosomal protein L6-like; K02934 large subunit ribosomal protein L6e (A)	Ribosome (ko03010)	[J]	Translation, ribosomal structure and biogenesis	Ribosomal protein L6e;; Ribosomal protein L6, N-terminal domain	60S ribosomal protein L6 GN=RPL6 OS=Mesembryanthemum crystallinum (Common ice plant) PE=2 SV=1	J	Translation, ribosomal structure and biogenesis	60S ribosomal protein L6 [Zea mays]
GRMZM2G003389	5.75e-15	-6.46749	BZ	--	--	--	--	--	--	--	--	--	S	Function unknown	hypothetical protein ZEAMMB73_510722 [Zea mays]
GRMZM2G003406	0.000628253	3.26711	MZ	[KAD]	Transcription;; RNA processing and modification;; Cell cycle control, cell division, chromosome partitioning	Molecular Function: DNA binding (GO:0003677);; Molecular Function: chromatin binding (GO:0003682);; Molecular Function: sequence-specific DNA binding transcription factor activity (GO:0003700);; Cellular Component: nucleus (GO:0005634);; Biological Process: polyamine catabolic process (GO:0006598);; Biological Process: oligopeptide transport (GO:0006857);; Biological Process: response to water de…	K09422|0|zma:100283728|myb-related protein Hv33; K09422 myb proto-oncogene protein, plant (A)	--	[K]	Transcription	Myb-like DNA-binding domain;; Myb-like DNA-binding domain	Myb-related protein Hv33 GN=MYB2 OS=Hordeum vulgare (Barley) PE=2 SV=3	K	Transcription	putative MYB DNA-binding domain superfamily protein [Zea mays]
GRMZM2G003424	6.77e-05	-3.88061	BZ	--	--	Molecular Function: nucleotide binding (GO:0000166);; Molecular Function: DNA binding (GO:0003677);; Molecular Function: RNA binding (GO:0003723);; Biological Process: gene expression (GO:0010467);; Biological Process: RNA metabolic process (GO:0016070);; Cellular Component: intracellular membrane-bounded organelle (GO:0043231);; Molecular Function: metal ion binding (GO:0046872);;	--	--	--	--	RNA recognition motif (a.k.a. RRM, RBD, or RNP domain);; RNA recognition motif. (a.k.a. RRM, RBD, or RNP domain);; Zinc finger C-x8-C-x5-C-x3-H type (and similar)	Zinc finger CCCH domain-containing protein 22 OS=Oryza sativa subsp. japonica (Rice) PE=2 SV=2	R	General function prediction only	TPA: putative RNA-binding zinc finger family protein [Zea mays]
GRMZM2G003466	0.000429781	2.27107	MZ	[L]	Replication, recombination and repair	Biological Process: respiratory burst involved in defense response (GO:0002679);; Molecular Function: DNA binding (GO:0003677);; Molecular Function: sequence-specific DNA binding transcription factor activity (GO:0003700);; Molecular Function: protein binding (GO:0005515);; Cellular Component: nucleus (GO:0005634);; Cellular Component: nucleolus (GO:0005730);; Cellular Component: cytoplasm (GO:00…	K09286|6.797e-155|zma:100216971|EREB101; putative AP2/EREBP transcription factor superfamily protein; K09286 EREBP-like factor (A)	--	--	--	AP2 domain	Ethylene-responsive transcription factor ERF060 GN=ERF060 OS=Arabidopsis thaliana (Mouse-ear cress) PE=2 SV=1	K	Transcription	putative AP2/EREBP transcription factor superfamily protein [Zea mays]
GRMZM2G003488	0.00810186	-2.00996	BZ	--	--	--	--	--	--	--	Protein of unknown function (DUF3133)	Uncharacterized protein At5g05190 GN=Y-1 OS=Arabidopsis thaliana (Mouse-ear cress) PE=1 SV=1	S	Function unknown	hypothetical protein ZEAMMB73_380461 [Zea mays]
GRMZM2G003493	2.14e-13	-3.82607	BZ	--	--	Molecular Function: catalytic activity (GO:0003824);; Biological Process: metabolic process (GO:0008152);; Cellular Component: plant-type cell wall (GO:0009505);; Molecular Function: adenyl nucleotide binding (GO:0030554);;	--	--	[C]	Energy production and conversion	CBS domain	SNF1-related protein kinase regulatory subunit gamma-1 GN=T8P19.40 OS=Arabidopsis thaliana (Mouse-ear cress) PE=1 SV=2	C	Energy production and conversion	hypothetical protein ZEAMMB73_224439 [Zea mays]
GRMZM2G003501	0.000840234	-1.5882	BZ	--	--	Biological Process: very long-chain fatty acid metabolic process (GO:0000038);; Biological Process: sulfur amino acid metabolic process (GO:0000096);; Biological Process: polysaccharide biosynthetic process (GO:0000271);; Cellular Component: extracellular region (GO:0005576);; Cellular Component: nucleus (GO:0005634);; Cellular Component: endoplasmic reticulum (GO:0005783);; Biological Process: a…	K15397|0|zma:100191738|g14A; K15397 3-ketoacyl-CoA synthase [EC:2.3.1.199] (A)	Fatty acid elongation (ko00062)	--	--	FAE1/Type III polyketide synthase-like protein;; 3-Oxoacyl-[acyl-carrier-protein (ACP)] synthase III C terminal;; Chalcone and stilbene synthases, C-terminal domain;; Chalcone and stilbene synthases, N-terminal domain	3-ketoacyl-CoA synthase 5 GN=F2J7.9 OS=Arabidopsis thaliana (Mouse-ear cress) PE=1 SV=1	I	Lipid transport and metabolism	uncharacterized protein LOC100191738 [Zea mays]
GRMZM2G003506	2.83e-13	5.50214	MZ	--	--	Cellular Component: plasma membrane (GO:0005886);; Biological Process: cellular process (GO:0009987);; Cellular Component: integral component of membrane (GO:0016021);; Cellular Component: intracellular membrane-bounded organelle (GO:0043231);; Cellular Component: cell periphery (GO:0071944);;	--	--	[T]	Signal transduction mechanisms	Protein of unknown function (DUF568);; Eukaryotic cytochrome b561	Auxin-induced in root cultures protein 12 (Precursor) GN=AIR12 OS=Arabidopsis thaliana (Mouse-ear cress) PE=1 SV=3	T	Signal transduction mechanisms	unknown [Zea mays]
GRMZM2G003509	8.12e-06	-1.55283	BZ	--	--	Molecular Function: sequence-specific DNA binding transcription factor activity (GO:0003700);; Molecular Function: protein binding (GO:0005515);; Cellular Component: nucleus (GO:0005634);; Biological Process: regulation of transcription, DNA-templated (GO:0006355);; Biological Process: cellular response to nitrogen starvation (GO:0006995);; Biological Process: sister chromatid cohesion (GO:000706…	K09338|0|zma:100279785|putative homeobox/lipid-binding domain family protein; K09338 homeobox-leucine zipper protein (A)	--	--	--	START domain;; MEKHLA domain;; Homeobox domain	Homeobox-leucine zipper protein HOX33 GN=HOX33 OS=Oryza sativa subsp. japonica (Rice) PE=2 SV=1	K	Transcription	uncharacterized protein LOC100279785 [Zea mays]
GRMZM2G003518	0.00841304	-1.36254	BZ	--	--	Cellular Component: exocyst (GO:0000145);; Cellular Component: nucleus (GO:0005634);; Cellular Component: mitochondrion (GO:0005739);; Biological Process: exocytosis (GO:0006887);; Biological Process: cellular process (GO:0009987);; Cellular Component: intracellular organelle part (GO:0044446);;	K07195|0|zma:103636348|exocyst complex component EXO70B1-like; K07195 exocyst complex component 7 (A)	--	[U]	Intracellular trafficking, secretion, and vesicular transport	Exo70 exocyst complex subunit	Arginine/serine-rich protein 45 GN=F19K19.9 OS=Arabidopsis thaliana (Mouse-ear cress) PE=1 SV=1	U	Intracellular trafficking, secretion, and vesicular transport	hypothetical protein ZEAMMB73_451577 [Zea mays]
GRMZM2G003530	0.00181092	-1.36112	BZ	--	--	--	--	--	--	--	Stf0 sulphotransferase	--	S	Function unknown	hypothetical protein [Zea mays]
GRMZM2G003558	0.00352783	1.19184	MZ	--	--	Biological Process: response to superoxide (GO:0000303);; Molecular Function: DNA binding (GO:0003677);; Molecular Function: sequence-specific DNA binding transcription factor activity (GO:0003700);; Molecular Function: protein binding (GO:0005515);; Cellular Component: nucleus (GO:0005634);; Biological Process: regulation of transcription, DNA-templated (GO:0006355);; Biological Process: protein…	K14514|0|zma:103647946|ETHYLENE INSENSITIVE 3-like 1 protein; K14514 ethylene-insensitive protein 3 (A)	Plant hormone signal transduction (ko04075)	--	--	Ethylene insensitive 3	ETHYLENE INSENSITIVE 3-like 1 protein GN=EIL1 OS=Arabidopsis thaliana (Mouse-ear cress) PE=1 SV=1	S	Function unknown	TPA: hypothetical protein ZEAMMB73_265069 [Zea mays]
GRMZM2G003563	0.00261276	1.34383	MZ	[IQR]	Lipid transport and metabolism;; Secondary metabolites biosynthesis, transport and catabolism;; General function prediction only	Cellular Component: cytosol (GO:0005829);; Cellular Component: plasma membrane (GO:0005886);; Biological Process: defense response (GO:0006952);; Molecular Function: alcohol dehydrogenase (NADP+) activity (GO:0008106);; Cellular Component: plastid (GO:0009536);; Biological Process: response to sucrose (GO:0009744);; Biological Process: flavonoid biosynthetic process (GO:0009813);; Biological Proc…	K15095|0|sbi:SORBI_02g043370|SORBIDRAFT_02g043370, Sb02g043370; hypothetical protein; K15095 (+)-neomenthol dehydrogenase [EC:1.1.1.208] (A)	Monoterpenoid biosynthesis (ko00902)	[Q]	Secondary metabolites biosynthesis, transport and catabolism	short chain dehydrogenase;; Enoyl-(Acyl carrier protein) reductase;; KR domain;; NAD dependent epimerase/dehydratase family	(+)-neomenthol dehydrogenase GN=SDR1 OS=Arabidopsis thaliana (Mouse-ear cress) PE=1 SV=1	Q	Secondary metabolites biosynthesis, transport and catabolism	TPA: hypothetical protein ZEAMMB73_190604 [Zea mays]
GRMZM2G003663	1.59e-06	1.98471	MZ	--	--	Molecular Function: ubiquitin-protein transferase activity (GO:0004842);; Cellular Component: nucleus (GO:0005634);; Biological Process: lipid transport (GO:0006869);; Biological Process: single-organism cellular process (GO:0044763);; Biological Process: organ development (GO:0048513);; Biological Process: biological regulation (GO:0065007);;	--	--	--	--	F-box-like;; F-box domain	F-box/kelch-repeat protein At3g61590 GN=At3g61590 OS=Arabidopsis thaliana (Mouse-ear cress) PE=1 SV=1	R	General function prediction only	kelch motif family protein [Zea mays]
GRMZM2G003720	1.43e-21	3.00309	MZ	--	--	Cellular Component: peroxisome (GO:0005777);; Molecular Function: acyl-CoA hydrolase activity (GO:0047617);;	K17362|1.27174e-105|zma:100278796|acyl-coenzyme A thioesterase 13; K17362 acyl-coenzyme A thioesterase 13 [EC:3.1.2.-] (A)	--	[R]	General function prediction only	Thioesterase superfamily	--	R	General function prediction only	thioesterase superfamily member 2 [Zea mays]
GRMZM2G003752	4.11e-05	-1.3813	BZ	--	--	Biological Process: developmental process involved in reproduction (GO:0003006);; Cellular Component: vacuolar membrane (GO:0005774);; Biological Process: pattern specification process (GO:0007389);; Biological Process: regulation of cell size (GO:0008361);; Cellular Component: plant-type cell wall (GO:0009505);; Biological Process: response to abiotic stimulus (GO:0009628);; Biological Process: …	--	--	--	--	Fasciclin domain	Fasciclin-like arabinogalactan protein 8 (Precursor) GN=FLA8 OS=Arabidopsis thaliana (Mouse-ear cress) PE=1 SV=1	R	General function prediction only	TPA: fasciclin-like arabinogalactan protein 10 [Zea mays]
GRMZM2G003755	0.00299269	-1.56208	BZ	[B]	Chromatin structure and dynamics	Molecular Function: binding (GO:0005488);; Cellular Component: nucleus (GO:0005634);; Biological Process: regulation of transcription, DNA-templated (GO:0006355);;	--	--	[T]	Signal transduction mechanisms	NB-ARC domain;; Paired amphipathic helix repeat;; AAA domain	Putative disease resistance RPP13-like protein 3 GN=RPP13L3 OS=Arabidopsis thaliana (Mouse-ear cress) PE=3 SV=1	T	Signal transduction mechanisms	TPA: hypothetical protein ZEAMMB73_835530 [Zea mays]
GRMZM2G003762	1.5e-10	2.15076	MZ	--	--	Cellular Component: cytoplasm (GO:0005737);; Cellular Component: plasma membrane (GO:0005886);; Biological Process: asparagine biosynthetic process (GO:0006529);; Biological Process: response to auxin (GO:0009733);; Biological Process: response to aluminum ion (GO:0010044);; Cellular Component: membrane (GO:0016020);; Molecular Function: kinase activity (GO:0016301);; Molecular Function: ligase a…	--	--	--	--	Aluminium induced protein;; Glutamine amidotransferase domain	Stem-specific protein TSJT1 GN=TSJT1 OS=Nicotiana tabacum (Common tobacco) PE=2 SV=1	S	Function unknown	uncharacterized protein LOC100502283 [Zea mays]
GRMZM2G003794	2.63e-08	5.90888	MZ	--	--	Molecular Function: hydrolase activity, hydrolyzing O-glycosyl compounds (GO:0004553);; Molecular Function: binding (GO:0005488);; Biological Process: cellular process (GO:0009987);; Cellular Component: cytoplasmic membrane-bounded vesicle (GO:0016023);; Cellular Component: intracellular membrane-bounded organelle (GO:0043231);; Cellular Component: intracellular organelle part (GO:0044446);; Biol…	--	--	--	--	Glycosyl hydrolase family 10;; Carbohydrate binding domain	Putative Pol polyprotein from transposon element Bs1 OS=Zea mays (Maize) PE=4 SV=1	S	Function unknown	TPA: putative glycosyl hydrolase family 10 protein [Zea mays]
GRMZM2G003852	0.000649352	-1.12485	BZ	--	--	Cellular Component: nucleus (GO:0005634);; Cellular Component: plasma membrane (GO:0005886);; Biological Process: toxin catabolic process (GO:0009407);; Cellular Component: membrane (GO:0016020);; Cellular Component: cell part (GO:0044464);;	--	--	[S]	Function unknown	OST3 / OST6 family	Early nodulin-like protein 2 (Precursor) GN=At4g27520 OS=Arabidopsis thaliana (Mouse-ear cress) PE=1 SV=1	S	Function unknown	unknown [Zea mays]
GRMZM2G003853	1.03e-05	-1.44788	BZ	--	--	Molecular Function: C-8 sterol isomerase activity (GO:0000247);; Cellular Component: endoplasmic reticulum membrane (GO:0005789);; Cellular Component: plasma membrane (GO:0005886);; Biological Process: acetyl-CoA metabolic process (GO:0006084);; Cellular Component: integral component of membrane (GO:0016021);; Biological Process: sterol biosynthetic process (GO:0016126);; Biological Process: bras…	K01824|1.40191e-161|zma:101027160|3-beta-hydroxysteroid-delta-isomerase; K01824 cholestenol delta-isomerase [EC:5.3.3.5] (A)	Steroid biosynthesis (ko00100)	[I]	Lipid transport and metabolism	Emopamil binding protein	Probable 3-beta-hydroxysteroid-Delta(8),Delta(7)-isomerase OS=Oryza sativa subsp. japonica (Rice) PE=2 SV=1	I	Lipid transport and metabolism	3-beta-hydroxysteroid-delta-isomerase [Zea mays]
GRMZM2G003897	1.53e-05	-1.42754	BZ	[R]	General function prediction only	Molecular Function: nucleotide binding (GO:0000166);; Biological Process: alternative mRNA splicing, via spliceosome (GO:0000380);; Molecular Function: RNA binding transcription antitermination factor activity (GO:0001072);; Molecular Function: nucleic acid binding (GO:0003676);; Molecular Function: double-stranded DNA binding (GO:0003690);; Molecular Function: single-stranded DNA binding (GO:000…	--	--	[R]	General function prediction only	RNA recognition motif. (a.k.a. RRM, RBD, or RNP domain);; RNA recognition motif (a.k.a. RRM, RBD, or RNP domain)	Glycine-rich RNA-binding protein 5, mitochondrial (Precursor) GN=F1O17.10 OS=Arabidopsis thaliana (Mouse-ear cress) PE=2 SV=1	R	General function prediction only	LOC100283837 [Zea mays]
GRMZM2G003909	0.000908906	-2.27935	BZ	--	--	Cellular Component: cytoplasmic membrane-bounded vesicle (GO:0016023);;	--	--	--	--	Pollen proteins Ole e I like	Proline-rich protein 4 (Precursor) GN=PRP4 OS=Arabidopsis thaliana (Mouse-ear cress) PE=2 SV=1	R	General function prediction only	unknown [Zea mays]
GRMZM2G003937	0.000850946	1.0707	MZ	--	--	--	--	--	--	--	--	CYSTM1 family protein A GN=At2g41420 OS=Arabidopsis thaliana (Mouse-ear cress) PE=3 SV=1	--	--	uncharacterized protein LOC100216813 [Zea mays]
GRMZM2G003944	0.000651588	-1.66616	BZ	--	--	Biological Process: MAPK cascade (GO:0000165);; Molecular Function: core promoter proximal region sequence-specific DNA binding (GO:0000987);; Molecular Function: sequence-specific DNA binding transcription factor activity (GO:0003700);; Molecular Function: protein binding (GO:0005515);; Cellular Component: nucleus (GO:0005634);; Biological Process: protein targeting to membrane (GO:0006612);; Bi…	--	--	--	--	TCP family transcription factor	Transcription factor PCF3 GN=PCF3 OS=Oryza sativa subsp. japonica (Rice) PE=2 SV=1	K	Transcription	hypothetical protein ZEAMMB73_532685 [Zea mays]
GRMZM2G003947	0.000392066	1.71698	MZ	--	--	--	--	--	--	--	--	--	S	Function unknown	uncharacterized protein LOC100276145 [Zea mays]
GRMZM2G003970	2.25e-26	3.47983	MZ	--	--	Biological Process: protein glycosylation (GO:0006486);; Molecular Function: galactosyltransferase activity (GO:0008378);; Cellular Component: membrane (GO:0016020);; Cellular Component: cytoplasmic membrane-bounded vesicle (GO:0016023);;	--	--	--	--	--	Formin-like protein 14 GN=FH14 OS=Arabidopsis thaliana (Mouse-ear cress) PE=3 SV=3	O	Posttranslational modification, protein turnover, chaperones	hypothetical protein ZEAMMB73_742226 [Zea mays]
GRMZM2G003984	9.4e-06	-3.14788	BZ	[O]	Posttranslational modification, protein turnover, chaperones	Biological Process: response to hypoxia (GO:0001666);; Molecular Function: single-stranded DNA binding (GO:0003697);; Molecular Function: single-stranded RNA binding (GO:0003727);; Molecular Function: ATP-dependent peptidase activity (GO:0004176);; Molecular Function: serine-type endopeptidase activity (GO:0004252);; Molecular Function: ATP binding (GO:0005524);; Cellular Component: mitochondrial…	K08675|0|zma:103634553|lon protease homolog, mitochondrial-like; K08675 Lon-like ATP-dependent protease [EC:3.4.21.-] (A)	--	[O]	Posttranslational modification, protein turnover, chaperones	Lon protease (S16) C-terminal proteolytic domain;; ATP-dependent protease La (LON) domain;; ATPase family associated with various cellular activities (AAA);; Subunit ChlI of Mg-chelatase;; AAA ATPase domain;; AAA domain (Cdc48 subfamily);; AAA domain (dynein-related subfamily);; Holliday junction DNA helicase ruvB N-terminus;; PrkA AAA domain	Lon protease homolog, mitochondrial (Precursor) GN=LON2 OS=Zea mays (Maize) PE=1 SV=1	O	Posttranslational modification, protein turnover, chaperones	TPA: hypothetical protein ZEAMMB73_645779 [Zea mays]
GRMZM2G004006	3.24e-09	2.89028	MZ	--	--	Cellular Component: chloroplast thylakoid lumen (GO:0009543);;	--	--	--	--	--	Thylakoid lumenal 17.9 kDa protein, chloroplastic (Precursor) GN=At4g24930 OS=Arabidopsis thaliana (Mouse-ear cress) PE=1 SV=1	S	Function unknown	hypothetical protein ZEAMMB73_316117 [Zea mays]
GRMZM2G004012	0.000190188	-5.06491	BZ	--	--	Molecular Function: copper ion binding (GO:0005507);; Cellular Component: plasma membrane (GO:0005886);; Molecular Function: electron carrier activity (GO:0009055);; Cellular Component: cytoplasmic membrane-bounded vesicle (GO:0016023);; Cellular Component: anchored component of membrane (GO:0031225);; Cellular Component: intracellular membrane-bounded organelle (GO:0043231);; Biological Process:…	--	--	--	--	Plastocyanin-like domain	Basic blue protein (Precursor) GN=ARPN OS=Arabidopsis thaliana (Mouse-ear cress) PE=2 SV=2	S	Function unknown	uncharacterized protein LOC100273187 precursor [Zea mays]
GRMZM2G004057	5.51e-05	-1.36317	BZ	--	--	--	--	--	--	--	--	--	S	Function unknown	unknown [Zea mays]
GRMZM2G004106	7.16e-07	3.35448	MZ	--	--	Molecular Function: copper ion binding (GO:0005507);; Cellular Component: plasma membrane (GO:0005886);; Molecular Function: electron carrier activity (GO:0009055);; Cellular Component: cytoplasmic membrane-bounded vesicle (GO:0016023);; Cellular Component: anchored component of membrane (GO:0031225);; Cellular Component: intracellular membrane-bounded organelle (GO:0043231);; Biological Process:…	--	--	--	--	Plastocyanin-like domain	Chemocyanin (Precursor) OS=Lilium longiflorum (Trumpet lily) PE=1 SV=1	R	General function prediction only	TPA: chemocyanin [Zea mays]
GRMZM2G004161	1.91e-05	3.55876	MZ	[J]	Translation, ribosomal structure and biogenesis	Molecular Function: transcription cofactor activity (GO:0003712);; Molecular Function: catalytic activity (GO:0003824);; Molecular Function: histone acetyltransferase activity (GO:0004402);; Molecular Function: calmodulin binding (GO:0005516);; Cellular Component: nucleus (GO:0005634);; Cellular Component: cytoplasm (GO:0005737);; Cellular Component: vacuolar membrane (GO:0005774);; Biological Pr…	--	--	[K]	Transcription	BTB/POZ domain;; TAZ zinc finger	BTB/POZ and TAZ domain-containing protein 1 GN=BT1 OS=Arabidopsis thaliana (Mouse-ear cress) PE=1 SV=1	K	Transcription	hypothetical protein [Zea mays]
GRMZM2G004180	0.000461534	-1.91614	BZ	--	--	--	--	--	--	--	Cotton fibre expressed protein	Nucleolin 1 OS=Oryza sativa subsp. japonica (Rice) PE=2 SV=1	S	Function unknown	hypothetical protein [Zea mays]
GRMZM2G004183	4.77e-05	-1.47094	BZ	--	--	Cellular Component: cytoplasmic membrane-bounded vesicle (GO:0016023);;	--	--	--	--	GDSL/SGNH-like Acyl-Esterase family found in Pmr5 and Cas1p;; PMR5 N terminal Domain	Arginine/serine-rich protein 45 GN=F19K19.9 OS=Arabidopsis thaliana (Mouse-ear cress) PE=1 SV=1	S	Function unknown	hypothetical protein [Zea mays]
GRMZM2G004211	7.91e-14	-2.96617	BZ	[P]	Inorganic ion transport and metabolism	Cellular Component: cell wall (GO:0005618);; Cellular Component: mitochondrion (GO:0005739);; Cellular Component: vacuolar membrane (GO:0005774);; Cellular Component: peroxisomal membrane (GO:0005778);; Cellular Component: Golgi apparatus (GO:0005794);; Cellular Component: cytosol (GO:0005829);; Cellular Component: plasma membrane (GO:0005886);; Biological Process: response to heat (GO:0009408);;…	K00434|0|zma:100282326|APx3 - Peroxisomal Ascorbate Peroxidase; K00434 L-ascorbate peroxidase [EC:1.11.1.11] (A)	Ascorbate and aldarate metabolism (ko00053);; Glutathione metabolism (ko00480)	--	--	Peroxidase	Probable L-ascorbate peroxidase 3 OS=Oryza sativa subsp. japonica (Rice) PE=2 SV=1	R	General function prediction only	APx3 - Peroxisomal Ascorbate Peroxidase [Zea mays]
GRMZM2G004301	2.51e-08	-2.4073	BZ	--	--	Biological Process: response to hormone (GO:0009725);; Biological Process: response to abscisic acid (GO:0009737);; Biological Process: response to carbohydrate (GO:0009743);; Biological Process: procambium histogenesis (GO:0010067);; Biological Process: leaf vascular tissue pattern formation (GO:0010305);; Biological Process: cotyledon vascular tissue pattern formation (GO:0010588);; Biological …	--	--	[U]	Intracellular trafficking, secretion, and vesicular transport	Endonuclease/Exonuclease/phosphatase family	Type I inositol 1,4,5-trisphosphate 5-phosphatase CVP2 GN=CVP2 OS=Arabidopsis thaliana (Mouse-ear cress) PE=1 SV=2	U	Intracellular trafficking, secretion, and vesicular transport	uncharacterized protein LOC100193277 [Zea mays]
GRMZM2G004334	3.84e-05	-5.36878	BZ	--	--	Biological Process: double-strand break repair via homologous recombination (GO:0000724);; Molecular Function: sequence-specific DNA binding transcription factor activity (GO:0003700);; Molecular Function: protein binding (GO:0005515);; Cellular Component: nucleus (GO:0005634);; Biological Process: regulation of transcription, DNA-templated (GO:0006355);; Biological Process: protein acetylation (…	K09338|0|zma:103629886|homeobox-leucine zipper protein ROC8-like; K09338 homeobox-leucine zipper protein (A)	--	--	--	START domain;; Homeobox domain	Homeobox-leucine zipper protein ROC8 OS=Oryza sativa subsp. japonica (Rice) PE=2 SV=2	K	Transcription	putative homeobox/lipid-binding domain family protein [Zea mays]
GRMZM2G004377	9.98e-17	2.53807	MZ	[T]	Signal transduction mechanisms	Molecular Function: phosphoprotein phosphatase activity (GO:0004721);; Biological Process: cellular protein modification process (GO:0006464);; Biological Process: phosphate-containing compound metabolic process (GO:0006796);; Biological Process: metabolic process (GO:0008152);; Biological Process: response to light stimulus (GO:0009416);; Cellular Component: plastid (GO:0009536);; Cellular Compo…	K17508|0|zma:100383559|pco065177; LOC100383559; K17508 protein phosphatase 2C homolog 7 [EC:3.1.3.16] (A)	--	[T]	Signal transduction mechanisms	Stage II sporulation protein E (SpoIIE);; Protein phosphatase 2C;; Protein phosphatase 2C	Probable protein phosphatase 2C BIPP2C1 GN=BIPP2C1 OS=Oryza sativa subsp. japonica (Rice) PE=2 SV=1	T	Signal transduction mechanisms	uncharacterized protein LOC100383559 [Zea mays]
GRMZM2G004396	1.18e-08	1.7372	MZ	--	--	Biological Process: cellular process (GO:0009987);; Cellular Component: membrane (GO:0016020);; Cellular Component: intracellular membrane-bounded organelle (GO:0043231);; Cellular Component: cell periphery (GO:0071944);;	--	--	--	--	--	Vegetative cell wall protein gp1 (Precursor) GN=GP1 OS=Chlamydomonas reinhardtii (Chlamydomonas smithii) PE=2 SV=1	S	Function unknown	hypothetical protein ZEAMMB73_246875 [Zea mays]
GRMZM2G004435	0.00059934	1.4269	MZ	[M]	Cell wall/membrane/envelope biogenesis	Molecular Function: polygalacturonase activity (GO:0004650);; Cellular Component: extracellular region (GO:0005576);; Cellular Component: mitochondrion (GO:0005739);; Biological Process: carbohydrate metabolic process (GO:0005975);; Molecular Function: hydrolase activity, acting on glycosyl bonds (GO:0016798);; Biological Process: reproductive process (GO:0022414);; Cellular Component: intrinsic …	--	--	--	--	Glycosyl hydrolases family 28;; Pectate lyase superfamily protein;; Right handed beta helix region	Probable polygalacturonase OS=Vitis vinifera (Grape) PE=1 SV=1	S	Function unknown	polygalacturonase [Zea mays]
GRMZM2G004466	7.36e-07	1.58546	MZ	--	--	Biological Process: lipid metabolic process (GO:0006629);; Biological Process: lipid transport (GO:0006869);; Molecular Function: lipid binding (GO:0008289);; Cellular Component: cytoplasmic membrane-bounded vesicle (GO:0016023);; Cellular Component: intracellular membrane-bounded organelle (GO:0043231);; Cellular Component: cytoplasmic part (GO:0044444);; Cellular Component: anchored component o…	--	--	--	--	Probable lipid transfer;; Protease inhibitor/seed storage/LTP family	Non-specific lipid-transfer protein-like protein At5g64080 (Precursor) GN=At5g64080 OS=Arabidopsis thaliana (Mouse-ear cress) PE=1 SV=1	R	General function prediction only	putative bifunctional inhibitor/LTP/seed storage protein family [Zea mays]
GRMZM2G004511	1.63e-23	3.01442	MZ	--	--	Molecular Function: nucleic acid binding (GO:0003676);; Molecular Function: protein binding (GO:0005515);; Cellular Component: plasma membrane (GO:0005886);; Cellular Component: intracellular membrane-bounded organelle (GO:0043231);; Cellular Component: cytoplasmic part (GO:0044444);; Cellular Component: intracellular organelle part (GO:0044446);; Biological Process: single-organism cellular proc…	--	--	--	--	Remorin, C-terminal region	Uncharacterized protein At3g61260 GN=At3g61260 OS=Arabidopsis thaliana (Mouse-ear cress) PE=1 SV=1	S	Function unknown	TPA: remorin [Zea mays]
GRMZM2G004516	7.59e-06	2.60661	MZ	--	--	Molecular Function: phospholipid binding (GO:0005543);;	--	--	--	--	Auxin canalisation;; Plant pleckstrin homology-like region	Formin-like protein 16 (Precursor) GN=OsJ_008039 OS=Oryza sativa subsp. japonica (Rice) PE=2 SV=1	R	General function prediction only	hypothetical protein ZEAMMB73_117794 [Zea mays]
GRMZM2G004519	0.00021175	2.11758	MZ	[R]	General function prediction only	Molecular Function: nucleotide binding (GO:0000166);; Biological Process: immune system process (GO:0002376);; Molecular Function: protein kinase activity (GO:0004672);; Molecular Function: binding (GO:0005488);; Cellular Component: nucleus (GO:0005634);; Biological Process: nucleobase-containing compound metabolic process (GO:0006139);; Biological Process: amino acid transport (GO:0006865);; Bio…	--	--	[O]	Posttranslational modification, protein turnover, chaperones	Ring finger domain;; RING-H2 zinc finger;; Zinc finger, C3HC4 type (RING finger);; Zinc finger, C3HC4 type (RING finger);; Zinc finger, C3HC4 type (RING finger);; zinc-RING finger domain	E3 ubiquitin-protein ligase EL5 OS=Oryza sativa subsp. japonica (Rice) PE=1 SV=1	O	Posttranslational modification, protein turnover, chaperones	putative RING zinc finger domain superfamily protein [Zea mays]
GRMZM2G004523	9.56e-21	4.01827	MZ	--	--	Cellular Component: plasma membrane (GO:0005886);; Biological Process: response to light stimulus (GO:0009416);; Biological Process: tropism (GO:0009606);; Biological Process: post-embryonic development (GO:0009791);; Biological Process: pollen tube growth (GO:0009860);; Biological Process: xylem and phloem pattern formation (GO:0010051);; Biological Process: root development (GO:0048364);; Biolo…	--	--	--	--	NPH3 family;; BTB/POZ domain	BTB/POZ domain-containing protein At5g67385 GN=At5g67385 OS=Arabidopsis thaliana (Mouse-ear cress) PE=2 SV=2	R	General function prediction only	TPA: putative phototropic-resoponsive NPH3 family protein [Zea mays]
GRMZM2G004528	4.72e-05	-1.4336	BZ	[I]	Lipid transport and metabolism	Biological Process: microtubule cytoskeleton organization (GO:0000226);; Cellular Component: plant-type vacuole (GO:0000325);; Biological Process: cytokinesis by cell plate formation (GO:0000911);; Molecular Function: inositol-3-phosphate synthase activity (GO:0004512);; Molecular Function: ATP binding (GO:0005524);; Cellular Component: cytoplasm (GO:0005737);; Cellular Component: vacuolar membra…	K01858|0|zma:100037797|mips2; inositol-3-phosphate synthase-like (EC:5.5.1.4); K01858 myo-inositol-1-phosphate synthase [EC:5.5.1.4] (A)	Inositol phosphate metabolism (ko00562)	[I]	Lipid transport and metabolism	Myo-inositol-1-phosphate synthase;; Myo-inositol-1-phosphate synthase	Inositol-3-phosphate synthase OS=Zea mays (Maize) PE=2 SV=2	I	Lipid transport and metabolism	putative inositol-3-phosphate synthase [Zea mays]
GRMZM2G004531	5.75e-05	1.26026	MZ	--	--	Biological Process: response to hypoxia (GO:0001666);; Molecular Function: DNA binding (GO:0003677);; Molecular Function: sequence-specific DNA binding transcription factor activity (GO:0003700);; Cellular Component: nucleus (GO:0005634);; Biological Process: regulation of transcription, DNA-templated (GO:0006355);; Biological Process: protein targeting to membrane (GO:0006612);; Biological Proce…	--	--	--	--	No apical meristem (NAM) protein	NAC domain-containing protein 78 GN=T32M21.10 OS=Arabidopsis thaliana (Mouse-ear cress) PE=2 SV=2	S	Function unknown	putative NAC domain transcription factor superfamily protein [Zea mays]
GRMZM2G004572	0.000965599	1.51921	MZ	[RTKL]	General function prediction only;; Signal transduction mechanisms;; Transcription;; Replication, recombination and repair	Biological Process: cell morphogenesis (GO:0000902);; Molecular Function: protein kinase activity (GO:0004672);; Molecular Function: protein serine/threonine kinase activity (GO:0004674);; Molecular Function: protein binding (GO:0005515);; Molecular Function: ATP binding (GO:0005524);; Cellular Component: extracellular region (GO:0005576);; Cellular Component: nucleus (GO:0005634);; Cellular Comp…	--	--	--	--	Protein kinase domain;; Protein tyrosine kinase;; Leucine rich repeat;; Leucine Rich repeats (2 copies);; Leucine Rich Repeat;; Leucine Rich repeat;; Leucine rich repeat N-terminal domain;; Leucine rich repeat	Protein STRUBBELIG-RECEPTOR FAMILY 6 (Precursor) GN=SRF6 OS=Arabidopsis thaliana (Mouse-ear cress) PE=1 SV=1	T	Signal transduction mechanisms	TPA: putative STRUBBELIG family receptor protein kinase [Zea mays]
GRMZM2G004590	1.43e-56	5.51137	MZ	[E]	Amino acid transport and metabolism	Molecular Function: shikimate kinase activity (GO:0004765);; Molecular Function: ATP binding (GO:0005524);; Cellular Component: mitochondrion (GO:0005739);; Biological Process: coenzyme metabolic process (GO:0006732);; Biological Process: sulfur compound metabolic process (GO:0006790);; Biological Process: aromatic amino acid family biosynthetic process (GO:0009073);; Biological Process: chorisma…	K00891|0|zma:100191326|hypothetical protein; K00891 shikimate kinase [EC:2.7.1.71] (A)	Phenylalanine, tyrosine and tryptophan biosynthesis (ko00400);; Biosynthesis of amino acids (ko01230)	--	--	Shikimate kinase;; AAA domain;; AAA domain;; Cytidylate kinase-like family	Shikimate kinase 3, chloroplastic (Precursor) OS=Oryza sativa subsp. japonica (Rice) PE=1 SV=2	E	Amino acid transport and metabolism	hypothetical protein [Zea mays]
GRMZM2G004641	1.56e-16	2.76354	MZ	--	--	Biological Process: response to superoxide (GO:0000303);; Biological Process: regionalization (GO:0003002);; Molecular Function: DNA binding (GO:0003677);; Molecular Function: sequence-specific DNA binding transcription factor activity (GO:0003700);; Cellular Component: nucleus (GO:0005634);; Cellular Component: cytoplasm (GO:0005737);; Biological Process: regulation of transcription, DNA-templat…	--	--	[K]	Transcription	Associated with HOX;; Homeobox KN domain;; Homeobox domain	BEL1-like homeodomain protein 7 GN=BLH7 OS=Arabidopsis thaliana (Mouse-ear cress) PE=2 SV=1	K	Transcription	TPA: putative POX domain/homeobox DNA-binding domain family protein isoform 1 [Zea mays]
GRMZM2G004699	4.79e-25	-7.01135	BZ	--	--	Biological Process: polysaccharide biosynthetic process (GO:0000271);; Molecular Function: hydrolase activity, hydrolyzing O-glycosyl compounds (GO:0004553);; Biological Process: cellular glucan metabolic process (GO:0006073);; Biological Process: pattern specification process (GO:0007389);; Biological Process: regulation of cell size (GO:0008361);; Cellular Component: plant-type cell wall (GO:00…	K08235|0|zma:100282604|gpm65; LOC100282604; K08235 xyloglucan:xyloglucosyl transferase [EC:2.4.1.207] (A)	--	--	--	Glycosyl hydrolases family 16;; Xyloglucan endo-transglycosylase (XET) C-terminus	Probable xyloglucan endotransglucosylase/hydrolase (Precursor) GN=XTH OS=Triticum aestivum (Wheat) PE=2 SV=1	R	General function prediction only	unknown [Zea mays]
GRMZM2G004703	2.85e-05	-1.45809	BZ	[TZDR]	Signal transduction mechanisms;; Cytoskeleton;; Cell cycle control, cell division, chromosome partitioning;; General function prediction only	Molecular Function: calcium ion binding (GO:0005509);; Biological Process: detection of calcium ion (GO:0005513);; Molecular Function: protein binding (GO:0005515);; Cellular Component: nucleus (GO:0005634);; Cellular Component: vacuole (GO:0005773);; Cellular Component: vacuolar membrane (GO:0005774);; Cellular Component: cytosol (GO:0005829);; Cellular Component: plasma membrane (GO:0005886);; …	K02183|4.25972e-103|zma:542465|calmodulin (EC:2.7.11.19); K02183 calmodulin (A)	Phosphatidylinositol signaling system (ko04070);; Plant-pathogen interaction (ko04626)	[T]	Signal transduction mechanisms	EF hand;; EF-hand domain pair;; EF-hand domain pair;; EF-hand domain;; EF hand;; EF-hand domain;; Cytoskeletal-regulatory complex EF hand;; Secreted protein acidic and rich in cysteine Ca binding region;; Uncharacterised protein family (UPF0154);; Ca2+ insensitive EF hand	Calmodulin GN=CAL1 OS=Medicago sativa (Alfalfa) PE=2 SV=2	T	Signal transduction mechanisms	calmodulin1 [Zea mays]
GRMZM2G004748	1.02e-15	-3.79564	BZ	[V]	Defense mechanisms	Biological Process: polysaccharide biosynthetic process (GO:0000271);; Biological Process: response to superoxide (GO:0000303);; Molecular Function: protein binding (GO:0005515);; Molecular Function: ATP binding (GO:0005524);; Cellular Component: nucleus (GO:0005634);; Cellular Component: mitochondrion (GO:0005739);; Cellular Component: plasma membrane (GO:0005886);; Biological Process: ATP catab…	K05658|0|sbi:SORBI_04g031170|SORBIDRAFT_04g031170, Sb04g031170; hypothetical protein; K05658 ATP-binding cassette, subfamily B (MDR/TAP), member 1 [EC:3.6.3.44] (A)	ABC transporters (ko02010)	[Q]	Secondary metabolites biosynthesis, transport and catabolism	ABC transporter transmembrane region;; ABC transporter;; RecF/RecN/SMC N terminal domain;; AAA domain;; Predicted ATPase of the ABC class;; P-loop containing region of AAA domain;; AAA ATPase domain;; AAA domain;; Protein of unknown function (DUF1602);; Protein of unknown function (DUF1602)	ABC transporter B family member 2 (Precursor) GN=F20B18.70 OS=Arabidopsis thaliana (Mouse-ear cress) PE=1 SV=3	Q	Secondary metabolites biosynthesis, transport and catabolism	unknown [Zea mays]
GRMZM2G004828	1.14e-08	-2.59916	BZ	--	--	Cellular Component: mitochondrion (GO:0005739);; Cellular Component: vacuole (GO:0005773);; Cellular Component: Golgi apparatus (GO:0005794);; Cellular Component: plasma membrane (GO:0005886);; Biological Process: protein targeting to membrane (GO:0006612);; Cellular Component: plasmodesma (GO:0009506);; Biological Process: positive regulation of flavonoid biosynthetic process (GO:0009963);; Biol…	--	--	[U]	Intracellular trafficking, secretion, and vesicular transport	Reticulon	Reticulon-like protein B9 GN=RTNLB9 OS=Arabidopsis thaliana (Mouse-ear cress) PE=2 SV=1	U	Intracellular trafficking, secretion, and vesicular transport	seed maturation protein [Zea mays]
GRMZM2G004835	0.000438855	1.40669	MZ	--	--	Cellular Component: cell wall (GO:0005618);; Cellular Component: mitochondrion (GO:0005739);; Cellular Component: vacuole (GO:0005773);; Biological Process: lipid metabolic process (GO:0006629);; Biological Process: defense response (GO:0006952);; Cellular Component: cytoplasmic membrane-bounded vesicle (GO:0016023);; Molecular Function: hydrolase activity, acting on ester bonds (GO:0016788);; Bi…	--	--	--	--	GDSL-like Lipase/Acylhydrolase	GDSL esterase/lipase At5g45910 (Precursor) GN=At5g45910 OS=Arabidopsis thaliana (Mouse-ear cress) PE=2 SV=1	R	General function prediction only	esterase precursor [Zea mays]
GRMZM2G004856	4.42e-20	Inf	MZ	--	--	Molecular Function: hydrolase activity, hydrolyzing O-glycosyl compounds (GO:0004553);; Molecular Function: binding (GO:0005488);; Biological Process: carbohydrate metabolic process (GO:0005975);; Biological Process: cellular process (GO:0009987);; Cellular Component: membrane (GO:0016020);; Cellular Component: cytoplasmic membrane-bounded vesicle (GO:0016023);; Cellular Component: intracellular …	--	--	--	--	Glycosyl hydrolase family 10	Putative Pol polyprotein from transposon element Bs1 OS=Zea mays (Maize) PE=4 SV=1	R	General function prediction only	putative glycosyl hydrolase family 10 protein [Zea mays]
GRMZM2G004878	9.52e-05	-2.02101	BZ	[M]	Cell wall/membrane/envelope biogenesis	Cellular Component: nucleosome (GO:0000786);; Molecular Function: DNA binding (GO:0003677);; Cellular Component: nucleus (GO:0005634);; Cellular Component: chromosome (GO:0005694);; Biological Process: nucleosome assembly (GO:0006334);; Biological Process: regulation of transcription, DNA-templated (GO:0006355);; Cellular Component: membrane (GO:0016020);; Cellular Component: intracellular membra…	--	--	--	--	linker histone H1 and H5 family;; AT hook motif	HMG-Y-related protein A OS=Glycine max (Soybean) PE=2 SV=1	R	General function prediction only	hypothetical protein ZEAMMB73_329593 [Zea mays]
GRMZM2G004909	0.00694417	4.13719	MZ	--	--	Biological Process: protein targeting to membrane (GO:0006612);; Biological Process: positive regulation of flavonoid biosynthetic process (GO:0009963);; Biological Process: regulation of plant-type hypersensitive response (GO:0010363);; Cellular Component: cytoplasmic membrane-bounded vesicle (GO:0016023);;	--	--	--	--	Probable lipid transfer	Non-specific lipid-transfer protein 2 (Precursor) GN=LTP-2 OS=Oryza sativa subsp. indica (Rice) PE=2 SV=2	R	General function prediction only	nonspecific lipid-transfer protein precursor [Zea mays]
GRMZM2G004924	3.63e-08	-3.91309	BZ	--	--	Molecular Function: protein binding (GO:0005515);; Biological Process: DNA replication (GO:0006260);; Biological Process: regulation of cellular process (GO:0050794);; Biological Process: chromosome organization (GO:0051276);;	K10727|0|zma:100383008|hypothetical protein; K10727 chromatin licensing and DNA replication factor 1 (A)	--	[L]	Replication, recombination and repair	DNA replication factor CDT1 like	CDT1-like protein a, chloroplastic (Precursor) GN=CDT1A OS=Arabidopsis thaliana (Mouse-ear cress) PE=1 SV=1	L	Replication, recombination and repair	uncharacterized protein LOC100383008 [Zea mays]
GRMZM2G004932	0.00170667	-1.05549	BZ	[G]	Carbohydrate transport and metabolism	Molecular Function: 6-phosphofructokinase activity (GO:0003872);; Molecular Function: ATP binding (GO:0005524);; Cellular Component: plasma membrane (GO:0005886);; Cellular Component: 6-phosphofructokinase complex (GO:0005945);; Biological Process: fructose 6-phosphate metabolic process (GO:0006002);; Biological Process: gluconeogenesis (GO:0006094);; Biological Process: glycolytic process (GO:00…	K00850|0|zma:103630633|ATP-dependent 6-phosphofructokinase 6-like; K00850 6-phosphofructokinase 1 [EC:2.7.1.11] (A)	Glycolysis / Gluconeogenesis (ko00010);; Pentose phosphate pathway (ko00030);; Fructose and mannose metabolism (ko00051);; Galactose metabolism (ko00052);; Carbon metabolism (ko01200);; Biosynthesis of amino acids (ko01230);; RNA degradation (ko03018)	[G]	Carbohydrate transport and metabolism	Phosphofructokinase	6-phosphofructokinase 3 GN=PFK3 OS=Arabidopsis thaliana (Mouse-ear cress) PE=1 SV=1	G	Carbohydrate transport and metabolism	hypothetical protein ZEAMMB73_609676 [Zea mays]
GRMZM2G004949	0.00022968	-1.55883	BZ	--	--	Cellular Component: mitochondrion (GO:0005739);; Cellular Component: Golgi apparatus (GO:0005794);; Cellular Component: trans-Golgi network (GO:0005802);; Cellular Component: plasma membrane (GO:0005886);; Biological Process: protein targeting to membrane (GO:0006612);; Biological Process: membrane fusion (GO:0006944);; Biological Process: defense response (GO:0006952);; Biological Process: respo…	--	--	[S]	Function unknown	PAP2 superfamily C-terminal	Phosphatidylinositol:ceramide inositolphosphotransferase OS=Oryza sativa subsp. japonica (Rice) PE=2 SV=1	S	Function unknown	uncharacterized protein LOC100382910 [Zea mays]
GRMZM2G004955	2.51e-07	-5.35772	BZ	--	--	Cellular Component: extracellular region (GO:0005576);; Cellular Component: Golgi apparatus (GO:0005794);; Cellular Component: plant-type cell wall (GO:0009505);; Cellular Component: plasmodesma (GO:0009506);; Cellular Component: cell part (GO:0044464);; Biological Process: single-organism cellular process (GO:0044763);;	--	--	--	--	Pollen allergen;; Rare lipoprotein A (RlpA)-like double-psi beta-barrel	Expansin-like A4 (Precursor) OS=Oryza sativa subsp. japonica (Rice) PE=2 SV=1	R	General function prediction only	hypothetical protein ZEAMMB73_929697 [Zea mays]
GRMZM2G004957	6.83e-08	-4.54296	BZ	--	--	Biological Process: double-strand break repair via homologous recombination (GO:0000724);; Molecular Function: sequence-specific DNA binding transcription factor activity (GO:0003700);; Molecular Function: protein binding (GO:0005515);; Cellular Component: nucleus (GO:0005634);; Cellular Component: cytoplasm (GO:0005737);; Biological Process: regulation of transcription, DNA-templated (GO:0006355…	K09338|0|zma:103641332|homeobox-leucine zipper protein ROC7-like; K09338 homeobox-leucine zipper protein (A)	--	--	--	START domain;; Homeobox domain	Homeobox-leucine zipper protein ROC7 GN=ROC7 OS=Oryza sativa subsp. indica (Rice) PE=2 SV=1	K	Transcription	TPA: TPA_exp: homeodomain leucine zipper family IV protein [Zea mays]
GRMZM2G004959	4.54e-07	-1.69833	BZ	--	--	Molecular Function: sequence-specific DNA binding transcription factor activity (GO:0003700);; Cellular Component: plasma membrane (GO:0005886);; Biological Process: regulation of transcription, DNA-templated (GO:0006355);; Biological Process: membrane fusion (GO:0006944);; Molecular Function: zinc ion binding (GO:0008270);; Molecular Function: actin filament binding (GO:0051015);; Biological Pro…	K09377|4.33984e-139|sbi:SORBI_08g016450|SORBIDRAFT_08g016450, Sb08g016450; hypothetical protein; K09377 cysteine and glycine-rich protein (A)	--	[TZ]	Signal transduction mechanisms;; Cytoskeleton	LIM domain	Pollen-specific protein SF3 GN=SF3 OS=Helianthus annuus (Common sunflower) PE=2 SV=1	TZ	Signal transduction mechanisms;; Cytoskeleton	pollen-specific protein SF3 [Zea mays]
GRMZM2G004990	0.00145466	1.02138	MZ	--	--	--	--	--	--	--	Protein of unknown function, DUF547	--	S	Function unknown	uncharacterized protein LOC100304293 [Zea mays]
GRMZM2G004996	0.00010742	1.18725	MZ	[N]	Cell motility	Cellular Component: ESCRT III complex (GO:0000815);; Biological Process: protein transport (GO:0015031);; Biological Process: vesicle-mediated transport (GO:0016192);;	K12192|7.65778e-130|zma:100282251|pco100001; LOC100282251; K12192 charged multivesicular body protein 2B (A)	Endocytosis (ko04144)	[U]	Intracellular trafficking, secretion, and vesicular transport	Snf7	Vacuolar protein sorting-associated protein 2 homolog 3 GN=F21M11.12 OS=Arabidopsis thaliana (Mouse-ear cress) PE=2 SV=1	U	Intracellular trafficking, secretion, and vesicular transport	LOC100282251 [Zea mays]
GRMZM2G005000	1.21e-14	-2.60648	BZ	[J]	Translation, ribosomal structure and biogenesis	Molecular Function: zinc ion binding (GO:0008270);; Cellular Component: cell part (GO:0044464);;	--	--	[A]	RNA processing and modification	RING-variant domain	Proline-rich receptor-like protein kinase PERK9 GN=PERK9 OS=Arabidopsis thaliana (Mouse-ear cress) PE=2 SV=1	A	RNA processing and modification	hypothetical protein [Zea mays]
GRMZM2G005036	1.46e-05	-1.42102	BZ	[R]	General function prediction only	Molecular Function: metalloendopeptidase activity (GO:0004222);; Molecular Function: ATP binding (GO:0005524);; Cellular Component: mitochondrial outer membrane (GO:0005741);; Cellular Component: mitochondrial respiratory chain complex III (GO:0005750);; Cellular Component: mitochondrial intermembrane space (GO:0005758);; Cellular Component: mitochondrial matrix (GO:0005759);; Cellular Component:…	K01412|0|zma:100280280|pco071606; LOC100280280; K01412 mitochondrial-processing peptidase subunit alpha [EC:3.4.24.64] (A)	--	[O]	Posttranslational modification, protein turnover, chaperones	Insulinase (Peptidase family M16);; Peptidase M16 inactive domain	Mitochondrial-processing peptidase subunit alpha (Precursor) GN=MPP OS=Solanum tuberosum (Potato) PE=1 SV=1	O	Posttranslational modification, protein turnover, chaperones	putative mitochondrial processing peptidase alpha subunit family protein [Zea mays]
GRMZM2G005082	5.58e-18	-3.26258	BZ	--	--	Biological Process: microtubule cytoskeleton organization (GO:0000226);; Biological Process: cytokinesis by cell plate formation (GO:0000911);; Cellular Component: extracellular region (GO:0005576);; Cellular Component: endoplasmic reticulum (GO:0005783);; Biological Process: carbohydrate metabolic process (GO:0005975);; Biological Process: DNA methylation (GO:0006306);; Biological Process: methy…	--	--	--	--	Glycosyl hydrolases family 17;; X8 domain	Glucan endo-1,3-beta-glucosidase 13 (Precursor) GN=At5g56590 OS=Arabidopsis thaliana (Mouse-ear cress) PE=1 SV=1	R	General function prediction only	unknown [Zea mays]
GRMZM2G005103	2.56e-09	-2.1788	BZ	[M]	Cell wall/membrane/envelope biogenesis	Cellular Component: mitochondrion (GO:0005739);; Cellular Component: Golgi apparatus (GO:0005794);; Biological Process: response to stress (GO:0006950);; Biological Process: signal transduction (GO:0007165);; Biological Process: multicellular organismal development (GO:0007275);; Molecular Function: transferase activity, transferring glycosyl groups (GO:0016757);; Molecular Function: transferase …	K13648|0|sbi:SORBI_02g043170|SORBIDRAFT_02g043170, Sb02g043170; hypothetical protein; K13648 alpha-1,4-galacturonosyltransferase [EC:2.4.1.43] (A)	Starch and sucrose metabolism (ko00500);; Amino sugar and nucleotide sugar metabolism (ko00520)	--	--	Glycosyl transferase family 8	Probable galacturonosyltransferase 7 GN=T6A23.15 OS=Arabidopsis thaliana (Mouse-ear cress) PE=1 SV=2	G	Carbohydrate transport and metabolism	TPA: hypothetical protein ZEAMMB73_828453 [Zea mays]
GRMZM2G005205	0.000297441	-2.29479	BZ	--	--	Cellular Component: nucleus (GO:0005634);; Cellular Component: cytoplasm (GO:0005737);; Molecular Function: zinc ion binding (GO:0008270);;	--	--	[B]	Chromatin structure and dynamics	Zn-finger in ubiquitin-hydrolases and other protein	--	B	Chromatin structure and dynamics	histone deacetylase 6 [Zea mays]
GRMZM2G005209	1.64e-05	-1.55224	BZ	--	--	Molecular Function: protein binding (GO:0005515);; Cellular Component: nucleus (GO:0005634);; Cellular Component: mitochondrial outer membrane (GO:0005741);; Cellular Component: mitochondrial inner membrane (GO:0005743);; Biological Process: mRNA export from nucleus (GO:0006406);; Biological Process: protein import into nucleus (GO:0006606);; Biological Process: protein targeting to mitochondrion…	K17776|8.08309e-165|sbi:SORBI_10g004750|SORBIDRAFT_10g004750, Sb10g004750; hypothetical protein; K17776 metaxin (A)	--	[U]	Intracellular trafficking, secretion, and vesicular transport	--	Mitochondrial outer membrane import complex protein METAXIN GN=MTX1 OS=Arabidopsis thaliana (Mouse-ear cress) PE=1 SV=1	U	Intracellular trafficking, secretion, and vesicular transport	hypothetical protein ZEAMMB73_723772 [Zea mays]
GRMZM2G005233	2.16e-08	3.85407	MZ	[LR]	Replication, recombination and repair;; General function prediction only	Cellular Component: mitochondrion (GO:0005739);; Biological Process: cellular process (GO:0009987);; Biological Process: response to organic substance (GO:0010033);; Molecular Function: bis(5'-adenosyl)-pentaphosphatase activity (GO:0034432);; Cellular Component: intracellular organelle part (GO:0044446);; Biological Process: response to oxygen-containing compound (GO:1901700);;	K07766|1.26189e-149|zma:103627211|nudix hydrolase 12, mitochondrial-like; K07766 diphosphoinositol-polyphosphate diphosphatase [EC:3.6.1.52] (A)	--	[T]	Signal transduction mechanisms	NUDIX domain	Nudix hydrolase 12, mitochondrial (Precursor) GN=F13K23.14 OS=Arabidopsis thaliana (Mouse-ear cress) PE=2 SV=1	L	Replication, recombination and repair	nudix hydrolase 13 [Zea mays]
GRMZM2G005260	0.000122445	1.40484	MZ	[QR]	Secondary metabolites biosynthesis, transport and catabolism;; General function prediction only	Molecular Function: methyltransferase activity (GO:0008168);; Biological Process: methylation (GO:0032259);;	--	--	[IR]	Lipid transport and metabolism;; General function prediction only	Methyltransferase domain;; Methyltransferase domain;; Methyltransferase domain;; Methyltransferase domain;; ubiE/COQ5 methyltransferase family;; Methyltransferase domain;; Methyltransferase domain;; Methyltransferase domain;; Methyltransferase small domain	2-phytyl-1,4-beta-naphthoquinone methyltransferase, chloroplastic (Precursor) GN=MENG OS=Arabidopsis thaliana (Mouse-ear cress) PE=1 SV=2	R	General function prediction only	CMV 1a interacting protein 1 [Zea mays]
GRMZM2G005293	1.99e-11	-3.82405	BZ	--	--	Molecular Function: transporter activity (GO:0005215);; Cellular Component: plasma membrane (GO:0005886);; Biological Process: transport (GO:0006810);; Cellular Component: plastid (GO:0009536);; Cellular Component: integral component of membrane (GO:0016021);;	--	--	[I]	Lipid transport and metabolism	CRAL/TRIO domain;; CRAL/TRIO, N-terminal domain	Patellin-6 GN=PATL6 OS=Arabidopsis thaliana (Mouse-ear cress) PE=2 SV=1	I	Lipid transport and metabolism	putative patellin family protein [Zea mays]
GRMZM2G005298	0.000788019	-1.86762	BZ	[G]	Carbohydrate transport and metabolism	Molecular Function: 1,4-alpha-glucan branching enzyme activity (GO:0003844);; Molecular Function: alpha-amylase activity (GO:0004556);; Biological Process: carbohydrate metabolic process (GO:0005975);; Biological Process: starch metabolic process (GO:0005982);; Biological Process: monosaccharide metabolic process (GO:0005996);; Biological Process: phosphate-containing compound metabolic process (…	--	--	[G]	Carbohydrate transport and metabolism	Alpha amylase, C-terminal all-beta domain;; Alpha amylase, catalytic domain;; Carbohydrate-binding module 48 (Isoamylase N-terminal domain)	1,4-alpha-glucan-branching enzyme 3, chloroplastic/amyloplastic (Precursor) GN=MQC12.20 OS=Arabidopsis thaliana (Mouse-ear cress) PE=1 SV=1	G	Carbohydrate transport and metabolism	starch branching enzyme III [Zea mays]
GRMZM2G005301	2.12e-07	-4.25933	BZ	--	--	Molecular Function: sequence-specific DNA binding transcription factor activity (GO:0003700);; Cellular Component: nucleus (GO:0005634);; Biological Process: transcription, DNA-templated (GO:0006351);; Biological Process: response to cold (GO:0009409);; Biological Process: response to water deprivation (GO:0009414);; Biological Process: response to abscisic acid (GO:0009737);; Biological Process:…	--	--	--	--	AP2 domain	Dehydration-responsive element-binding protein 3 GN=F15N18.180 OS=Arabidopsis thaliana (Mouse-ear cress) PE=2 SV=1	S	Function unknown	putative AP2/EREBP transcription factor superfamily protein [Zea mays]
GRMZM2G005304	1.01e-09	1.8246	MZ	[H]	Coenzyme transport and metabolism	Molecular Function: nucleotide binding (GO:0000166);; Molecular Function: catalytic activity (GO:0003824);; Cellular Component: cytosol (GO:0005829);; Biological Process: protein lipidation (GO:0006497);; Biological Process: autophagy (GO:0006914);; Biological Process: leaf senescence (GO:0010150);; Biological Process: cellular response to phosphate starvation (GO:0016036);; Biological Process: g…	K08337|0|zma:100233231|Atg7; autophagy-related 7; K08337 ubiquitin-like modifier-activating enzyme ATG7 (A)	Regulation of autophagy (ko04140)	[H]	Coenzyme transport and metabolism	ThiF family;; Shikimate / quinate 5-dehydrogenase	Ubiquitin-like modifier-activating enzyme atg7 GN=K15I22.10 OS=Arabidopsis thaliana (Mouse-ear cress) PE=1 SV=1	O	Posttranslational modification, protein turnover, chaperones	autophagy-related 7 [Zea mays]
GRMZM2G005310	1.06e-19	-3.1401	BZ	[L]	Replication, recombination and repair	Molecular Function: DNA binding (GO:0003677);; Molecular Function: DNA (cytosine-5-)-methyltransferase activity (GO:0003886);; Molecular Function: protein kinase activity (GO:0004672);; Cellular Component: nucleus (GO:0005634);; Biological Process: chromatin silencing (GO:0006342);; Biological Process: regulation of transcription, DNA-templated (GO:0006355);; Biological Process: DNA mediated tran…	K00558|0|zma:542060|et5, DMT105, DNA, Zmet5; chromomethylase (EC:2.1.1.37); K00558 DNA (cytosine-5)-methyltransferase 1 [EC:2.1.1.37] (A)	Cysteine and methionine metabolism (ko00270)	--	--	C-5 cytosine-specific DNA methylase;; Chromo (CHRromatin Organisation MOdifier) domain;; BAH domain	DNA (cytosine-5)-methyltransferase 3 GN=DMT105 OS=Zea mays (Maize) PE=2 SV=1	B	Chromatin structure and dynamics	RecName: Full=DNA (cytosine-5)-methyltransferase 3; AltName: Full=Chromomethylase 3; AltName: Full=DNA methyltransferase 105
GRMZM2G005347	2.61e-21	3.01774	MZ	[S]	Function unknown	Molecular Function: binding (GO:0005488);; Biological Process: defense response (GO:0006952);; Molecular Function: ADP binding (GO:0043531);; Cellular Component: cell part (GO:0044464);;	K13457|0|sita:101764144|disease resistance protein RPM1-like; K13457 disease resistance protein RPM1 (A)	Plant-pathogen interaction (ko04626)	[T]	Signal transduction mechanisms	NB-ARC domain;; Leucine Rich repeats (2 copies);; Leucine rich repeat;; AAA domain	Disease resistance protein RPM1 GN=F17A9.20 OS=Arabidopsis thaliana (Mouse-ear cress) PE=1 SV=1	T	Signal transduction mechanisms	hypothetical protein ZEAMMB73_220146 [Zea mays]
GRMZM2G005374	0.0034702	1.1545	MZ	[R]	General function prediction only	Molecular Function: nucleotide binding (GO:0000166);; Molecular Function: nucleic acid binding (GO:0003676);; Molecular Function: catalytic activity (GO:0003824);; Cellular Component: intracellular organelle (GO:0043229);; Biological Process: primary metabolic process (GO:0044238);; Biological Process: cellular macromolecule metabolic process (GO:0044260);; Biological Process: single-organism cel…	--	--	--	--	--	Probable VAMP-like protein At1g33475 GN=At1g33475 OS=Arabidopsis thaliana (Mouse-ear cress) PE=2 SV=1	R	General function prediction only	hypothetical protein ZEAMMB73_668553 [Zea mays]
GRMZM2G005384	4.92e-09	-4.91445	BZ	--	--	Biological Process: stomatal complex development (GO:0010374);; Cellular Component: cytoplasmic membrane-bounded vesicle (GO:0016023);;	--	--	--	--	--	EPIDERMAL PATTERNING FACTOR-like protein 1 (Precursor) GN=EPFL1 OS=Arabidopsis thaliana (Mouse-ear cress) PE=2 SV=1	R	General function prediction only	hypothetical protein precursor [Zea mays]
GRMZM2G005459	4.19e-09	-2.8593	BZ	[R]	General function prediction only	Molecular Function: nucleotide binding (GO:0000166);; Molecular Function: RNA binding transcription antitermination factor activity (GO:0001072);; Molecular Function: double-stranded DNA binding (GO:0003690);; Molecular Function: single-stranded DNA binding (GO:0003697);; Molecular Function: RNA binding (GO:0003723);; Molecular Function: single-stranded RNA binding (GO:0003727);; Molecular Functi…	K13207|0|zma:100286166|pco079656; LOC100286166; K13207 CUG-BP- and ETR3-like factor (A)	--	[A]	RNA processing and modification	RNA recognition motif. (a.k.a. RRM, RBD, or RNP domain);; RNA recognition motif (a.k.a. RRM, RBD, or RNP domain);; RNA recognition motif. (a.k.a. RRM, RBD, or RNP domain)	Flowering time control protein FCA OS=Arabidopsis thaliana (Mouse-ear cress) PE=1 SV=2	A	RNA processing and modification	hypothetical protein ZEAMMB73_397161 [Zea mays]
GRMZM2G005461	2.31e-05	-4.52082	BZ	[O]	Posttranslational modification, protein turnover, chaperones	Molecular Function: structural constituent of ribosome (GO:0003735);; Cellular Component: extracellular region (GO:0005576);; Cellular Component: cell wall (GO:0005618);; Cellular Component: nucleolus (GO:0005730);; Cellular Component: vacuole (GO:0005773);; Cellular Component: vacuolar membrane (GO:0005774);; Cellular Component: Golgi apparatus (GO:0005794);; Cellular Component: ribosome (GO:000…	K02977|3.61265e-78|zma:103638077|uncharacterized LOC103638077; K02977 small subunit ribosomal protein S27Ae (A)	Ribosome (ko03010)	[J]	Translation, ribosomal structure and biogenesis	Ubiquitin family;; Ubiquitin-2 like Rad60 SUMO-like;; Ubiquitin-like domain	40S ribosomal protein S27a (Precursor; Fragment) OS=Daucus carota (Carrot) PE=2 SV=2	O	Posttranslational modification, protein turnover, chaperones	hypothetical protein ZEAMMB73_109349 [Zea mays]
GRMZM2G005486	3.55e-12	-2.86498	BZ	--	--	Cellular Component: nucleus (GO:0005634);; Biological Process: DNA replication (GO:0006260);; Biological Process: DNA replication initiation (GO:0006270);; Biological Process: regulation of DNA replication (GO:0006275);; Biological Process: cell proliferation (GO:0008283);; Cellular Component: plasmodesma (GO:0009506);; Biological Process: regulation of G2/M transition of mitotic cell cycle (GO:0…	--	--	--	--	F-box-like;; F-box domain	F-box protein At1g10780 GN=At1g10780 OS=Arabidopsis thaliana (Mouse-ear cress) PE=2 SV=1	R	General function prediction only	TPA: F-box domain containing protein [Zea mays]
GRMZM2G005516	0.00352878	-2.66063	BZ	--	--	Biological Process: polysaccharide biosynthetic process (GO:0000271);; Molecular Function: GTPase activity (GO:0003924);; Molecular Function: structural constituent of cytoskeleton (GO:0005200);; Molecular Function: GTP binding (GO:0005525);; Cellular Component: Golgi apparatus (GO:0005794);; Cellular Component: microtubule (GO:0005874);; Cellular Component: plasma membrane (GO:0005886);; Biologi…	K07375|0|zma:103652102|tubulin beta-1 chain-like; K07375 tubulin beta (A)	Phagosome (ko04145)	[Z]	Cytoskeleton	Tubulin C-terminal domain;; Tubulin/FtsZ family, GTPase domain	Tubulin beta-6 chain OS=Oryza sativa subsp. japonica (Rice) PE=1 SV=1	Z	Cytoskeleton	TPA: hypothetical protein ZEAMMB73_115755 [Zea mays]
GRMZM2G005552	0.000505874	-1.28336	BZ	--	--	Molecular Function: copper ion binding (GO:0005507);; Molecular Function: zinc ion binding (GO:0008270);; Cellular Component: cell part (GO:0044464);; Molecular Function: nutrient reservoir activity (GO:0045735);;	--	--	--	--	Cupin	11S globulin seed storage protein 2 basic chain (Precursor) OS=Sesamum indicum (Oriental sesame) PE=2 SV=1	S	Function unknown	legumin-like protein [Zea mays]
GRMZM2G005619	0.00208107	-4.92562	BZ	[D]	Cell cycle control, cell division, chromosome partitioning	Biological Process: regulation of cyclin-dependent protein serine/threonine kinase activity (GO:0000079);; Molecular Function: protein binding (GO:0005515);; Cellular Component: nucleus (GO:0005634);; Cellular Component: cytoplasm (GO:0005737);; Biological Process: stomatal lineage progression (GO:0010440);; Biological Process: cellular component organization (GO:0016043);; Molecular Function: pr…	K05868|0|zma:100856940|cyclin-A2; K05868 cyclin B (A)	--	[D]	Cell cycle control, cell division, chromosome partitioning	Cyclin, N-terminal domain;; Cyclin, C-terminal domain	Cyclin-B1-3 OS=Oryza sativa subsp. japonica (Rice) PE=2 SV=2	D	Cell cycle control, cell division, chromosome partitioning	unknown [Zea mays]
GRMZM2G005624	3.06e-07	3.49889	MZ	--	--	Molecular Function: transcription regulatory region sequence-specific DNA binding (GO:0000976);; Molecular Function: sequence-specific DNA binding transcription factor activity (GO:0003700);; Cellular Component: nucleus (GO:0005634);; Biological Process: regulation of transcription, DNA-templated (GO:0006355);; Biological Process: response to auxin (GO:0009733);; Biological Process: positive regu…	--	--	[K]	Transcription	Homeobox domain	Homeobox-leucine zipper protein HOX12 GN=OsJ_009423 OS=Oryza sativa subsp. japonica (Rice) PE=2 SV=1	K	Transcription	uncharacterized protein LOC100274482 [Zea mays]
GRMZM2G005680	1.12e-07	-2.50611	BZ	--	--	Cellular Component: endosome (GO:0005768);; Cellular Component: trans-Golgi network (GO:0005802);; Biological Process: protein glycosylation (GO:0006486);; Molecular Function: sialyltransferase activity (GO:0008373);; Cellular Component: cytoplasmic membrane-bounded vesicle (GO:0016023);; Cellular Component: integral component of Golgi membrane (GO:0030173);;	--	--	[G]	Carbohydrate transport and metabolism	Glycosyltransferase family 29 (sialyltransferase)	--	G	Carbohydrate transport and metabolism	sialyltransferase like protein [Zea mays]
GRMZM2G005710	3.48e-06	3.85131	MZ	[O]	Posttranslational modification, protein turnover, chaperones	Molecular Function: copper ion binding (GO:0005507);; Cellular Component: mitochondrion (GO:0005739);; Cellular Component: vacuole (GO:0005773);; Cellular Component: peroxisome (GO:0005777);; Cellular Component: cytosol (GO:0005829);; Cellular Component: plasma membrane (GO:0005886);; Biological Process: toxin catabolic process (GO:0009407);; Cellular Component: chloroplast stroma (GO:0009570);; …	--	--	[P]	Inorganic ion transport and metabolism	Glutathione S-transferase, N-terminal domain;; Glutathione S-transferase, N-terminal domain;; Glutathione S-transferase, C-terminal domain;; Glutathione S-transferase, N-terminal domain;; Glutathione S-transferase, C-terminal domain	Glutathione S-transferase DHAR2 GN=F22H5.1 OS=Arabidopsis thaliana (Mouse-ear cress) PE=1 SV=1	O	Posttranslational modification, protein turnover, chaperones	uncharacterized protein LOC100382696 precursor [Zea mays]
GRMZM2G005715	4.18e-10	-6.73813	BZ	--	--	Molecular Function: nucleic acid binding (GO:0003676);; Molecular Function: zinc ion binding (GO:0008270);; Cellular Component: membrane (GO:0016020);; Cellular Component: cytoplasmic membrane-bounded vesicle (GO:0016023);; Cellular Component: cell part (GO:0044464);;	--	--	--	--	--	Leucine-rich repeat extensin-like protein 5 (Precursor) GN=LRX5 OS=Arabidopsis thaliana (Mouse-ear cress) PE=2 SV=2	S	Function unknown	unknown [Zea mays]
GRMZM2G005840	1.16e-10	1.92664	MZ	[D]	Cell cycle control, cell division, chromosome partitioning	Molecular Function: ubiquitin-protein transferase activity (GO:0004842);; Molecular Function: zinc ion binding (GO:0008270);; Biological Process: embryo development ending in seed dormancy (GO:0009793);; Biological Process: response to zinc ion (GO:0010043);; Biological Process: protein ubiquitination (GO:0016567);; Cellular Component: intrinsic component of membrane (GO:0031224);; Cellular Compo…	K16285|1.05492e-67|zma:100285376|RING-H2 finger protein; K16285 RING/U-box domain-containing protein (A)	--	[O]	Posttranslational modification, protein turnover, chaperones	Ring finger domain;; Zinc finger, C3HC4 type (RING finger);; Zinc finger, C3HC4 type (RING finger);; Zinc finger, C3HC4 type (RING finger);; zinc-RING finger domain;; Anaphase-promoting complex subunit 11 RING-H2 finger	Probable E3 ubiquitin-protein ligase RHA2B GN=RHA2B OS=Arabidopsis thaliana (Mouse-ear cress) PE=1 SV=2	O	Posttranslational modification, protein turnover, chaperones	unknown [Zea mays]
GRMZM2G005886	3.52e-06	1.60446	MZ	[M]	Cell wall/membrane/envelope biogenesis	Cellular Component: cytoplasm (GO:0005737);; Cellular Component: mitochondrion (GO:0005739);; Cellular Component: plasma membrane (GO:0005886);; Biological Process: multicellular organismal development (GO:0007275);; Molecular Function: methyltransferase activity (GO:0008168);; Molecular Function: N-methyltransferase activity (GO:0008170);; Biological Process: lipid biosynthetic process (GO:00086…	--	--	--	--	Mycolic acid cyclopropane synthetase;; Methyltransferase domain;; Methyltransferase domain;; Methyltransferase domain;; Methyltransferase domain;; Methyltransferase domain;; Methyltransferase small domain;; Nodulation protein S (NodS);; Tellurite resistance protein TehB;; rRNA small subunit methyltransferase G;; Met-10+ like-protein;; tRNA (Uracil-5-)-methyltransferase;; ubiE/COQ5 methyltransfera…	(S)-coclaurine N-methyltransferase OS=Thalictrum flavum subsp. glaucum (Yellow meadow rue) PE=1 SV=1	R	General function prediction only	unknown [Zea mays]
GRMZM2G005939	0.00797505	1.00541	MZ	--	--	Biological Process: sulfur amino acid metabolic process (GO:0000096);; Molecular Function: binding (GO:0005488);; Cellular Component: nucleus (GO:0005634);; Biological Process: regulation of transcription, DNA-templated (GO:0006355);; Biological Process: protein targeting to membrane (GO:0006612);; Biological Process: fatty acid metabolic process (GO:0006631);; Biological Process: coenzyme metabo…	--	--	--	--	--	Transcription factor bHLH133 GN=BHLH133 OS=Arabidopsis thaliana (Mouse-ear cress) PE=2 SV=1	S	Function unknown	putative HLH DNA-binding domain superfamily protein [Zea mays]
GRMZM2G005996	0.00102367	-3.11142	BZ	[M]	Cell wall/membrane/envelope biogenesis	Cellular Component: nucleus (GO:0005634);; Cellular Component: vacuolar membrane (GO:0005774);; Cellular Component: plasma membrane (GO:0005886);; Biological Process: anion transport (GO:0006820);; Molecular Function: mechanically-gated ion channel activity (GO:0008381);; Cellular Component: plasmodesma (GO:0009506);; Biological Process: response to hexose (GO:0009746);; Biological Process: detec…	--	--	[M]	Cell wall/membrane/envelope biogenesis	Mechanosensitive ion channel	Mechanosensitive ion channel protein 5 GN=MSL5 OS=Arabidopsis thaliana (Mouse-ear cress) PE=2 SV=1	M	Cell wall/membrane/envelope biogenesis	uncharacterized protein LOC100304377 [Zea mays]
GRMZM2G006080	0.000302511	-1.22598	BZ	[RTKL]	General function prediction only;; Signal transduction mechanisms;; Transcription;; Replication, recombination and repair	Biological Process: cell morphogenesis (GO:0000902);; Molecular Function: protein kinase activity (GO:0004672);; Molecular Function: protein serine/threonine kinase activity (GO:0004674);; Molecular Function: protein tyrosine kinase activity (GO:0004713);; Molecular Function: ATP binding (GO:0005524);; Cellular Component: extracellular region (GO:0005576);; Cellular Component: plasma membrane (GO…	--	--	[T]	Signal transduction mechanisms	Carbohydrate-binding protein of the ER;; Protein tyrosine kinase;; Protein kinase domain;; Di-glucose binding within endoplasmic reticulum	Receptor-like protein kinase FERONIA (Precursor) GN=F26O13.190 OS=Arabidopsis thaliana (Mouse-ear cress) PE=1 SV=1	T	Signal transduction mechanisms	putative receptor-like protein kinase family protein [Zea mays]
GRMZM2G006121	8.96e-07	2.24026	MZ	--	--	--	--	--	--	--	--	--	R	General function prediction only	hypothetical protein [Zea mays]
GRMZM2G006130	5.29e-08	3.26552	MZ	[G]	Carbohydrate transport and metabolism	Cellular Component: vacuole (GO:0005773);; Molecular Function: xylan 1,4-beta-xylosidase activity (GO:0009044);; Cellular Component: plant-type cell wall (GO:0009505);; Biological Process: glucuronoxylan metabolic process (GO:0010413);; Cellular Component: cytoplasmic membrane-bounded vesicle (GO:0016023);; Biological Process: xylan biosynthetic process (GO:0045492);; Biological Process: xylan ca…	K01209|0|zma:100193890|alpha-L-arabinofuranosidase 1; K01209 alpha-N-arabinofuranosidase [EC:3.2.1.55] (A)	Amino sugar and nucleotide sugar metabolism (ko00520)	--	--	Alpha-L-arabinofuranosidase C-terminus	Alpha-L-arabinofuranosidase 1 (Precursor) GN=T7M13.18 OS=Arabidopsis thaliana (Mouse-ear cress) PE=1 SV=1	G	Carbohydrate transport and metabolism	TPA: putative alpha-L-arabinofuranosidase family protein [Zea mays]
GRMZM2G006219	9.59e-07	3.95656	MZ	[U]	Intracellular trafficking, secretion, and vesicular transport	Cellular Component: protein storage vacuole (GO:0000326);; Molecular Function: structural molecule activity (GO:0005198);; Molecular Function: protein binding (GO:0005515);; Cellular Component: nucleus (GO:0005634);; Cellular Component: endoplasmic reticulum membrane (GO:0005789);; Cellular Component: cytosol (GO:0005829);; Cellular Component: plasma membrane (GO:0005886);; Biological Process: N-…	--	--	[U]	Intracellular trafficking, secretion, and vesicular transport	MSP (Major sperm protein) domain	Vesicle-associated protein 1-2 GN=T14P1.5 OS=Arabidopsis thaliana (Mouse-ear cress) PE=1 SV=1	U	Intracellular trafficking, secretion, and vesicular transport	unknown [Zea mays]
GRMZM2G006234	0.000637177	-1.64623	BZ	--	--	Molecular Function: catalytic activity (GO:0003824);; Biological Process: protein targeting to mitochondrion (GO:0006626);; Biological Process: post-embryonic development (GO:0009791);; Cellular Component: intracellular membrane-bounded organelle (GO:0043231);; Cellular Component: cytoplasmic part (GO:0044444);; Biological Process: single-organism developmental process (GO:0044767);; Biological P…	--	--	[R]	General function prediction only	PPR repeat family;; PPR repeat;; PPR repeat;; Pentatricopeptide repeat domain	Pentatricopeptide repeat-containing protein At2g17670 GN=At2g17670 OS=Arabidopsis thaliana (Mouse-ear cress) PE=2 SV=1	R	General function prediction only	ATP binding protein [Zea mays]
GRMZM2G006287	2.25e-09	Inf	MZ	[J]	Translation, ribosomal structure and biogenesis	Molecular Function: RNA binding (GO:0003723);; Molecular Function: mRNA binding (GO:0003729);; Cellular Component: intracellular membrane-bounded organelle (GO:0043231);; Cellular Component: cytoplasmic part (GO:0044444);; Biological Process: single-organism cellular process (GO:0044763);;	--	--	[J]	Translation, ribosomal structure and biogenesis	Pumilio-family RNA binding repeat	Putative pumilio homolog 7, chloroplastic (Precursor) GN=APUM7 OS=Arabidopsis thaliana (Mouse-ear cress) PE=3 SV=2	J	Translation, ribosomal structure and biogenesis	uncharacterized protein LOC100192099 [Zea mays]
GRMZM2G006293	1.43e-12	-2.42511	BZ	[O]	Posttranslational modification, protein turnover, chaperones	Molecular Function: structural constituent of ribosome (GO:0003735);; Cellular Component: nucleus (GO:0005634);; Cellular Component: ribosome (GO:0005840);; Biological Process: translation (GO:0006412);; Molecular Function: metal ion binding (GO:0046872);;	K02977|1.17213e-90|zma:100284333|40S ribosomal protein S27a; K02977 small subunit ribosomal protein S27Ae (A)	Ribosome (ko03010)	[J]	Translation, ribosomal structure and biogenesis	Ubiquitin family;; Ribosomal protein S27a;; Ubiquitin-2 like Rad60 SUMO-like;; Ubiquitin-like domain	40S ribosomal protein S27a (Precursor) GN=UBF9 OS=Zea mays (Maize) PE=2 SV=2	O	Posttranslational modification, protein turnover, chaperones	40S ribosomal protein S27a [Zea mays]
GRMZM2G006341	0.00115991	-1.42931	BZ	[Z]	Cytoskeleton	Biological Process: nuclear division (GO:0000280);; Biological Process: telomere maintenance (GO:0000723);; Biological Process: cell morphogenesis involved in differentiation (GO:0000904);; Biological Process: phragmoplast assembly (GO:0000914);; Molecular Function: microtubule motor activity (GO:0003777);; Molecular Function: ATP binding (GO:0005524);; Cellular Component: nucleus (GO:0005634);; …	K10406|0|zma:103639240|kinesin-4-like; K10406 kinesin family member C2/C3 (A)	--	[Z]	Cytoskeleton	Kinesin motor domain	Kinesin-4 GN=F2P16.12 OS=Arabidopsis thaliana (Mouse-ear cress) PE=1 SV=2	Z	Cytoskeleton	hypothetical protein ZEAMMB73_479429 [Zea mays]
GRMZM2G006363	0.000107251	-3.43752	BZ	--	--	Biological Process: developmental process involved in reproduction (GO:0003006);; Biological Process: anatomical structure morphogenesis (GO:0009653);; Biological Process: post-embryonic development (GO:0009791);; Biological Process: cellular component organization (GO:0016043);; Cellular Component: cell part (GO:0044464);; Biological Process: single-organism developmental process (GO:0044767);; …	--	--	--	--	--	Vegetative cell wall protein gp1 (Precursor) GN=GP1 OS=Chlamydomonas reinhardtii (Chlamydomonas smithii) PE=2 SV=1	S	Function unknown	hypothetical protein ZEAMMB73_174616 [Zea mays]
GRMZM2G006370	0.000203991	-2.64252	BZ	[RTKL]	General function prediction only;; Signal transduction mechanisms;; Transcription;; Replication, recombination and repair	Molecular Function: protein kinase activity (GO:0004672);; Molecular Function: protein serine/threonine kinase activity (GO:0004674);; Molecular Function: binding (GO:0005488);; Molecular Function: ATP binding (GO:0005524);; Cellular Component: nucleus (GO:0005634);; Biological Process: protein phosphorylation (GO:0006468);; Biological Process: cell death (GO:0008219);; Biological Process: respon…	--	--	[T]	Signal transduction mechanisms	Protein tyrosine kinase;; Protein kinase domain	Serine/threonine-protein kinase HT1 GN=HT1 OS=Arabidopsis thaliana (Mouse-ear cress) PE=1 SV=1	T	Signal transduction mechanisms	TPA: putative protein kinase superfamily protein [Zea mays]
GRMZM2G006429	2.01e-27	-4.05352	BZ	[T]	Signal transduction mechanisms	Molecular Function: protein serine/threonine phosphatase activity (GO:0004722);; Cellular Component: mitochondrion (GO:0005739);; Cellular Component: cytosol (GO:0005829);; Cellular Component: plasma membrane (GO:0005886);; Biological Process: cellular protein modification process (GO:0006464);; Biological Process: phosphate-containing compound metabolic process (GO:0006796);; Biological Process:…	--	--	[T]	Signal transduction mechanisms	Protein phosphatase 2C;; Protein phosphatase 2C;; Stage II sporulation protein E (SpoIIE)	Probable protein phosphatase 2C 33 OS=Oryza sativa subsp. japonica (Rice) PE=2 SV=1	T	Signal transduction mechanisms	putative protein phosphatase 2C family protein [Zea mays]
GRMZM2G006452	6.57e-13	-2.56071	BZ	[D]	Cell cycle control, cell division, chromosome partitioning	Cellular Component: condensin complex (GO:0000796);; Molecular Function: transporter activity (GO:0005215);; Molecular Function: binding (GO:0005488);; Molecular Function: ATP binding (GO:0005524);; Cellular Component: nucleus (GO:0005634);; Cellular Component: cytoplasm (GO:0005737);; Biological Process: DNA metabolic process (GO:0006259);; Biological Process: DNA repair (GO:0006281);; Biologica…	K06674|0|zma:103650874|structural maintenance of chromosomes protein 2-1-like; K06674 structural maintenance of chromosome 2 (A)	--	[BD]	Chromatin structure and dynamics;; Cell cycle control, cell division, chromosome partitioning	RecF/RecN/SMC N terminal domain;; AAA domain	Structural maintenance of chromosomes protein 2-1 OS=Arabidopsis thaliana (Mouse-ear cress) PE=2 SV=2	D	Cell cycle control, cell division, chromosome partitioning	TPA: hypothetical protein ZEAMMB73_402105 [Zea mays]
GRMZM2G006468	8.92e-09	1.78288	MZ	[S]	Function unknown	Molecular Function: nuclease activity (GO:0004518);; Cellular Component: nucleus (GO:0005634);; Biological Process: response to wounding (GO:0009611);; Biological Process: regulation of histone deacetylation (GO:0031063);; Molecular Function: sequence-specific DNA binding (GO:0043565);; Biological Process: negative regulation of transcription, DNA-templated (GO:0045892);; Biological Process: defe…	--	--	--	--	Bifunctional nuclease	Bifunctional nuclease 2 OS=Oryza sativa subsp. japonica (Rice) PE=2 SV=1	R	General function prediction only	putative wound responsive protein [Zea mays]
GRMZM2G006474	0.000182943	-1.21597	BZ	[R]	General function prediction only	Biological Process: mitotic cell cycle (GO:0000278);; Biological Process: cytokinesis by cell plate formation (GO:0000911);; Biological Process: establishment of planar polarity (GO:0001736);; Biological Process: regionalization (GO:0003002);; Molecular Function: ARF guanyl-nucleotide exchange factor activity (GO:0005086);; Cellular Component: endosome (GO:0005768);; Cellular Component: Golgi app…	K18443|0|zma:103626007|ARF guanine-nucleotide exchange factor GNOM; K18443 golgi-specific brefeldin A-resistance guanine nucleotide exchange factor 1 (A)	Endocytosis (ko04144)	[U]	Intracellular trafficking, secretion, and vesicular transport	Sec7 domain;; Guanine nucleotide exchange factor in Golgi transport N-terminal	ARF guanine-nucleotide exchange factor GNOM GN=At1g13980 OS=Arabidopsis thaliana (Mouse-ear cress) PE=1 SV=1	U	Intracellular trafficking, secretion, and vesicular transport	hypothetical protein ZEAMMB73_440959 [Zea mays]
GRMZM2G006477	6.12e-13	3.1861	MZ	--	--	Molecular Function: DNA binding (GO:0003677);; Molecular Function: chromatin binding (GO:0003682);; Molecular Function: sequence-specific DNA binding transcription factor activity (GO:0003700);; Molecular Function: protein binding (GO:0005515);; Cellular Component: cell wall (GO:0005618);; Cellular Component: nucleus (GO:0005634);; Biological Process: circadian rhythm (GO:0007623);; Cellular Comp…	--	--	--	--	MYB-CC type transfactor, LHEQLE motif;; Myb-like DNA-binding domain	Protein PHR1-LIKE 1 GN=PHL1 OS=Arabidopsis thaliana (Mouse-ear cress) PE=1 SV=1	S	Function unknown	putative MYB DNA-binding domain superfamily protein [Zea mays]
GRMZM2G006480	1.2e-06	3.38949	MZ	[E]	Amino acid transport and metabolism	Biological Process: sulfur amino acid metabolic process (GO:0000096);; Biological Process: regulation of cell growth by extracellular stimulus (GO:0001560);; Molecular Function: L-alanine:2-oxoglutarate aminotransferase activity (GO:0004021);; Molecular Function: L-aspartate:2-oxoglutarate aminotransferase activity (GO:0004069);; Molecular Function: cystathionine beta-lyase activity (GO:0004121);…	K00815|0|zma:100191816|hypothetical protein; K00815 tyrosine aminotransferase [EC:2.6.1.5] (A)	Ubiquinone and other terpenoid-quinone biosynthesis (ko00130);; Cysteine and methionine metabolism (ko00270);; Tyrosine metabolism (ko00350);; Phenylalanine metabolism (ko00360);; Phenylalanine, tyrosine and tryptophan biosynthesis (ko00400);; Isoquinoline alkaloid biosynthesis (ko00950);; Tropane, piperidine and pyridine alkaloid biosynthesis (ko00960);; Biosynthesis of amino acids (ko01230)	[E]	Amino acid transport and metabolism	Aminotransferase class I and II;; Beta-eliminating lyase;; DegT/DnrJ/EryC1/StrS aminotransferase family	Nicotianamine aminotransferase A GN=naat-A OS=Hordeum vulgare (Barley) PE=1 SV=2	E	Amino acid transport and metabolism	unknown [Zea mays]
GRMZM2G006505	7.25e-05	-1.96127	BZ	[M]	Cell wall/membrane/envelope biogenesis	Molecular Function: protein kinase activity (GO:0004672);; Molecular Function: ATP binding (GO:0005524);; Biological Process: polysaccharide metabolic process (GO:0005976);; Biological Process: protein phosphorylation (GO:0006468);; Biological Process: pattern specification process (GO:0007389);; Biological Process: anatomical structure morphogenesis (GO:0009653);; Biological Process: post-embryo…	--	--	--	--	Protein tyrosine kinase;; Protein kinase domain	Probable leucine-rich repeat receptor-like protein kinase At1g68400 (Precursor) GN=At1g68400 OS=Arabidopsis thaliana (Mouse-ear cress) PE=2 SV=1	T	Signal transduction mechanisms	TPA: putative leucine-rich repeat receptor protein kinase family protein [Zea mays]
GRMZM2G006678	0.0051617	-2.32087	BZ	[G]	Carbohydrate transport and metabolism	Molecular Function: NAD+ kinase activity (GO:0003951);; Molecular Function: ATP binding (GO:0005524);; Cellular Component: cytosol (GO:0005829);; Biological Process: NADP biosynthetic process (GO:0006741);; Biological Process: defense response (GO:0006952);; Biological Process: phosphorylation (GO:0016310);; Biological Process: NAD metabolic process (GO:0019674);; Molecular Function: NADH kinase …	--	--	[R]	General function prediction only	ATP-NAD kinase	Probable NADH kinase GN=OSJNBb0085I16.26 OS=Oryza sativa subsp. japonica (Rice) PE=2 SV=1	R	General function prediction only	unknown [Zea mays]
GRMZM2G006714	1.46e-05	-3.65101	BZ	--	--	Biological Process: MAPK cascade (GO:0000165);; Molecular Function: sequence-specific DNA binding transcription factor activity (GO:0003700);; Molecular Function: calmodulin binding (GO:0005516);; Biological Process: regulation of transcription, DNA-templated (GO:0006355);; Biological Process: protein targeting to membrane (GO:0006612);; Biological Process: membrane fusion (GO:0006944);; Biologic…	--	--	--	--	Calmodulin binding protein-like	--	S	Function unknown	hypothetical protein [Zea mays]
GRMZM2G006752	0.00109979	1.1392	MZ	--	--	Biological Process: MAPK cascade (GO:0000165);; Biological Process: response to superoxide (GO:0000303);; Molecular Function: DNA binding (GO:0003677);; Molecular Function: sequence-specific DNA binding transcription factor activity (GO:0003700);; Molecular Function: protein binding (GO:0005515);; Cellular Component: nucleus (GO:0005634);; Biological Process: regulation of transcription, DNA-temp…	K14514|0|sbi:SORBI_02g028390|SORBIDRAFT_02g028390, Sb02g028390; hypothetical protein; K14514 ethylene-insensitive protein 3 (A)	Plant hormone signal transduction (ko04075)	--	--	Ethylene insensitive 3	ETHYLENE INSENSITIVE 3-like 3 protein GN=EIL3 OS=Arabidopsis thaliana (Mouse-ear cress) PE=1 SV=1	K	Transcription	unknown [Zea mays]
GRMZM2G006763	3.19e-21	-3.49194	BZ	--	--	Cellular Component: mitochondrion (GO:0005739);; Cellular Component: chloroplast (GO:0009507);; Biological Process: xylem and phloem pattern formation (GO:0010051);; Biological Process: sugar mediated signaling pathway (GO:0010182);; Biological Process: chloroplast RNA processing (GO:0031425);; Biological Process: anatomical structure development (GO:0048856);; Biological Process: mitochondrial m…	--	--	[R]	General function prediction only	PPR repeat family;; PPR repeat;; PPR repeat;; Pentatricopeptide repeat domain;; Tetratricopeptide repeat	Pentatricopeptide repeat-containing protein At5g42450, mitochondrial (Precursor) GN=PCMP-E102 OS=Arabidopsis thaliana (Mouse-ear cress) PE=2 SV=1	R	General function prediction only	unknown [Zea mays]
GRMZM2G006765	1.33e-23	-3.48398	BZ	[Z]	Cytoskeleton	Molecular Function: structural constituent of cytoskeleton (GO:0005200);; Molecular Function: protein binding (GO:0005515);; Molecular Function: ATP binding (GO:0005524);; Cellular Component: cell wall (GO:0005618);; Cellular Component: nucleolus (GO:0005730);; Cellular Component: mitochondrion (GO:0005739);; Cellular Component: cytosol (GO:0005829);; Cellular Component: cytoskeleton (GO:0005856)…	K10355|0|zma:100304239|putative actin family protein; K10355 actin, other eukaryote (A)	--	[Z]	Cytoskeleton	Actin	Actin-3 GN=OSJNBa0096I06.10 OS=Oryza sativa subsp. japonica (Rice) PE=2 SV=1	Z	Cytoskeleton	putative actin family protein [Zea mays]
GRMZM2G006781	0.00141307	-1.09158	BZ	--	--	Cellular Component: plasmodesma (GO:0009506);; Cellular Component: Golgi transport complex (GO:0017119);;	--	--	[U]	Intracellular trafficking, secretion, and vesicular transport	Dor1-like family;; Vps51/Vps67	--	U	Intracellular trafficking, secretion, and vesicular transport	TPA: hypothetical protein ZEAMMB73_748742 [Zea mays]
GRMZM2G006790	7.67e-12	2.51322	MZ	--	--	Biological Process: transition metal ion transport (GO:0000041);; Molecular Function: protein kinase activity (GO:0004672);; Molecular Function: calcium ion binding (GO:0005509);; Cellular Component: nucleus (GO:0005634);; Cellular Component: cytoplasm (GO:0005737);; Biological Process: toxin catabolic process (GO:0009407);; Biological Process: response to abiotic stimulus (GO:0009628);; Biologic…	K13448|6.53601e-157|zma:100193836|pco145926; LOC100193836; K13448 calcium-binding protein CML (A)	Plant-pathogen interaction (ko04626)	[T]	Signal transduction mechanisms	EF-hand domain pair;; EF hand;; EF-hand domain;; EF-hand domain pair;; EF hand;; Secreted protein acidic and rich in cysteine Ca binding region	Probable calcium-binding protein CML21 GN=CML21 OS=Arabidopsis thaliana (Mouse-ear cress) PE=2 SV=1	T	Signal transduction mechanisms	uncharacterized protein LOC100193836 [Zea mays]
GRMZM2G006791	5.96e-08	1.74812	MZ	[P]	Inorganic ion transport and metabolism	Cellular Component: mitochondrion (GO:0005739);; Cellular Component: vacuolar membrane (GO:0005774);; Cellular Component: peroxisome (GO:0005777);; Cellular Component: plasmodesma (GO:0009506);; Cellular Component: chloroplast stroma (GO:0009570);; Cellular Component: thylakoid (GO:0009579);; Cellular Component: integral component of membrane (GO:0016021);; Molecular Function: L-ascorbate peroxid…	K00434|0|zma:100283135|pco111578; LOC100283135; K00434 L-ascorbate peroxidase [EC:1.11.1.11] (A)	Ascorbate and aldarate metabolism (ko00053);; Glutathione metabolism (ko00480)	--	--	Peroxidase	Probable L-ascorbate peroxidase 8, chloroplastic (Precursor) GN=P0470G10.5 OS=Oryza sativa subsp. japonica (Rice) PE=2 SV=2	R	General function prediction only	hypothetical protein ZEAMMB73_887354 [Zea mays]
GRMZM2G006871	0.000259471	0	BZ	--	--	--	--	--	--	--	Protein of unknown function, DUF573	--	S	Function unknown	unknown [Zea mays]
GRMZM2G006894	3.97e-08	1.84483	MZ	--	--	Molecular Function: protein binding (GO:0005515);; Molecular Function: ATP binding (GO:0005524);; Cellular Component: nucleus (GO:0005634);; Cellular Component: vacuole (GO:0005773);; Cellular Component: plasma membrane (GO:0005886);; Biological Process: ATP catabolic process (GO:0006200);; Biological Process: ATP biosynthetic process (GO:0006754);; Molecular Function: hydrogen-exporting ATPase a…	K01535|0|zma:542052|mha4; proton-exporting ATPase4; K01535 H+-transporting ATPase [EC:3.6.3.6] (A)	Oxidative phosphorylation (ko00190)	[P]	Inorganic ion transport and metabolism	E1-E2 ATPase;; haloacid dehalogenase-like hydrolase;; haloacid dehalogenase-like hydrolase;; Cation transporter/ATPase, N-terminus;; Putative hydrolase of sodium-potassium ATPase alpha subunit	Plasma membrane ATPase GN=OSJNBa0071I13.11 OS=Oryza sativa subsp. japonica (Rice) PE=2 SV=1	P	Inorganic ion transport and metabolism	plasma membrane H+-transporting ATPase-like protein [Zea mays]
GRMZM2G006937	0.00581763	-1.38218	BZ	[I]	Lipid transport and metabolism	Molecular Function: lanosterol synthase activity (GO:0000250);; Cellular Component: nucleus (GO:0005634);; Cellular Component: mitochondrion (GO:0005739);; Biological Process: metabolic process (GO:0008152);; Biological Process: tetracyclic triterpenoid biosynthetic process (GO:0010686);; Cellular Component: integral component of membrane (GO:0016021);; Biological Process: sterol biosynthetic pro…	K01853|0|zma:100285643|cycloartenol synthase (A)	Steroid biosynthesis (ko00100)	[I]	Lipid transport and metabolism	Prenyltransferase and squalene oxidase repeat;; Prenyltransferase-like;; Prenyltransferase-like	Achilleol B synthase OS=Oryza sativa subsp. japonica (Rice) PE=1 SV=1	O	Posttranslational modification, protein turnover, chaperones	unknown [Zea mays]
GRMZM2G006942	1.96e-09	-2.12895	BZ	--	--	Biological Process: cell-cell signaling (GO:0007267);; Biological Process: virus induced gene silencing (GO:0009616);; Biological Process: determination of bilateral symmetry (GO:0009855);; Biological Process: meristem initiation (GO:0010014);; Biological Process: vegetative phase change (GO:0010050);; Biological Process: meristem maintenance (GO:0010073);; Biological Process: production of ta-si…	--	--	[U]	Intracellular trafficking, secretion, and vesicular transport	--	--	U	Intracellular trafficking, secretion, and vesicular transport	TPA: hypothetical protein ZEAMMB73_426370 [Zea mays]
GRMZM2G006973	5.13e-47	7.96705	MZ	[R]	General function prediction only	Molecular Function: ubiquitin-protein transferase activity (GO:0004842);; Molecular Function: binding (GO:0005488);; Cellular Component: nucleus (GO:0005634);; Biological Process: transport (GO:0006810);; Biological Process: response to stress (GO:0006950);; Biological Process: response to abiotic stimulus (GO:0009628);; Biological Process: ethylene biosynthetic process (GO:0009693);; Biological …	--	--	--	--	Ankyrin repeats (3 copies);; Ankyrin repeat;; Ankyrin repeats (many copies);; Ankyrin repeats (many copies);; Ankyrin repeat;; Zinc finger, C3HC4 type (RING finger)	Probable E3 ubiquitin-protein ligase XBOS36 GN=XBOS36 OS=Oryza sativa subsp. japonica (Rice) PE=2 SV=1	O	Posttranslational modification, protein turnover, chaperones	hypothetical protein ZEAMMB73_257995 [Zea mays]
GRMZM2G006981	7.64e-07	-2.34685	BZ	--	--	Biological Process: post-embryonic development (GO:0009791);; Biological Process: cellular component organization (GO:0016043);; Cellular Component: cell part (GO:0044464);; Biological Process: single-organism cellular process (GO:0044763);; Biological Process: anatomical structure development (GO:0048856);; Biological Process: regulation of biological process (GO:0050789);; Biological Process: r…	--	--	--	--	--	Vegetative cell wall protein gp1 (Precursor) GN=GP1 OS=Chlamydomonas reinhardtii (Chlamydomonas smithii) PE=2 SV=1	S	Function unknown	TPA: hypothetical protein ZEAMMB73_806594 [Zea mays]
GRMZM2G007012	5.23e-05	-3.78907	BZ	--	--	Biological Process: metabolic process (GO:0008152);; Biological Process: response to UV-B (GO:0010224);; Biological Process: brassinosteroid metabolic process (GO:0016131);; Molecular Function: UDP-glucosyltransferase activity (GO:0035251);; Cellular Component: cytoplasmic part (GO:0044444);; Molecular Function: trans-zeatin O-beta-D-glucosyltransferase activity (GO:0050403);; Molecular Function:…	--	--	[GC]	Carbohydrate transport and metabolism;; Energy production and conversion	UDP-glucoronosyl and UDP-glucosyl transferase	UDP-glycosyltransferase 73C5 GN=F13K3.20 OS=Arabidopsis thaliana (Mouse-ear cress) PE=2 SV=1	CG	Energy production and conversion;; Carbohydrate transport and metabolism	cytokinin-O-glucosyltransferase 1 [Zea mays]
GRMZM2G007028	1.47e-06	-3.24499	BZ	--	--	Molecular Function: ligase activity (GO:0016874);;	--	--	--	--	Zinc-finger domain of monoamine-oxidase A repressor R1	Formin-like protein 5 GN=P0453E05.107 OS=Oryza sativa subsp. japonica (Rice) PE=2 SV=2	S	Function unknown	TPA: hypothetical protein ZEAMMB73_339803 [Zea mays]
GRMZM2G007038	4.4e-06	1.40438	MZ	[J]	Translation, ribosomal structure and biogenesis	Molecular Function: translation initiation factor activity (GO:0003743);; Molecular Function: GTPase activity (GO:0003924);; Molecular Function: GTP binding (GO:0005525);; Biological Process: GTP catabolic process (GO:0006184);; Biological Process: translational initiation (GO:0006413);; Cellular Component: chloroplast (GO:0009507);; Cellular Component: chloroplast stroma (GO:0009570);; Biologica…	K02519|0|zma:103630286|translation initiation factor IF-2, chloroplastic; K02519 translation initiation factor IF-2 (A)	--	[J]	Translation, ribosomal structure and biogenesis	Elongation factor Tu GTP binding domain;; Translation-initiation factor 2;; Elongation factor Tu domain 2;; Ras family;; 50S ribosome-binding GTPase	Translation initiation factor IF-2, chloroplastic (Precursor) GN=At1g17220 OS=Arabidopsis thaliana (Mouse-ear cress) PE=2 SV=2	J	Translation, ribosomal structure and biogenesis	putative translation elongation/initiation factor family protein [Zea mays]
GRMZM2G007053	0.000876135	1.44339	MZ	[S]	Function unknown	Molecular Function: catalytic activity (GO:0003824);; Molecular Function: binding (GO:0005488);; Biological Process: cellular aromatic compound metabolic process (GO:0006725);; Biological Process: biosynthetic process (GO:0009058);; Biological Process: pollen development (GO:0009555);; Biological Process: anatomical structure morphogenesis (GO:0009653);; Cellular Component: membrane (GO:0016020);…	--	--	[V]	Defense mechanisms	NAD dependent epimerase/dehydratase family	Anthocyanidin reductase GN=T13M11.8 OS=Arabidopsis thaliana (Mouse-ear cress) PE=1 SV=2	V	Defense mechanisms	TPA: hypothetical protein ZEAMMB73_986247 [Zea mays]
GRMZM2G007057	9.45e-07	-3.61786	BZ	[O]	Posttranslational modification, protein turnover, chaperones	Biological Process: microtubule cytoskeleton organization (GO:0000226);; Biological Process: cytokinesis by cell plate formation (GO:0000911);; Molecular Function: ubiquitin-protein transferase activity (GO:0004842);; Cellular Component: nucleus (GO:0005634);; Cellular Component: cytoplasm (GO:0005737);; Cellular Component: cytosol (GO:0005829);; Cellular Component: plasma membrane (GO:0005886);;…	K06688|4.73561e-87|zma:100192735|putative ubiquitin-conjugating enzyme family; K06688 ubiquitin-conjugating enzyme E2 C [EC:6.3.2.19] (A)	Ubiquitin mediated proteolysis (ko04120)	[O]	Posttranslational modification, protein turnover, chaperones	Ubiquitin-conjugating enzyme	Ubiquitin-conjugating enzyme E2 20 GN=UBC20 OS=Arabidopsis thaliana (Mouse-ear cress) PE=2 SV=1	O	Posttranslational modification, protein turnover, chaperones	putative ubiquitin-conjugating enzyme family [Zea mays]
GRMZM2G007120	0.000451579	1.1161	MZ	[P]	Inorganic ion transport and metabolism	Cellular Component: cytosol (GO:0005829);;	--	--	[P]	Inorganic ion transport and metabolism	ChaC-like protein	--	P	Inorganic ion transport and metabolism	unknown [Zea mays]
GRMZM2G007140	3.17e-10	4.38112	MZ	[R]	General function prediction only	Biological Process: transition metal ion transport (GO:0000041);; Cellular Component: cytoplasm (GO:0005737);; Biological Process: steroid biosynthetic process (GO:0006694);; Biological Process: cell communication (GO:0007154);; Biological Process: aging (GO:0007568);; Cellular Component: plasmodesma (GO:0009506);; Biological Process: response to abiotic stimulus (GO:0009628);; Biological Process…	--	--	[QR]	Secondary metabolites biosynthesis, transport and catabolism;; General function prediction only	2OG-Fe(II) oxygenase superfamily;; non-haem dioxygenase in morphine synthesis N-terminal	DIBOA-glucoside dioxygenase BX6 GN=BX6 OS=Zea mays (Maize) PE=1 SV=1	Q	Secondary metabolites biosynthesis, transport and catabolism	hypothetical protein ZEAMMB73_311491 [Zea mays]
GRMZM2G007146	6.84e-07	1.5903	MZ	[GEPR]	Carbohydrate transport and metabolism;; Amino acid transport and metabolism;; Inorganic ion transport and metabolism;; General function prediction only	Cellular Component: plasma membrane (GO:0005886);; Cellular Component: membrane (GO:0016020);;	--	--	[S]	Function unknown	Ion channel regulatory protein UNC-93	UNC93-like protein 3 GN=At3g09470 OS=Arabidopsis thaliana (Mouse-ear cress) PE=2 SV=1	S	Function unknown	hypothetical protein [Zea mays]
GRMZM2G007151	7.06e-33	5.41362	MZ	--	--	Molecular Function: copper ion binding (GO:0005507);; Molecular Function: calcium ion binding (GO:0005509);; Molecular Function: calmodulin binding (GO:0005516);; Molecular Function: phosphatidylinositol-4,5-bisphosphate binding (GO:0005546);; Molecular Function: phosphatidylinositol-3,4,5-trisphosphate binding (GO:0005547);; Cellular Component: vacuole (GO:0005773);; Cellular Component: cytoplas…	--	--	--	--	DREPP plasma membrane polypeptide	Salt stress root protein RS1 OS=Oryza sativa subsp. japonica (Rice) PE=2 SV=1	S	Function unknown	hypothetical protein [Zea mays]
GRMZM2G007160	0.00209402	-1.689	BZ	[R]	General function prediction only	Cellular Component: plastid (GO:0009536);; Molecular Function: kinase activity (GO:0016301);; Biological Process: phosphorylation (GO:0016310);; Molecular Function: hydrolase activity (GO:0016787);;	--	--	[R]	General function prediction only	Alpha/beta hydrolase family;; Alpha/beta hydrolase family;; Thioesterase domain;; alpha/beta hydrolase fold	--	R	General function prediction only	uncharacterized protein LOC100381431 [Zea mays]
GRMZM2G007185	0.000137245	-1.68429	BZ	--	--	Biological Process: RNA splicing, via endonucleolytic cleavage and ligation (GO:0000394);; Cellular Component: mitochondrion (GO:0005739);; Cellular Component: endosome (GO:0005768);; Cellular Component: Golgi apparatus (GO:0005794);; Cellular Component: trans-Golgi network (GO:0005802);; Biological Process: methylation-dependent chromatin silencing (GO:0006346);; Biological Process: protein glyc…	--	--	[G]	Carbohydrate transport and metabolism	Galactosyltransferase;; Domain of unknown function (DUF4094)	Probable beta-1,3-galactosyltransferase 2 GN=B3GALT2 OS=Arabidopsis thaliana (Mouse-ear cress) PE=2 SV=1	G	Carbohydrate transport and metabolism	beta-1,3-galactosyltransferase sqv-2 [Zea mays]
GRMZM2G007201	0.000527736	-1.19967	BZ	--	--	Cellular Component: mitochondrion (GO:0005739);; Biological Process: ubiquitin-dependent protein catabolic process (GO:0006511);; Biological Process: photorespiration (GO:0009853);; Biological Process: response to misfolded protein (GO:0051788);; Biological Process: proteasome core complex assembly (GO:0080129);;	--	--	--	--	--	--	S	Function unknown	hypothetical protein ZEAMMB73_086017 [Zea mays]
GRMZM2G007256	4.18e-16	2.49669	MZ	--	--	Cellular Component: plasma membrane (GO:0005886);; Biological Process: megasporogenesis (GO:0009554);;	--	--	--	--	Cysteine-rich TM module stress tolerance	CYSTM1 family protein A GN=At2g41420 OS=Arabidopsis thaliana (Mouse-ear cress) PE=3 SV=1	--	--	TPA: proline-rich family protein [Zea mays]
GRMZM2G007277	1.52e-08	-2.20616	BZ	--	--	Molecular Function: sucrose alpha-glucosidase activity (GO:0004575);; Molecular Function: protein binding (GO:0005515);; Cellular Component: nucleus (GO:0005634);; Cellular Component: mitochondrion (GO:0005739);; Cellular Component: cytosol (GO:0005829);; Cellular Component: plasma membrane (GO:0005886);; Biological Process: carbohydrate metabolic process (GO:0005975);; Biological Process: sucros…	--	--	--	--	Alkaline and neutral invertase;; Amylo-alpha-1,6-glucosidase	Alkaline/neutral invertase CINV2 GN=CINV2 OS=Arabidopsis thaliana (Mouse-ear cress) PE=2 SV=1	S	Function unknown	hypothetical protein [Zea mays]
GRMZM2G007300	3.41e-05	1.29236	MZ	[O]	Posttranslational modification, protein turnover, chaperones	Molecular Function: ubiquitin-protein transferase activity (GO:0004842);; Molecular Function: ATP binding (GO:0005524);; Cellular Component: nucleus (GO:0005634);; Cellular Component: cytosol (GO:0005829);; Cellular Component: plasma membrane (GO:0005886);; Biological Process: DNA metabolic process (GO:0006259);; Biological Process: ubiquitin-dependent protein catabolic process (GO:0006511);; Bio…	K10575|1.9209e-113|zma:100283106|ubiquitin-conjugating enzyme E2 7; K10575 ubiquitin-conjugating enzyme E2 G1 [EC:6.3.2.19] (A)	Ubiquitin mediated proteolysis (ko04120);; Protein processing in endoplasmic reticulum (ko04141)	[O]	Posttranslational modification, protein turnover, chaperones	Ubiquitin-conjugating enzyme	Ubiquitin-conjugating enzyme E2 7 GN=UBC7 OS=Arabidopsis thaliana (Mouse-ear cress) PE=2 SV=1	O	Posttranslational modification, protein turnover, chaperones	ubiquitin-conjugating enzyme E2 7 [Zea mays]
GRMZM2G007372	0.00895935	1.5652	MZ	[M]	Cell wall/membrane/envelope biogenesis	Cellular Component: mitochondrion (GO:0005739);; Biological Process: plastid organization (GO:0009657);; Biological Process: gene expression (GO:0010467);; Biological Process: RNA metabolic process (GO:0016070);; Biological Process: developmental process (GO:0032502);;	--	--	[R]	General function prediction only	PPR repeat family;; PPR repeat;; PPR repeat;; Pentatricopeptide repeat domain;; Evolutionarily conserved signalling intermediate in Toll pathway;; Tetratricopeptide repeat	Pentatricopeptide repeat-containing protein At2g35130 GN=At2g35130 OS=Arabidopsis thaliana (Mouse-ear cress) PE=2 SV=1	R	General function prediction only	unknown [Zea mays]
GRMZM2G007381	0.000238036	1.19558	MZ	--	--	Molecular Function: ubiquitin-protein transferase activity (GO:0004842);; Cellular Component: nucleus (GO:0005634);; Cellular Component: cytosol (GO:0005829);; Cellular Component: plasma membrane (GO:0005886);; Biological Process: postreplication repair (GO:0006301);; Biological Process: ubiquitin-dependent protein catabolic process (GO:0006511);; Biological Process: protein targeting (GO:0006605…	K10688|2.14661e-107|sita:101785896|ubiquitin-conjugating enzyme 15-like; K10688 ubiquitin-conjugating enzyme E2 W [EC:6.3.2.19] (A)	Ubiquitin mediated proteolysis (ko04120)	[O]	Posttranslational modification, protein turnover, chaperones	Ubiquitin-conjugating enzyme;; Prokaryotic E2 family B;; RWD domain	Ubiquitin-conjugating enzyme 15 GN=F27F5.13 OS=Arabidopsis thaliana (Mouse-ear cress) PE=2 SV=2	O	Posttranslational modification, protein turnover, chaperones	unknown [Zea mays]
GRMZM2G007466	0.000135045	1.16775	MZ	[RTKL]	General function prediction only;; Signal transduction mechanisms;; Transcription;; Replication, recombination and repair	Biological Process: MAPK cascade (GO:0000165);; Biological Process: regulation of response to biotic stimulus (GO:0002831);; Molecular Function: protein serine/threonine kinase activity (GO:0004674);; Molecular Function: signal transducer activity (GO:0004871);; Molecular Function: protein binding (GO:0005515);; Molecular Function: ATP binding (GO:0005524);; Cellular Component: nucleus (GO:000563…	--	--	[T]	Signal transduction mechanisms	Protein tyrosine kinase;; Protein kinase domain;; Ankyrin repeats (3 copies);; Ankyrin repeat;; Ankyrin repeats (many copies);; Ankyrin repeat;; Ankyrin repeats (many copies)	Serine/threonine-protein kinase CTR1 GN=CTR1 OS=Arabidopsis thaliana (Mouse-ear cress) PE=1 SV=1	T	Signal transduction mechanisms	putative integrin-linked protein kinase family protein [Zea mays]
GRMZM2G007489	2.93e-18	-3.08563	BZ	--	--	Molecular Function: ACP phosphopantetheine attachment site binding involved in fatty acid biosynthetic process (GO:0000036);; Biological Process: fatty acid biosynthetic process (GO:0006633);; Cellular Component: chloroplast (GO:0009507);; Cellular Component: plastid (GO:0009536);; Molecular Function: acyl-[acyl-carrier-protein] hydrolase activity (GO:0016297);;	K10781|0|zma:100283590|cl525_1a; LOC100283590; K10781 fatty acyl-ACP thioesterase B [EC:3.1.2.14 3.1.2.21] (A)	Fatty acid biosynthesis (ko00061);; Fatty acid metabolism (ko01212)	--	--	Acyl-ACP thioesterase;; Acyl-ATP thioesterase	Palmitoyl-acyl carrier protein thioesterase, chloroplastic (Precursor) GN=T27G7.19 OS=Arabidopsis thaliana (Mouse-ear cress) PE=1 SV=1	I	Lipid transport and metabolism	unknown [Zea mays]
GRMZM2G007546	0.000840799	1.46812	MZ	[R]	General function prediction only	Molecular Function: protein serine/threonine kinase activity (GO:0004674);; Molecular Function: calcium ion binding (GO:0005509);; Molecular Function: ATP binding (GO:0005524);; Biological Process: protein phosphorylation (GO:0006468);; Cellular Component: plastid (GO:0009536);; Molecular Function: hydrolase activity (GO:0016787);; Molecular Function: polysaccharide binding (GO:0030247);;	--	--	--	--	Beta-lactamase superfamily domain	--	R	General function prediction only	unknown [Zea mays]
GRMZM2G007615	2.72e-06	0	BZ	--	--	--	--	--	--	--	--	--	S	Function unknown	TPA: hypothetical protein ZEAMMB73_326911 [Zea mays]
GRMZM2G007651	8.66e-05	1.50013	MZ	[P]	Inorganic ion transport and metabolism	Molecular Function: pyridoxamine-phosphate oxidase activity (GO:0004733);; Cellular Component: chloroplast (GO:0009507);; Molecular Function: FMN binding (GO:0010181);; Biological Process: pyridoxal phosphate biosynthetic process (GO:0042823);; Biological Process: oxidation-reduction process (GO:0055114);;	--	--	--	--	Protein of unknown function (DUF2470);; Pyridoxamine 5'-phosphate oxidase;; Pyridoxamine 5'-phosphate oxidase	--	S	Function unknown	TPA: hypothetical protein ZEAMMB73_733238 [Zea mays]
GRMZM2G007695	2e-10	-2.11709	BZ	[J]	Translation, ribosomal structure and biogenesis	Biological Process: RNA methylation (GO:0001510);; Molecular Function: structural constituent of ribosome (GO:0003735);; Cellular Component: cell wall (GO:0005618);; Cellular Component: nucleolus (GO:0005730);; Cellular Component: vacuole (GO:0005773);; Cellular Component: plasma membrane (GO:0005886);; Biological Process: translation (GO:0006412);; Biological Process: pyrimidine ribonucleotide b…	K02930|0|zma:100191607|gpm217b; LOC100191607; K02930 large subunit ribosomal protein L4e (A)	Ribosome (ko03010)	[A]	RNA processing and modification	Ribosomal protein L4/L1 family;; 60S ribosomal protein L4 C-terminal domain	60S ribosomal protein L4-1 GN=RPL4A OS=Arabidopsis thaliana (Mouse-ear cress) PE=2 SV=1	J	Translation, ribosomal structure and biogenesis	unknown [Zea mays]
GRMZM2G007713	1.04e-05	2.54117	MZ	--	--	Molecular Function: protein binding (GO:0005515);; Cellular Component: nucleus (GO:0005634);; Cellular Component: plasma membrane (GO:0005886);; Cellular Component: plasmodesma (GO:0009506);; Biological Process: heat acclimation (GO:0010286);; Biological Process: metal ion transport (GO:0030001);; Molecular Function: metal ion binding (GO:0046872);;	--	--	--	--	Heavy-metal-associated domain	Vegetative cell wall protein gp1 (Precursor) GN=GP1 OS=Chlamydomonas reinhardtii (Chlamydomonas smithii) PE=2 SV=1	S	Function unknown	TPA: putative heavy metal transport/detoxification superfamily protein [Zea mays]
GRMZM2G007729	3.16e-06	-2.15824	BZ	[O]	Posttranslational modification, protein turnover, chaperones	Cellular Component: mitochondrion (GO:0005739);; Biological Process: protein folding (GO:0006457);; Biological Process: response to osmotic stress (GO:0006970);; Biological Process: response to heat (GO:0009408);; Cellular Component: plastid (GO:0009536);; Biological Process: response to high light intensity (GO:0009644);; Biological Process: response to salt stress (GO:0009651);; Biological Proc…	K13993|4.18384e-113|zma:542602|hsp22; low molecular weight heat shock protein precursor; K13993 HSP20 family protein (A)	Protein processing in endoplasmic reticulum (ko04141)	[O]	Posttranslational modification, protein turnover, chaperones	Hsp20/alpha crystallin family	24.1 kDa heat shock protein, mitochondrial (Precursor) OS=Oryza sativa subsp. japonica (Rice) PE=2 SV=1	O	Posttranslational modification, protein turnover, chaperones	unknown [Zea mays]
GRMZM2G007791	2.18e-26	3.30373	MZ	--	--	Biological Process: regionalization (GO:0003002);; Molecular Function: nucleic acid binding (GO:0003676);; Molecular Function: protein binding (GO:0005515);; Cellular Component: cytoplasm (GO:0005737);; Biological Process: meiotic nuclear division (GO:0007126);; Biological Process: embryo development (GO:0009790);; Biological Process: shoot system morphogenesis (GO:0010016);; Biological Process: …	K11593|0|sbi:SORBI_06g028510|SORBIDRAFT_06g028510, Sb06g028510; hypothetical protein; K11593 eukaryotic translation initiation factor 2C (A)	--	[J]	Translation, ribosomal structure and biogenesis	Piwi domain;; PAZ domain;; Domain of unknown function (DUF1785)	Protein argonaute 2 GN=OSJNBa0008M17.11 OS=Oryza sativa subsp. japonica (Rice) PE=2 SV=2	J	Translation, ribosomal structure and biogenesis	TPA: putative argonaute family protein [Zea mays]
GRMZM2G007801	0.00251863	1.33451	MZ	[RTKL]	General function prediction only;; Signal transduction mechanisms;; Transcription;; Replication, recombination and repair	Biological Process: RNA splicing, via endonucleolytic cleavage and ligation (GO:0000394);; Biological Process: respiratory burst involved in defense response (GO:0002679);; Molecular Function: protein serine/threonine kinase activity (GO:0004674);; Molecular Function: non-membrane spanning protein tyrosine kinase activity (GO:0004715);; Molecular Function: ATP binding (GO:0005524);; Cellular Comp…	--	--	[T]	Signal transduction mechanisms	Protein kinase domain;; Protein tyrosine kinase	Receptor-like serine/threonine-protein kinase At3g01300 GN=At3g01300 OS=Arabidopsis thaliana (Mouse-ear cress) PE=2 SV=1	T	Signal transduction mechanisms	putative protein kinase superfamily protein [Zea mays]
GRMZM2G007810	2.31e-18	2.63227	MZ	[E]	Amino acid transport and metabolism	Biological Process: amino acid transmembrane transport (GO:0003333);; Molecular Function: catalase activity (GO:0004096);; Molecular Function: L-glutamate transmembrane transporter activity (GO:0005313);; Molecular Function: protein binding (GO:0005515);; Cellular Component: cell wall (GO:0005618);; Cellular Component: nucleus (GO:0005634);; Cellular Component: mitochondrion (GO:0005739);; Cellul…	K13863|0|zma:100285193|pco106076; LOC100285193; K13863 solute carrier family 7 (cationic amino acid transporter), member 1 (A)	--	[E]	Amino acid transport and metabolism	Amino acid permease;; Amino acid permease;; C-terminus of AA_permease	Cationic amino acid transporter 2, vacuolar GN=CAT2 OS=Arabidopsis thaliana (Mouse-ear cress) PE=1 SV=1	E	Amino acid transport and metabolism	unknown [Zea mays]
GRMZM2G007885	1.22e-21	-3.58525	BZ	--	--	Biological Process: defense response to insect (GO:0002213);; Molecular Function: chitinase activity (GO:0004568);; Cellular Component: extracellular region (GO:0005576);; Cellular Component: endoplasmic reticulum (GO:0005783);; Cellular Component: plasma membrane (GO:0005886);; Biological Process: chitin catabolic process (GO:0006032);; Cellular Component: cytoplasmic membrane-bounded vesicle (G…	--	--	--	--	--	Formin-like protein 16 (Precursor) GN=OsJ_008039 OS=Oryza sativa subsp. japonica (Rice) PE=2 SV=1	R	General function prediction only	TPA: hypothetical protein ZEAMMB73_280616 [Zea mays]
GRMZM2G007899	0.000163304	-1.37777	BZ	--	--	Molecular Function: hydrolase activity (GO:0016787);;	--	--	--	--	--	--	S	Function unknown	hypothetical protein ZEAMMB73_316447 [Zea mays]
GRMZM2G007948	0.00501485	-2.50798	BZ	--	--	Biological Process: cellular component organization (GO:0016043);; Molecular Function: kinase activity (GO:0016301);; Biological Process: primary metabolic process (GO:0044238);; Biological Process: cellular macromolecule metabolic process (GO:0044260);; Biological Process: single-organism cellular process (GO:0044763);; Cellular Component: cell periphery (GO:0071944);;	--	--	--	--	Late embryogenesis abundant protein	Vegetative cell wall protein gp1 (Precursor) GN=GP1 OS=Chlamydomonas reinhardtii (Chlamydomonas smithii) PE=2 SV=1	S	Function unknown	TPA: hypothetical protein ZEAMMB73_168366 [Zea mays]
GRMZM2G007957	0.0043034	1.15186	MZ	[I]	Lipid transport and metabolism	Molecular Function: prenyltransferase activity (GO:0004659);; Molecular Function: binding (GO:0005488);; Molecular Function: oxidoreductase activity (GO:0016491);; Molecular Function: transferase activity, transferring alkyl or aryl (other than methyl) groups (GO:0016765);; Cellular Component: intracellular membrane-bounded organelle (GO:0043231);; Cellular Component: cytoplasmic part (GO:0044444…	K11778|0|zma:100193048|umc2219; LOC100193048; K11778 ditrans,polycis-polyprenyl diphosphate synthase [EC:2.5.1.87] (A)	Terpenoid backbone biosynthesis (ko00900)	[I]	Lipid transport and metabolism	Putative undecaprenyl diphosphate synthase	Dehydrodolichyl diphosphate synthase 6 GN=At2g17570 OS=Arabidopsis thaliana (Mouse-ear cress) PE=2 SV=2	I	Lipid transport and metabolism	uncharacterized protein LOC100193048 [Zea mays]
GRMZM2G008032	3.47e-08	6.02847	MZ	--	--	--	--	--	--	--	--	--	--	--	hypothetical protein ZEAMMB73_627127 [Zea mays]
GRMZM2G008093	2.97e-10	-2.17121	BZ	--	--	Cellular Component: spindle pole (GO:0000922);; Cellular Component: mitochondrion (GO:0005739);; Cellular Component: microtubule organizing center (GO:0005815);; Biological Process: microtubule nucleation (GO:0007020);; Cellular Component: plasmodesma (GO:0009506);; Biological Process: regulation of flower development (GO:0009909);; Cellular Component: microtubule cytoskeleton (GO:0015630);; Mole…	K16571|0|zma:100381625|hypothetical protein; K16571 gamma-tubulin complex component 4 (A)	--	[Z]	Cytoskeleton	Spc97 / Spc98 family	Gamma-tubulin complex component 4 homolog GN=At3g53760 OS=Arabidopsis thaliana (Mouse-ear cress) PE=2 SV=2	Z	Cytoskeleton	hypothetical protein precursor [Zea mays]
GRMZM2G008106	1.03e-08	-2.13189	BZ	--	--	Molecular Function: copper ion binding (GO:0005507);; Molecular Function: electron carrier activity (GO:0009055);; Cellular Component: cytoplasmic membrane-bounded vesicle (GO:0016023);; Biological Process: macromolecule metabolic process (GO:0043170);; Cellular Component: intracellular membrane-bounded organelle (GO:0043231);; Biological Process: cellular metabolic process (GO:0044237);; Biologi…	--	--	--	--	Plastocyanin-like domain	Formin-like protein 5 GN=P0453E05.107 OS=Oryza sativa subsp. japonica (Rice) PE=2 SV=2	R	General function prediction only	uclacyanin-2 [Zea mays]
GRMZM2G008216	4.32e-05	-1.81862	BZ	[FJ]	Nucleotide transport and metabolism;; Translation, ribosomal structure and biogenesis	Biological Process: tRNA wobble adenosine to inosine editing (GO:0002100);; Cellular Component: cytosol (GO:0005829);; Cellular Component: plasma membrane (GO:0005886);; Biological Process: metabolic process (GO:0008152);; Molecular Function: tRNA-specific adenosine deaminase activity (GO:0008251);; Molecular Function: zinc ion binding (GO:0008270);; Cellular Component: chloroplast (GO:0009507);;…	--	--	[F]	Nucleotide transport and metabolism	Cytidine and deoxycytidylate deaminase zinc-binding region	tRNA(adenine(34)) deaminase, chloroplastic (Precursor) GN=TADA OS=Arabidopsis thaliana (Mouse-ear cress) PE=1 SV=1	F	Nucleotide transport and metabolism	cytidine deaminase2 [Zea mays]
GRMZM2G008226	3.71e-07	1.53533	MZ	[G]	Carbohydrate transport and metabolism	Molecular Function: catalytic activity (GO:0003824);; Molecular Function: alpha,alpha-trehalose-phosphate synthase (UDP-forming) activity (GO:0003825);; Molecular Function: trehalose-phosphatase activity (GO:0004805);; Cellular Component: nucleus (GO:0005634);; Cellular Component: mitochondrion (GO:0005739);; Cellular Component: cytosol (GO:0005829);; Biological Process: trehalose biosynthetic pr…	K16055|0|zma:103643324|probable alpha, alpha-trehalose-phosphate synthase [UDP-forming] 9; K16055 trehalose 6-phosphate synthase/phosphatase [EC:2.4.1.15 3.1.3.12] (A)	Starch and sucrose metabolism (ko00500)	[G]	Carbohydrate transport and metabolism	Glycosyltransferase family 20;; Trehalose-phosphatase;; haloacid dehalogenase-like hydrolase	Probable alpha,alpha-trehalose-phosphate synthase [UDP-forming] 9 GN=TPS9 OS=Arabidopsis thaliana (Mouse-ear cress) PE=1 SV=1	G	Carbohydrate transport and metabolism	TPA: putative trehalose phosphatase/synthase family protein [Zea mays]
GRMZM2G008232	0.00167439	-1.08432	BZ	[C]	Energy production and conversion	Cellular Component: nucleus (GO:0005634);; Cellular Component: vacuolar membrane (GO:0005774);; Cellular Component: Golgi apparatus (GO:0005794);; Cellular Component: plasma membrane (GO:0005886);; Biological Process: ATP hydrolysis coupled proton transport (GO:0015991);; Cellular Component: proton-transporting V-type ATPase, V1 domain (GO:0033180);; Molecular Function: proton-transporting ATP sy…	K02151|5.28202e-90|zma:100283102|vacuolar ATP synthase subunit F; K02151 V-type H+-transporting ATPase subunit F (A)	Oxidative phosphorylation (ko00190);; Phagosome (ko04145)	[C]	Energy production and conversion	ATP synthase (F/14-kDa) subunit	V-type proton ATPase subunit F GN=T10P11.25 OS=Arabidopsis thaliana (Mouse-ear cress) PE=2 SV=1	C	Energy production and conversion	vacuolar ATP synthase subunit F [Zea mays]
GRMZM2G008263	9.46e-16	-3.08293	BZ	[G]	Carbohydrate transport and metabolism	Biological Process: response to hypoxia (GO:0001666);; Molecular Function: glycogen (starch) synthase activity (GO:0004373);; Molecular Function: protein binding (GO:0005515);; Cellular Component: vacuole (GO:0005773);; Molecular Function: starch synthase activity (GO:0009011);; Cellular Component: amyloplast (GO:0009501);; Cellular Component: chloroplast (GO:0009507);; Cellular Component: amylop…	K13679|0|zma:101027247|granule-bound starch synthase 1b; K13679 granule-bound starch synthase [EC:2.4.1.242] (A)	--	--	--	Starch synthase catalytic domain;; Glycosyl transferases group 1;; Glycosyl transferases group 1	Granule-bound starch synthase 1b, chloroplastic/amyloplastic (Precursor; Fragment) OS=Hordeum vulgare (Barley) PE=1 SV=1	M	Cell wall/membrane/envelope biogenesis	unknown [Zea mays]
GRMZM2G008287	0.00426085	-1.15285	BZ	[QR]	Secondary metabolites biosynthesis, transport and catabolism;; General function prediction only	Cellular Component: nucleus (GO:0005634);; Cellular Component: nucleolus (GO:0005730);; Cellular Component: mitochondrion (GO:0005739);; Cellular Component: cytosol (GO:0005829);; Biological Process: protein methylation (GO:0006479);; Biological Process: nucleocytoplasmic transport (GO:0006913);; Molecular Function: protein methyltransferase activity (GO:0008276);; Molecular Function: histone-arg…	K11437|0|zma:100282299|protein arginine N-methyltransferase 6 (EC:2.1.1.125); K11437 protein arginine N-methyltransferase 6 [EC:2.1.1.-] (A)	--	[OKT]	Posttranslational modification, protein turnover, chaperones;; Transcription;; Signal transduction mechanisms	Methyltransferase domain;; Ribosomal protein L11 methyltransferase (PrmA);; Methyltransferase domain;; PRMT5 arginine-N-methyltransferase;; Methyltransferase domain;; Methyltransferase domain;; Methyltransferase small domain;; Tellurite resistance protein TehB;; Met-10+ like-protein;; Methyltransferase domain;; Protein of unknown function (DUF1698);; Protein-L-isoaspartate(D-aspartate) O-methyltr…	Probable protein arginine N-methyltransferase 6.1 OS=Oryza sativa subsp. japonica (Rice) PE=2 SV=2	KOT	Transcription;; Posttranslational modification, protein turnover, chaperones;; Signal transduction mechanisms	protein arginine N-methyltransferase 6 [Zea mays]
GRMZM2G008290	7.07e-09	1.83477	MZ	[J]	Translation, ribosomal structure and biogenesis	Biological Process: cellular process (GO:0009987);; Biological Process: metal ion transport (GO:0030001);; Cellular Component: intracellular membrane-bounded organelle (GO:0043231);; Molecular Function: metal ion binding (GO:0046872);;	--	--	[P]	Inorganic ion transport and metabolism	Heavy-metal-associated domain	Vegetative cell wall protein gp1 (Precursor) GN=GP1 OS=Chlamydomonas reinhardtii (Chlamydomonas smithii) PE=2 SV=1	R	General function prediction only	TPA: metal ion binding protein [Zea mays]
GRMZM2G008326	0.00214989	-1.51873	BZ	--	--	Biological Process: autophagy (GO:0006914);; Cellular Component: chloroplast (GO:0009507);; Cellular Component: plastid (GO:0009536);;	--	--	[S]	Function unknown	PPPDE putative peptidase domain	DeSI-like protein At4g17486 GN=At4g17486 OS=Arabidopsis thaliana (Mouse-ear cress) PE=2 SV=1	S	Function unknown	hypothetical protein ZEAMMB73_042236 [Zea mays]
GRMZM2G008327	1.85e-06	-1.57247	BZ	[RTKL]	General function prediction only;; Signal transduction mechanisms;; Transcription;; Replication, recombination and repair	Biological Process: RNA splicing, via endonucleolytic cleavage and ligation (GO:0000394);; Biological Process: cytokinesis (GO:0000910);; Molecular Function: cyclin-dependent protein serine/threonine kinase activity (GO:0004693);; Molecular Function: protein binding (GO:0005515);; Molecular Function: ATP binding (GO:0005524);; Cellular Component: nucleus (GO:0005634);; Cellular Component: cytosol…	K02206|0|zma:542270|cdc2; cell division control protein2 homolog (EC:2.7.11.23 2.7.11.22); K02206 cyclin-dependent kinase 2 [EC:2.7.11.22] (A)	--	[R]	General function prediction only	Protein kinase domain;; Protein tyrosine kinase;; Kinase-like	Cell division control protein 2 homolog GN=CDC2 OS=Zea mays (Maize) PE=2 SV=1	D	Cell cycle control, cell division, chromosome partitioning	cell division control protein 2 homolog [Zea mays]
GRMZM2G008353	8.09e-14	3.7829	MZ	--	--	Cellular Component: cytoplasmic membrane-bounded vesicle (GO:0016023);;	--	--	--	--	Phosphate-induced protein 1 conserved region	Formin-like protein 7 OS=Oryza sativa subsp. japonica (Rice) PE=2 SV=2	R	General function prediction only	hypothetical protein ZEAMMB73_322122 [Zea mays]
GRMZM2G008406	0.00102015	-3.98925	BZ	[S]	Function unknown	Cellular Component: extracellular region (GO:0005576);; Cellular Component: cell wall (GO:0005618);; Biological Process: cellular aromatic compound metabolic process (GO:0006725);; Biological Process: signal transduction (GO:0007165);; Biological Process: response to water deprivation (GO:0009414);; Biological Process: systemic acquired resistance (GO:0009627);; Biological Process: response to vi…	--	--	[S]	Function unknown	Cysteine-rich secretory protein family	Pathogenesis-related protein PRB1-3 (Precursor) OS=Hordeum vulgare (Barley) PE=2 SV=1	S	Function unknown	pathogenesis-related protein PR-1 precursor [Zea mays]
GRMZM2G008410	8.87e-05	-1.28083	BZ	--	--	Molecular Function: single-stranded RNA binding (GO:0003727);; Biological Process: RNA splicing (GO:0008380);; Cellular Component: plastid (GO:0009536);; Biological Process: regulation by virus of viral protein levels in host cell (GO:0046719);;	K14944|0|zma:542422|transcribed_sequence_1087; RNA-binding protein Nova-2; K14944 RNA-binding protein Nova (A)	--	[AR]	RNA processing and modification;; General function prediction only	KH domain;; KH domain;; KH domain;; KH domain	KH domain-containing protein At4g18375 GN=At4g18375 OS=Arabidopsis thaliana (Mouse-ear cress) PE=2 SV=1	A	RNA processing and modification	unknown [Zea mays]
GRMZM2G008425	0.00142705	1.89243	MZ	[BQ]	Chromatin structure and dynamics;; Secondary metabolites biosynthesis, transport and catabolism	Molecular Function: histone deacetylase activity (GO:0004407);; Molecular Function: protein binding (GO:0005515);; Cellular Component: cytoplasm (GO:0005737);; Biological Process: protein deacetylation (GO:0006476);; Cellular Component: plastid (GO:0009536);; Biological Process: post-embryonic development (GO:0009791);; Biological Process: gene expression (GO:0010467);; Biological Process: chroma…	K11418|0|zma:101027117|histone deacetylase 11 (EC:3.5.1.98); K11418 histone deacetylase 11 [EC:3.5.1.98] (A)	--	[B]	Chromatin structure and dynamics	Histone deacetylase domain	Histone deacetylase 2 GN=HDA2 OS=Arabidopsis thaliana (Mouse-ear cress) PE=2 SV=2	B	Chromatin structure and dynamics	histone deacetylase 11 [Zea mays]
GRMZM2G008444	0.00946599	-1.67714	BZ	--	--	Molecular Function: binding (GO:0005488);; Biological Process: chloroplast relocation (GO:0009902);; Cellular Component: intracellular membrane-bounded organelle (GO:0043231);; Cellular Component: cytoplasmic part (GO:0044444);; Biological Process: single-organism developmental process (GO:0044767);; Biological Process: system development (GO:0048731);; Biological Process: regulation of biologica…	--	--	--	--	Weak chloroplast movement under blue light	WEB family protein At2g38370 GN=At2g38370 OS=Arabidopsis thaliana (Mouse-ear cress) PE=2 SV=1	S	Function unknown	uncharacterized protein LOC100277855 [Zea mays]
GRMZM2G008468	0.00402994	2.25065	MZ	--	--	Cellular Component: plastid (GO:0009536);; Cellular Component: membrane (GO:0016020);; Cellular Component: cytoplasmic membrane-bounded vesicle (GO:0016023);; Biological Process: vesicle-mediated transport (GO:0016192);;	--	--	[P]	Inorganic ion transport and metabolism	Got1/Sft2-like family	--	P	Inorganic ion transport and metabolism	TPA: hypothetical protein ZEAMMB73_327685 [Zea mays]
GRMZM2G008501	0.00107705	-1.33643	BZ	[M]	Cell wall/membrane/envelope biogenesis	Cellular Component: mitochondrion (GO:0005739);; Cellular Component: endosome (GO:0005768);; Cellular Component: Golgi apparatus (GO:0005794);; Cellular Component: trans-Golgi network (GO:0005802);; Biological Process: homogalacturonan biosynthetic process (GO:0010289);; Molecular Function: transferase activity, transferring glycosyl groups (GO:0016757);; Biological Process: multicellular organis…	K13648|0|zma:100285437|transferase, transferring glycosyl groups; K13648 alpha-1,4-galacturonosyltransferase [EC:2.4.1.43] (A)	Starch and sucrose metabolism (ko00500);; Amino sugar and nucleotide sugar metabolism (ko00520)	--	--	Glycosyl transferase family 8	Probable galacturonosyltransferase 7 GN=T6A23.15 OS=Arabidopsis thaliana (Mouse-ear cress) PE=1 SV=2	G	Carbohydrate transport and metabolism	TPA: hypothetical protein ZEAMMB73_911889 [Zea mays]
GRMZM2G008507	4.1e-05	1.26058	MZ	[M]	Cell wall/membrane/envelope biogenesis	Biological Process: response to hypoxia (GO:0001666);; Cellular Component: nucleus (GO:0005634);; Cellular Component: cytosol (GO:0005829);; Cellular Component: plasma membrane (GO:0005886);; Biological Process: sucrose biosynthetic process (GO:0005986);; Cellular Component: plasmodesma (GO:0009506);; Biological Process: regulation of meristem growth (GO:0010075);; Biological Process: pollen wall…	K00696|0|zma:100501516|probable sucrose-phosphate synthase 5; K00696 sucrose-phosphate synthase [EC:2.4.1.14] (A)	Starch and sucrose metabolism (ko00500)	[M]	Cell wall/membrane/envelope biogenesis	Glycosyl transferases group 1;; Glycosyl transferase 4-like domain;; Sucrose-6F-phosphate phosphohydrolase;; Glycosyl transferases group 1;; Glycosyl transferases group 1	Probable sucrose-phosphate synthase 5 OS=Oryza sativa subsp. japonica (Rice) PE=2 SV=1	M	Cell wall/membrane/envelope biogenesis	putative sucrose-phosphate synthase family protein [Zea mays]
GRMZM2G008528	1.68e-09	3.90833	MZ	--	--	Cellular Component: intrinsic component of membrane (GO:0031224);; Cellular Component: intracellular membrane-bounded organelle (GO:0043231);; Cellular Component: cytoplasmic part (GO:0044444);; Cellular Component: cell periphery (GO:0071944);;	--	--	--	--	--	Formin-like protein 5 GN=P0453E05.107 OS=Oryza sativa subsp. japonica (Rice) PE=2 SV=2	R	General function prediction only	hypothetical protein [Zea mays]
GRMZM2G008539	1.59e-15	5.30102	MZ	--	--	Biological Process: cellular aromatic compound metabolic process (GO:0006725);; Biological Process: ion transport (GO:0006811);; Biological Process: response to stress (GO:0006950);; Biological Process: metabolic process (GO:0008152);; Cellular Component: plastid (GO:0009536);; Molecular Function: transferase activity, transferring hexosyl groups (GO:0016758);; Molecular Function: UDP-glucosyltra…	--	--	[GC]	Carbohydrate transport and metabolism;; Energy production and conversion	UDP-glucoronosyl and UDP-glucosyl transferase;; Glycosyl transferase family 1	UDP-glycosyltransferase 88A1 GN=UGT88A1 OS=Arabidopsis thaliana (Mouse-ear cress) PE=2 SV=1	CG	Energy production and conversion;; Carbohydrate transport and metabolism	hypothetical protein [Zea mays]
GRMZM2G008583	0.000136163	3.4327	MZ	[S]	Function unknown	Biological Process: polysaccharide biosynthetic process (GO:0000271);; Biological Process: regionalization (GO:0003002);; Molecular Function: protein serine/threonine kinase activity (GO:0004674);; Molecular Function: protein binding (GO:0005515);; Cellular Component: cell wall (GO:0005618);; Biological Process: starch metabolic process (GO:0005982);; Biological Process: cellular protein modifica…	--	--	[R]	General function prediction only	Leucine Rich repeats (2 copies);; Leucine rich repeat;; Leucine Rich Repeat;; Leucine Rich repeat;; Leucine rich repeat;; Leucine rich repeat N-terminal domain	Probable LRR receptor-like serine/threonine-protein kinase At4g36180 (Precursor) GN=At4g36180 OS=Arabidopsis thaliana (Mouse-ear cress) PE=1 SV=1	R	General function prediction only	hypothetical protein ZEAMMB73_177752 [Zea mays]
GRMZM2G008593	0.000180893	-3.21641	BZ	--	--	Molecular Function: enzyme inhibitor activity (GO:0004857);; Cellular Component: cell wall (GO:0005618);; Biological Process: protein targeting to membrane (GO:0006612);; Biological Process: water transport (GO:0006833);; Biological Process: response to salt stress (GO:0009651);; Biological Process: response to fructose (GO:0009750);; Biological Process: positive regulation of flavonoid biosynthe…	--	--	--	--	Pectinesterase;; Plant invertase/pectin methylesterase inhibitor	Pectinesterase 34 GN=F2K15.80 OS=Arabidopsis thaliana (Mouse-ear cress) PE=2 SV=1	S	Function unknown	pectinesterase-2 [Zea mays]
GRMZM2G008622	7.4e-06	2.66365	MZ	--	--	--	--	--	--	--	Plant protein of unknown function (DUF639)	Formin-like protein 20 GN=MBK20.20/MBK20.21 OS=Arabidopsis thaliana (Mouse-ear cress) PE=2 SV=3	S	Function unknown	hypothetical protein ZEAMMB73_999341 [Zea mays]
GRMZM2G008657	1.38e-13	-3.93027	BZ	--	--	Molecular Function: protein binding (GO:0005515);; Cellular Component: nucleus (GO:0005634);; Biological Process: regulation of cellular process (GO:0050794);;	K11270|8.46076e-74|zma:103632541|chromosome transmission fidelity protein 8 homolog; K11270 chromosome transmission fidelity protein 8 (A)	--	[S]	Function unknown	Ctf8	--	S	Function unknown	TPA: hypothetical protein ZEAMMB73_605984 [Zea mays]
GRMZM2G008663	0.000113178	-1.76906	BZ	[R]	General function prediction only	Cellular Component: intracellular (GO:0005622);; Biological Process: RNA processing (GO:0006396);;	K13217|0|zma:103643333|nuclear factor of activated T-cells 5; K13217 pre-mRNA-processing factor 39 (A)	--	[A]	RNA processing and modification	Suppressor of forked protein (Suf)	--	A	RNA processing and modification	TPA: hypothetical protein ZEAMMB73_697187 [Zea mays]
GRMZM2G008691	7.34e-05	-3.49391	BZ	[M]	Cell wall/membrane/envelope biogenesis	Biological Process: MAPK cascade (GO:0000165);; Biological Process: cell fate specification (GO:0001708);; Molecular Function: DNA binding (GO:0003677);; Molecular Function: protein binding (GO:0005515);; Cellular Component: nucleus (GO:0005634);; Cellular Component: mitochondrion (GO:0005739);; Biological Process: protein targeting to membrane (GO:0006612);; Biological Process: response to bacte…	--	--	--	--	Helix-loop-helix DNA-binding domain	Transcription factor bHLH96 GN=T9N14.4 OS=Arabidopsis thaliana (Mouse-ear cress) PE=2 SV=1	K	Transcription	uncharacterized protein LOC100193615 [Zea mays]
GRMZM2G008712	1.42e-12	7.41084	MZ	--	--	Molecular Function: nucleic acid binding (GO:0003676);; Molecular Function: sequence-specific DNA binding transcription factor activity (GO:0003700);; Cellular Component: nucleus (GO:0005634);; Biological Process: regulation of transcription, DNA-templated (GO:0006355);; Biological Process: ion transport (GO:0006811);; Molecular Function: zinc ion binding (GO:0008270);; Biological Process: photom…	--	--	--	--	--	Zinc finger protein 4 GN=ZFP4 OS=Arabidopsis thaliana (Mouse-ear cress) PE=2 SV=2	R	General function prediction only	TPA: zinc finger protein 7 [Zea mays]
GRMZM2G008748	1.01e-08	-1.90984	BZ	[J]	Translation, ribosomal structure and biogenesis	Biological Process: RNA methylation (GO:0001510);; Molecular Function: structural constituent of ribosome (GO:0003735);; Cellular Component: nucleolus (GO:0005730);; Cellular Component: endoplasmic reticulum (GO:0005783);; Cellular Component: plasma membrane (GO:0005886);; Biological Process: translation (GO:0006412);; Cellular Component: plasmodesma (GO:0009506);; Cellular Component: chloroplast…	K02934|1.53303e-146|zma:100191612|pco112591; LOC100191612; K02934 large subunit ribosomal protein L6e (A)	Ribosome (ko03010)	[J]	Translation, ribosomal structure and biogenesis	Ribosomal protein L6e;; Ribosomal protein L6, N-terminal domain	60S ribosomal protein L6-3 GN=RPL6C OS=Arabidopsis thaliana (Mouse-ear cress) PE=2 SV=1	J	Translation, ribosomal structure and biogenesis	uncharacterized protein LOC100191612 [Zea mays]
GRMZM2G008751	3.98e-08	3.16071	MZ	[R]	General function prediction only	Molecular Function: carboxylic ester hydrolase activity (GO:0004091);; Cellular Component: plastid (GO:0009536);; Biological Process: response to wounding (GO:0009611);; Biological Process: de-etiolation (GO:0009704);; Biological Process: response to sucrose (GO:0009744);; Biological Process: coumarin biosynthetic process (GO:0009805);; Biological Process: flavonoid biosynthetic process (GO:00098…	--	--	--	--	Alpha/beta hydrolase family;; Alpha/beta hydrolase family;; alpha/beta hydrolase fold	Probable strigolactone esterase D14 OS=Oryza sativa subsp. japonica (Rice) PE=1 SV=1	R	General function prediction only	hypothetical protein ZEAMMB73_960698 [Zea mays]
GRMZM2G008773	7.16e-07	1.81839	MZ	--	--	Biological Process: defense response (GO:0006952);; Molecular Function: 4-hydroxy-tetrahydrodipicolinate reductase (GO:0008839);; Biological Process: catabolic process (GO:0009056);; Biological Process: lysine biosynthetic process via diaminopimelate (GO:0009089);; Molecular Function: hydrolase activity (GO:0016787);; Biological Process: cell wall macromolecule catabolic process (GO:0016998);; Bi…	--	--	--	--	LysM domain	Sulfated surface glycoprotein 185 (Precursor) OS=Volvox carteri (Green alga) PE=1 SV=1	S	Function unknown	TPA: lysM domain containing protein [Zea mays]
GRMZM2G008819	2.2e-99	7.68803	MZ	--	--	Molecular Function: copper ion binding (GO:0005507);; Cellular Component: plasma membrane (GO:0005886);; Molecular Function: electron carrier activity (GO:0009055);; Cellular Component: cytoplasmic membrane-bounded vesicle (GO:0016023);; Cellular Component: anchored component of membrane (GO:0031225);; Cellular Component: intracellular membrane-bounded organelle (GO:0043231);; Biological Process:…	--	--	--	--	Plastocyanin-like domain	Blue copper protein (Precursor) OS=Pisum sativum (Garden pea) PE=2 SV=1	R	General function prediction only	uncharacterized protein LOC100382230 precursor [Zea mays]
GRMZM2G008898	4.22e-12	-4.03125	BZ	--	--	Molecular Function: DNA binding (GO:0003677);; Molecular Function: sequence-specific DNA binding transcription factor activity (GO:0003700);; Cellular Component: nucleus (GO:0005634);; Biological Process: regulation of transcription, DNA-templated (GO:0006355);; Biological Process: fatty acid catabolic process (GO:0009062);; Biological Process: jasmonic acid metabolic process (GO:0009694);; Biolo…	--	--	--	--	Helix-loop-helix DNA-binding domain	Transcription factor bHLH79 GN=MRG21.2 OS=Arabidopsis thaliana (Mouse-ear cress) PE=2 SV=1	K	Transcription	TPA: putative HLH DNA-binding domain superfamily protein [Zea mays]
GRMZM2G008972	9.98e-48	Inf	MZ	--	--	Cellular Component: plastid (GO:0009536);;	--	--	[S]	Function unknown	PPPDE putative peptidase domain	--	S	Function unknown	hypothetical protein ZEAMMB73_058023 [Zea mays]
GRMZM2G009009	3.96e-05	-3.35601	BZ	--	--	--	--	--	--	--	--	Formin-like protein 5 GN=P0453E05.107 OS=Oryza sativa subsp. japonica (Rice) PE=2 SV=2	S	Function unknown	TPA: hypothetical protein ZEAMMB73_256064 [Zea mays]
GRMZM2G009014	0.000409883	1.2019	MZ	--	--	Cellular Component: plastid (GO:0009536);;	--	--	--	--	--	--	S	Function unknown	uncharacterized protein LOC100382803 [Zea mays]
GRMZM2G009019	4.56e-12	-4.12212	BZ	--	--	Molecular Function: protein binding (GO:0005515);; Cellular Component: nucleus (GO:0005634);; Cellular Component: plasma membrane (GO:0005886);; Molecular Function: galacturonate binding (GO:0048032);;	--	--	--	--	Remorin, C-terminal region	Uncharacterized protein At3g61260 GN=At3g61260 OS=Arabidopsis thaliana (Mouse-ear cress) PE=1 SV=1	S	Function unknown	DNA binding protein [Zea mays]
GRMZM2G009030	0.000182757	-1.22956	BZ	[G]	Carbohydrate transport and metabolism	Cellular Component: phosphopyruvate hydratase complex (GO:0000015);; Molecular Function: magnesium ion binding (GO:0000287);; Molecular Function: DNA binding (GO:0003677);; Molecular Function: phosphopyruvate hydratase activity (GO:0004634);; Molecular Function: copper ion binding (GO:0005507);; Cellular Component: nucleus (GO:0005634);; Cellular Component: mitochondrial envelope (GO:0005740);; C…	K01689|0|zma:100274470|uncharacterized LOC100274470; K01689 enolase [EC:4.2.1.11] (A)	Glycolysis / Gluconeogenesis (ko00010);; Carbon metabolism (ko01200);; Biosynthesis of amino acids (ko01230);; RNA degradation (ko03018)	[G]	Carbohydrate transport and metabolism	Enolase, C-terminal TIM barrel domain;; Enolase, N-terminal domain;; Methylaspartate ammonia-lyase C-terminus	Enolase 1, chloroplastic (Precursor) GN=ENO1 OS=Arabidopsis thaliana (Mouse-ear cress) PE=1 SV=1	G	Carbohydrate transport and metabolism	TPA: enolase [Zea mays]
GRMZM2G009060	1.35e-05	1.96521	MZ	--	--	Molecular Function: phosphorelay response regulator activity (GO:0000156);; Molecular Function: DNA binding (GO:0003677);; Molecular Function: chromatin binding (GO:0003682);; Molecular Function: sequence-specific DNA binding transcription factor activity (GO:0003700);; Molecular Function: protein binding (GO:0005515);; Cellular Component: cell wall (GO:0005618);; Cellular Component: nucleus (GO:…	--	--	--	--	MYB-CC type transfactor, LHEQLE motif;; Myb-like DNA-binding domain	Myb family transcription factor APL GN=APL OS=Arabidopsis thaliana (Mouse-ear cress) PE=2 SV=2	K	Transcription	TPA: putative MYB DNA-binding domain superfamily protein [Zea mays]
GRMZM2G009097	1.43e-05	-6.09685	BZ	--	--	Biological Process: protein glycosylation (GO:0006486);; Molecular Function: galactosyltransferase activity (GO:0008378);; Cellular Component: membrane (GO:0016020);; Cellular Component: cytoplasmic membrane-bounded vesicle (GO:0016023);;	--	--	--	--	--	Uncharacterized protein At1g05835 (Precursor) GN=At1g05835 OS=Arabidopsis thaliana (Mouse-ear cress) PE=2 SV=1	R	General function prediction only	TPA: hypothetical protein ZEAMMB73_742008 [Zea mays]
GRMZM2G009103	0.00186894	1.51594	MZ	--	--	Cellular Component: plasma membrane (GO:0005886);; Cellular Component: cell cortex (GO:0005938);; Biological Process: amino acid transport (GO:0006865);; Biological Process: Golgi to vacuole transport (GO:0006896);; Biological Process: response to abiotic stimulus (GO:0009628);; Cellular Component: plant-type vacuole membrane (GO:0009705);; Biological Process: auxin-activated signaling pathway (G…	--	--	--	--	EamA-like transporter family	WAT1-related protein At5g64700 GN=At5g64700 OS=Arabidopsis thaliana (Mouse-ear cress) PE=2 SV=1	S	Function unknown	TPA: hypothetical protein ZEAMMB73_273584 [Zea mays]
GRMZM2G009117	1.87e-05	0	BZ	--	--	Biological Process: metal ion transport (GO:0030001);; Molecular Function: metal ion binding (GO:0046872);;	--	--	--	--	--	--	S	Function unknown	heavy metal-associated domain containing protein [Zea mays]
GRMZM2G009139	0.0045143	1.14904	MZ	--	--	--	--	--	--	--	Plant protein of unknown function	Putative UPF0481 protein At3g02645 GN=At3g02645 OS=Arabidopsis thaliana (Mouse-ear cress) PE=3 SV=1	S	Function unknown	hypothetical protein ZEAMMB73_478306 [Zea mays]
GRMZM2G009144	4.87e-50	6.87997	MZ	--	--	Biological Process: iron ion transport (GO:0006826);; Biological Process: cellular response to iron ion starvation (GO:0010106);; Biological Process: response to nitrate (GO:0010167);; Biological Process: glucuronoxylan metabolic process (GO:0010413);; Biological Process: nitrate transport (GO:0015706);; Biological Process: xylan biosynthetic process (GO:0045492);;	--	--	--	--	--	--	S	Function unknown	hypothetical protein [Zea mays]
GRMZM2G009166	1.94e-05	2.70286	MZ	[RTKL]	General function prediction only;; Signal transduction mechanisms;; Transcription;; Replication, recombination and repair	Molecular Function: protein kinase activity (GO:0004672);; Molecular Function: protein serine/threonine kinase activity (GO:0004674);; Molecular Function: binding (GO:0005488);; Molecular Function: ATP binding (GO:0005524);; Biological Process: protein phosphorylation (GO:0006468);; Biological Process: response to stress (GO:0006950);; Cellular Component: membrane (GO:0016020);; Cellular Componen…	--	--	--	--	Protein kinase domain;; Protein tyrosine kinase;; D-mannose binding lectin	G-type lectin S-receptor-like serine/threonine-protein kinase At5g35370 (Precursor) GN=At5g35370 OS=Arabidopsis thaliana (Mouse-ear cress) PE=2 SV=2	T	Signal transduction mechanisms	TPA: putative D-mannose binding lectin receptor-like protein kinase family protein [Zea mays]
GRMZM2G009189	8.91e-12	Inf	MZ	--	--	Molecular Function: protein binding (GO:0005515);; Molecular Function: GTP binding (GO:0005525);; Cellular Component: nucleus (GO:0005634);; Biological Process: response to auxin (GO:0009733);; Biological Process: response to gibberellin (GO:0009739);; Biological Process: positive regulation of flower development (GO:0009911);; Biological Process: vegetative to reproductive phase transition of me…	--	--	--	--	--	Flowering-promoting factor 1-like protein 4 OS=Oryza sativa subsp. japonica (Rice) PE=2 SV=1	S	Function unknown	hypothetical protein ZEAMMB73_461064 [Zea mays]
GRMZM2G009214	1.54e-16	-4.22527	BZ	--	--	Biological Process: nuclear division (GO:0000280);; Biological Process: cytokinesis by cell plate formation (GO:0000911);; Molecular Function: structural constituent of ribosome (GO:0003735);; Cellular Component: ribosome (GO:0005840);; Biological Process: acetyl-CoA metabolic process (GO:0006084);; Biological Process: translation (GO:0006412);; Biological Process: nucleolus organization (GO:0007…	--	--	--	--	Protein of unknown function (DUF1666)	--	S	Function unknown	hypothetical protein ZEAMMB73_476955 [Zea mays]
[truncated: 7,882 more rows]
